# Supplementary material for: MBNL1 regulates essential alternative RNA splicing patterns in MLL-rearranged leukemia
Source: Nat Commun. 2020 May 12;11:2369. doi: 10.1038/s41467-020-15733-8 (PMC7217953; doi:10.1038/s41467-020-15733-8)
Supplement: Supplementary file 4 — Supplementary Data 1 [file 41467_2020_15733_MOESM4_ESM.xlsx]

## Sheet: Summary
The following tabs present all detected alternative splicing events from the indicated RNA-Seq dataset using the algorithm MultiPath-PSI.
Cutoffs: delta PSI (dPSI) > 0.1 (10% changes in isoform expression), empirical Bayes moderated two-sided t-test p<0.01

## Sheet: MLL_vs_CN-AML
UID	Inclusion-Junction	Event-Direction	ClusterID	UpdatedClusterID	AltExons	EventAnnotation	Coordinates	ProteinPredictions	dPSI	rawp	adjp	avg-MLL	avg-Others
MLL:ENSG00000118058:I3.1-E4.1|ENSG00000118058:E1.5-E5.1	TRUE	exclusion	clu_16084	NewClu_3172	ENSG00000118058:I3.1|ENSG00000118058:E4.1	intron-retention	chr11:118320513-118320514|chr11:118307659-118339490	(~)AA:87(ENSP00000434618)->87(ENSP00000436564)	-0.249356	1.09e-20	1.09e-15	0.0316933	0.281049
MLL:ENSG00000118058:E3.1-I3.1|ENSG00000118058:E1.5-E5.1	TRUE	exclusion	clu_16084	NewClu_3172	ENSG00000118058:E3.1|ENSG00000118058:I3.1	intron-retention	chr11:118318451-118318452|chr11:118307659-118339490	(~)AA:87(ENSP00000434618)->87(ENSP00000436564)	-0.240026	3.44e-19	1.71e-14	0.0352613	0.275287
DGKZ:ENSG00000149091:E9.3-E9.5|ENSG00000149091:E9.3-E9.6	TRUE	exclusion	clu_28539	NewClu_2441	ENSG00000149091:E9.5	alt-3'	chr11:46389297-46389552|chr11:46389297-46389555		-0.139975	3.11e-16	1.03e-11	0.263605	0.40358
NPM1:ENSG00000181163:E6.2-E7.2|ENSG00000181163:E6.2-E8.1	TRUE	exclusion	clu_42108	NewClu_3708	ENSG00000181163:E7.2	cassette-exon	chr5:170827214-170827843|chr5:170827214-170832306	(+)alt-C-terminus, (+)AA:259(BAB40600.1)->265(AAH09623.1)|(+)CROSSLNK-Glycyl lysine isopeptide (Lys-Gly) (interchain with G-Cter in SUMO), (+)HELIX, (+)MOD_RES-N6-acetyllysine, (+)MOD_RES-Phosphoserine, (+)MOD_RES-Phosphothreonine, (+)REGION-Required for nucleolar localization, (-)MOD_RES-N6-acetyllysine, (-)MOD_RES-Phosphothreonine; by CDK1, (-)MOD_RES-Phosphothreonine; by CDK1, CDK2 and CDK6, (…	-0.212961	5.34e-16	1.33e-11	0.55199	0.764951
CCNL1:ENSG00000163660:E6.2-E6.3|ENSG00000163660:I3.3-E8.3	TRUE	exclusion	clu_34013	NewClu_720	ENSG00000163660:E6.2|ENSG00000163660:E6.3	intron-retention	chr3:156869966-156869965|chr3:156869966-156868170		-0.214373	3.45e-15	6.13e-11	0.222769	0.437143
GOLGA8J:ENSG00000179938:E11.1-E12.1|ENSG00000179938:E10.1-ENSG00000178115:E10.1	TRUE	inclusion	clu_41814	NewClu_2824	ENSG00000179938:E11.1|ENSG00000179938:E12.1	trans-splicing	chr15:30381243-30381439|chr15:30381029-30850147		0.331165	3.69e-15	6.13e-11	0.497484	0.166319
GK:ENSG00000198814:E5.2-E9.1|ENSG00000198814:E5.2-E7.1_30705650	FALSE	inclusion	clu_47607	NewClu_2218	ENSG00000198814:E9.1	cassette-exon	chrX:30695569-30709240|chrX:30695569-30705650	(+)nonsense_mediated_decay, (+)nonsense_mediated_decay, (+)alt-C-terminus, (+)AA:79(ENSP00000420676)->90(ENSP00000417942)	-0.396604	1.13e-14	1.6e-10	0.356318	0.752921
SNHG16:ENSG00000163597:I1.2-E4.1|ENSG00000163597:E1.5-E4.1	TRUE	exclusion	clu_33908	NewClu_2754	ENSG00000163597:I1.2		chr17:74555125-74557370|chr17:74553939-74557370	(~)AA:59(AB073602-PEP)->59(AB447886-PEP)	-0.106187	1.33e-14	1.6e-10	0.0833833	0.18957
WAC:ENSG00000095787:E2.1-I2.1|ENSG00000095787:E1.5-E4.4	TRUE	inclusion	clu_7610	NewClu_774	ENSG00000095787:E2.1|ENSG00000095787:I2.1	intron-retention	chr10:28822135-28822136|chr10:28821936-28822927		0.332347	1.44e-14	1.6e-10	0.638418	0.306071
MIR22HG:ENSG00000186594:I5.1-E6.1|ENSG00000186594:E4.2-E6.7	TRUE	inclusion	clu_44322	NewClu_3857	ENSG00000186594:I5.1|ENSG00000186594:E6.1	intron-retention	chr17:1616220-1616219|chr17:1617150-1615940		0.600201	1.77e-14	1.77e-10	0.763018	0.162816
MIR22HG:ENSG00000186594:E5.1-I5.1|ENSG00000186594:E4.2-E6.7	TRUE	inclusion	clu_44322	NewClu_3857	ENSG00000186594:E5.1|ENSG00000186594:I5.1	intron-retention	chr17:1616269-1616268|chr17:1617150-1615940		0.478243	2.72e-14	2.26e-10	0.583989	0.105747
SUGP2:ENSG00000064607:I14.3-E16.1|ENSG00000064607:E15.1-I15.1	FALSE	exclusion	clu_3298	NewClu_4326	ENSG00000064607:I14.3|ENSG00000064607:E16.1	intron-retention	chr19:19105175-19104549|chr19:19105175-19105174		0.172922	2.97e-14	2.28e-10	0.849896	0.676974
WHAMMP2:ENSG00000248334:U0.1_28969470-E3.2|ENSG00000248334:E2.1_28983705-I2.1_28984251	FALSE	exclusion	clu_53179	NewClu_1773	ENSG00000248334:U0.1_28969470|ENSG00000248334:E3.2	altPromoter	chr15:28969470-28986256|chr15:28983705-28984251		0.405417	7.57e-14	4.9e-10	0.426205	0.0207886
HERC2P9:ENSG00000206149:E24.1-E25.1|ENSG00000206149:E2.2-ENSG00000261377:E13.1	TRUE	exclusion	clu_48835	NewClu_1194	ENSG00000206149:E24.1|ENSG00000206149:E25.1	trans-splicing	chr15:28903912-28908524|chr15:28835406-29083834		-0.324059	7.93e-14	4.9e-10	0.604758	0.928817
MLL:ENSG00000118058:E1.5-E5.1|ENSG00000118058:E1.5-E2.5	FALSE	exclusion	clu_16084	NewClu_3172	ENSG00000118058:E2.5	cassette-exon	chr11:118307659-118339490|chr11:118307659-118309739	(-)alt-C-terminus, (-)AA:1909(BAA03407.1)->2311(AAC37520.1)|(+)Bromodomain+IPR001487, (+)COMPBIAS+Ala/Gly/Ser+rich, (+)DOMAIN+Bromo; divergent, (+)HELIX, (+)MOD_RES+Phosphoserine, (+)MOD_RES+Phosphothreonine, (+)SITE+Breakpoint for translocation to form KMT2A+AFF4 fusion protein, (+)SITE+Breakpoint for translocation to form KMT2A+GAS7 oncogene, (+)SITE+Breakpoint for translocation to form KMT2A+L…	0.246046	8.73e-14	4.9e-10	0.38065	0.134604
LMF2:ENSG00000100258:I1.1-E2.1|ENSG00000100258:E1.3-E2.5	TRUE	exclusion	clu_8200	NewClu_1256	ENSG00000100258:I1.1|ENSG00000100258:E2.1	intron-retention	chr22:50945680-50945679|chr22:50946011-50945464		-0.209682	9.44e-14	4.9e-10	0.307001	0.516683
GOLGA8O:ENSG00000206127:E18.1-E19.1|ENSG00000206127:E14.1-ENSG00000249931:E14.1	TRUE	inclusion	clu_48830	NewClu_546	ENSG00000206127:E18.1|ENSG00000206127:E19.1	trans-splicing	chr15:32737819-32737723|chr15:32740519-32686941	(+)alt-coding, (+)AA:630(ENSP00000426691)->632(ENSP00000423159)|(+)COILED	0.101717	9.55e-14	4.9e-10	0.379193	0.277476
AC011330.5:ENSG00000249839:E4.1-E5.1|ENSG00000249839:E2.1-ENSG00000168781:E6.1	TRUE	inclusion	clu_53387	NewClu_4062	ENSG00000249839:E4.1|ENSG00000249839:E5.1	trans-splicing	chr15:43974597-43974282|chr15:43975437-43875150		0.151185	9.82e-14	4.9e-10	0.866566	0.715381
RPL34:ENSG00000109475:E1.3-E3.1|ENSG00000109475:E1.6-E3.1	FALSE	inclusion	clu_12580	NewClu_1130	ENSG00000109475:E1.6	alt-5'	chr4:109541756-109543107|chr4:109541868-109543107	(~)AA:117(AAH70208.1)+>117(AAH01773.1)	-0.239353	1.21e-13	5.77e-10	0.556269	0.795622
DGKZ:ENSG00000149091:E9.3-E9.6|ENSG00000149091:E9.3-E9.5	FALSE	exclusion	clu_28539	NewClu_2441	ENSG00000149091:E9.6	alt-3'	chr11:46389297-46389555|chr11:46389297-46389552		0.132949	2.34e-13	1.06e-09	0.686869	0.55392
ENSA:ENSG00000143420:E3.1-E5.1|ENSG00000143420:E4.1-E5.1	FALSE	inclusion	clu_26500	NewClu_2240	ENSG00000143420:E4.1	cassette-exon	chr1:150599943-150598284|chr1:150598955-150598284	(-)nonsense_mediated_decay, (-)alt+N+terminus, (-)alt+C+terminus, (-)AA:105(ENSP00000426110)+>113(BAF82753.1)|(-)Endosulphine+IPR006760, (-)MOD_RES+Phosphoserine; by GWL (Probable), (-)MOD_RES+Phosphoserine; by PKA	-0.126474	3.63e-13	1.53e-09	0.724876	0.85135
CNTRL:ENSG00000119397:E27.4-E28.2|ENSG00000119397:I27.1-E28.1	FALSE	exclusion	clu_16433	NewClu_1520	ENSG00000119397:E27.4|ENSG00000119397:E28.2	intron-retention	chr9:123912761-123914763|chr9:123914320-123914321	(-)retained_intron, (-)alt-N-terminus, (-)alt-C-terminus, (-)AA:470(AK090600-PEP)->950(ENST00000373851-PEP)|(-)COILED, (-)COMPBIAS-Pro-rich, (-)Prefoldin-IPR009053	0.213559	3.69e-13	1.53e-09	0.776831	0.563272
AC004166.7:ENSG00000160828:I7.1-E7.1|ENSG00000160828:E1.3-I7.1_74193412	TRUE	inclusion	clu_32615	NewClu_3660	ENSG00000160828:I7.1|ENSG00000160828:E7.1	intron-retention	chr7:74234128-74234127|chr7:74306509-74193412		0.71697	3.98e-13	1.59e-09	0.833985	0.117014
NFKBIZ:ENSG00000144802:E11.4-E12.2|ENSG00000144802:I11.1-E12.1	FALSE	exclusion	clu_27124	NewClu_60	ENSG00000144802:E11.4|ENSG00000144802:E12.2	intron-retention	chr3:101574746-101575917|chr3:101575524-101575525	(-)truncated, (+)AA:130(ENSP00000418498)->601(ENSP00000419800)|(+)Ankyrin_rpt-IPR002110, (+)Ankyrin_rpt-contain_dom-IPR020683, (+)REGION-Required for transcriptional activity, (+)REPEAT-ANK 1, (+)REPEAT-ANK 2, (+)REPEAT-ANK 3, (+)REPEAT-ANK 4, (+)REPEAT-ANK 5, (+)REPEAT-ANK 6, (+)REPEAT-ANK 7	0.191122	4.19e-13	1.61e-09	0.831956	0.640834
RBM25:ENSG00000119707:E13.5-I13.1|ENSG00000119707:E12.1-E14.1	TRUE	exclusion	clu_16578	NewClu_2401	ENSG00000119707:E13.5|ENSG00000119707:I13.1	intron-retention	chr14:73567887-73567888|chr14:73566458-73569900		-0.241174	5.54e-13	2.05e-09	0.300033	0.541207
CNTRL:ENSG00000119397:I27.1-E28.1|ENSG00000119397:E27.4-E28.2	TRUE	exclusion	clu_16433	NewClu_1520	ENSG00000119397:I27.1|ENSG00000119397:E28.1	intron-retention	chr9:123914320-123914321|chr9:123912761-123914763		-0.123437	6.02e-13	2.14e-09	0.0515105	0.174948
61E3.4:ENSG00000185864:E11.4-I18.1|ENSG00000185864:E18.4_21846348-E21.1_21413955	TRUE	exclusion	clu_43997	NewClu_3668	ENSG00000185864:E11.4|ENSG00000185864:I18.1	intron-retention	chr16:21422563-21422562|chr16:21846348-21413955		-0.366235	6.7e-13	2.31e-09	0.156009	0.522244
AHNAK:ENSG00000124942:I9.1-E10.1|ENSG00000124942:E7.2-E11.1	TRUE	exclusion	clu_18255	NewClu_4288	ENSG00000124942:I9.1|ENSG00000124942:E10.1	intron-retention	chr11:62289912-62289911|chr11:62302475-62259303	(+)truncated, (-)AA:123(ENSP00000435357)->5890(ENSP00000367263)|(-)COMPBIAS-Gly-rich, (-)MOD_RES-Phosphoserine, (-)MOD_RES-Phosphothreonine, (-)MOTIF-Nuclear localization signal	-0.711496	7.62e-13	2.46e-09	0	0.711496
UBA52:ENSG00000221983:E1.9-E3.3|ENSG00000221983:E1.10-E3.3	FALSE	inclusion	clu_49812	NewClu_1836	ENSG00000221983:E1.10	alt-5'	chr19:18682697-18684103|chr19:18682719-18684103	(~)AA:128(BAG37261.1)+>128(AAI01831.1)	-0.147284	7.79e-13	2.46e-09	0.254925	0.402209
TMEM183A:ENSG00000163444:E4.3-E5.1|ENSG00000163444:E4.3-E6.1	TRUE	inclusion	clu_33754	NewClu_744	ENSG00000163444:E5.1	cassette-exon	chr1:202985268-202986884|chr1:202985268-202987609	(-)alt-C-terminus, (-)AA:236(AAH67775.1)->266(CU680486-PEP)	0.21403	7.88e-13	2.46e-09	0.608658	0.394629
BTF3L4:ENSG00000134717:E6.2-E7.1|ENSG00000134717:E4.1-E7.1	TRUE	exclusion	clu_22059	NewClu_301	ENSG00000134717:E6.2	cassette-exon	chr1:52549213-52551784|chr1:52530610-52551784	(-)alt-N-terminus, (-)alt-C-terminus, (-)AA:78(ENSP00000434824)->100(BAG51353.1)|(-)Nas_poly-pep-assoc_cplx_dom-IPR002715	-0.192028	1.16e-12	3.37e-09	0.264317	0.456344
RP11-578F21.12:ENSG00000261377:E7.3-E8.2|ENSG00000261377:E7.3-I7.1_29054285	FALSE	inclusion	clu_55241	NewClu_3876	ENSG00000261377:E8.2		chr15:29053563-29060493|chr15:29053563-29054285		-0.392862	1.27e-12	3.53e-09	0.523665	0.916527
PITPNA:ENSG00000174238:I2.1-E3.1|ENSG00000174238:E1.7-E4.1	TRUE	exclusion	clu_40021	NewClu_2232	ENSG00000174238:I2.1|ENSG00000174238:E3.1	intron-retention	chr17:1463096-1463095|chr17:1465835-1461853		-0.339151	1.48e-12	4e-09	0.102965	0.442116
AHNAK:ENSG00000124942:E9.1-I9.1|ENSG00000124942:E7.2-E11.1	TRUE	exclusion	clu_18255	NewClu_4288	ENSG00000124942:E9.1|ENSG00000124942:I9.1	intron-retention	chr11:62293585-62293584|chr11:62302475-62259303		-0.644172	1.61e-12	4.16e-09	0	0.644172
RNF213:ENSG00000173821:I60.1-E61.1|ENSG00000173821:E59.1-E61.1	TRUE	exclusion	clu_39832	NewClu_812	ENSG00000173821:I60.1	intron-retention	chr17:78356778-78356779|chr17:78355527-78356779	(+)alt-N-terminus, (+)alt-C-terminus, (+)AA:573(BC110403-PEP)->919(BAB15280.1)	-0.123051	1.65e-12	4.16e-09	0.0720921	0.195143
WAC:ENSG00000095787:I2.1-E3.1|ENSG00000095787:E1.5-E4.4	TRUE	inclusion	clu_7610	NewClu_774	ENSG00000095787:I2.1|ENSG00000095787:E3.1	intron-retention	chr10:28822241-28822242|chr10:28821936-28822927		0.318444	1.67e-12	4.16e-09	0.742444	0.423999
LMF2:ENSG00000100258:E1.3-E2.5|ENSG00000100258:I1.1-E2.1	FALSE	exclusion	clu_8200	NewClu_1256	ENSG00000100258:E1.3|ENSG00000100258:E2.5	intron-retention	chr22:50946011-50945464|chr22:50945680-50945679	(+)alt-N-terminus, (+)AA:682(ENSP00000216080)->707(ENSP00000424381)|(+)TRANSMEM-Helical;	0.176582	3.63e-12	8.5e-09	0.529951	0.35337
RPS9:ENSG00000170889:E1.7-E2.2|ENSG00000170889:E1.8-E2.2	FALSE	inclusion	clu_38454	NewClu_1869	ENSG00000170889:E1.8	altPromoter	chr19:54704756-54705028|chr19:54704761-54705028	(~)retained_intron, (~)AA:156(ENST00000484121+PEP)+>156(BC071941+PEP)	-0.100221	3.66e-12	8.5e-09	0.774864	0.875085
MBD3:ENSG00000071655:E2.3-I2.1|ENSG00000071655:E1.3-E4.2	TRUE	exclusion	clu_4381	NewClu_4467	ENSG00000071655:E2.3|ENSG00000071655:I2.1	intron-retention	chr19:1591984-1591983|chr19:1592617-1585213		-0.19312	6.55e-12	1.48e-08	0.135291	0.328411
UBA52:ENSG00000221983:E1.10-E3.3|ENSG00000221983:E1.9-E3.3	TRUE	inclusion	clu_49812	NewClu_1836	ENSG00000221983:E1.10	alt-5'	chr19:18682719-18684103|chr19:18682697-18684103	(~)AA:128(BAG37261.1)->128(AAI01831.1)	0.142522	6.75e-12	1.5e-08	0.698714	0.556192
ALS2CR12:ENSG00000155749:I19.1-E20.1|ENSG00000155749:I19.1_201906147-I19.1_201687491	TRUE	exclusion	clu_30722	NewClu_3884	ENSG00000155749:I19.1|ENSG00000155749:E20.1	intron-retention	chr2:201776111-201776110|chr2:201906147-201687491		-0.980272	7.8e-12	1.69e-08	0	0.980272
PXK:ENSG00000168297:E22.1-I22.1|ENSG00000168297:E20.2-E23.1	TRUE	exclusion	clu_37278	NewClu_45	ENSG00000168297:E22.1|ENSG00000168297:I22.1	intron-retention	chr3:58409221-58409222|chr3:58398690-58410479		-0.175061	8.17e-12	1.73e-08	0.135599	0.31066
RP11-26F2.1:ENSG00000259480:E4.1-E5.1|ENSG00000259480:I4.1_23132785-E5.1	FALSE	inclusion	clu_54893	NewClu_475	ENSG00000259480:E4.1		chr15:23138949-23132047|chr15:23132785-23132047		-0.400226	8.96e-12	1.86e-08	0.472053	0.872279
AC004166.7:ENSG00000160828:E9.1-I7.1_74223526|ENSG00000160828:E1.3-I7.1_74193412	TRUE	inclusion	clu_32615	NewClu_3660	ENSG00000160828:E9.1|ENSG00000160828:I7.1_74223526		chr7:74225430-74223526|chr7:74306509-74193412		0.466695	9.7e-12	1.98e-08	0.792675	0.325979
SLC16A3:ENSG00000141526:E2.8-E8.1|ENSG00000141526:E1.4-E8.1	TRUE	inclusion	clu_25825	NewClu_443	ENSG00000141526:E2.8	altPromoter	chr17:80186982-80193859|chr17:80186405-80193859	(~)retained_intron, (~)retained_intron, (~)AA:96(ENST00000581642-PEP)->96(ENST00000578574-PEP)	0.311625	1.28e-11	2.5e-08	0.508614	0.196989
PLAGL1:ENSG00000118495:I6.1-E7.1|ENSG00000118495:E6.4-E8.2	TRUE	exclusion	clu_16189	NewClu_2407	ENSG00000118495:I6.1|ENSG00000118495:E7.1	intron-retention	chr6:144286441-144286440|chr6:144287295-144285955	(~)AA:411(BAG37151.1)->411(CAD97639.1)	-0.127452	1.34e-11	2.58e-08	0.0346398	0.162091
BLCAP:ENSG00000166619:E1.3-E7.1|ENSG00000166619:I5.1-E6.1	FALSE	exclusion	clu_36166	NewClu_3580	ENSG00000166619:E1.3|ENSG00000166619:E7.1	intron-retention	chr20:36156195-36147752|chr20:36148706-36148705	(~)AA:87(ENSP00000380326)->87(ENSP00000362637)	0.255743	1.54e-11	2.82e-08	0.775865	0.520122
GTF2F2:ENSG00000188342:E8.1-E9.1|ENSG00000188342:I4.1_45746329-U10.1_45914129	TRUE	inclusion	clu_44912	NewClu_88	ENSG00000188342:E8.1|ENSG00000188342:E9.1		chr13:45827105-45841368|chr13:45746329-45914129		0.146106	1.55e-11	2.82e-08	0.988764	0.842659
TMEM183A:ENSG00000163444:E4.3-E6.1|ENSG00000163444:E5.1-E6.1	FALSE	inclusion	clu_33754	NewClu_744	ENSG00000163444:E5.1	cassette-exon	chr1:202985268-202987609|chr1:202987047-202987609	(-)alt+C+terminus, (-)AA:236(AAH67775.1)+>266(CU680486+PEP)	-0.173416	1.68e-11	2.99e-08	0.128435	0.301851
CNTRL:ENSG00000119397:E27.5-I27.1|ENSG00000119397:E27.4-E28.2	TRUE	exclusion	clu_16433	NewClu_1520	ENSG00000119397:E27.5|ENSG00000119397:I27.1	intron-retention	chr9:123912932-123912933|chr9:123912761-123914763		-0.105335	1.75e-11	3.06e-08	0.0426634	0.147998
IP6K2:ENSG00000068745:E13.10-E16.4|ENSG00000068745:I15.1-E16.1	FALSE	exclusion	clu_3987	NewClu_3752	ENSG00000068745:E13.10|ENSG00000068745:E16.4	intron-retention	chr3:48732523-48730612|chr3:48730772-48730771	(+)alt-C-terminus, (+)AA:125(ENST00000436134-PEP)->140(ENSP00000412121)	0.220355	1.89e-11	3.24e-08	0.504004	0.28365
RPL7:ENSG00000147604:E2.4-E5.1|ENSG00000147604:I2.1-E3.1	FALSE	inclusion	clu_28137	NewClu_2064	ENSG00000147604:E2.4|ENSG00000147604:E5.1	intron-retention	chr8:74205834-74205032|chr8:74205578-74205577	(-)alt-N-terminus, (-)AA:208(ENSP00000379729)->248(ENSP00000339795)|(-)REGION-4 X 12 AA tandem repeats, (-)REPEAT-1, (-)REPEAT-2, (-)REPEAT-3, (-)Ribosomal_L30_N-IPR012988, (-)Ribosomal_L7_euk-IPR005998	-0.203158	2.18e-11	3.68e-08	0.73058	0.933737
INF2:ENSG00000203485:E21.1-E24.1|ENSG00000203485:E20.1-E24.1	TRUE	inclusion	clu_47877	NewClu_2603	ENSG00000203485:E21.1	cassette-exon	chr14:105181677-105185132|chr14:105181193-105185132	(+)alt-C-terminus, (+)AA:1240(ENSP00000376406)->1249(ENSP00000376410)	0.260636	2.34e-11	3.77e-08	0.625676	0.36504
RPS6KA1:ENSG00000117676:E7.3-E8.1|ENSG00000117676:E4.1-E8.1	TRUE	exclusion	clu_16029	NewClu_2595	ENSG00000117676:E7.3	altPromoter	chr1:26872526-26873358|chr1:26863460-26873358	(-)alt-N-terminus, (-)AA:735(BAG10898.1)->744(BAF85411.1)|(+)DOMAIN-Protein kinase 2, (+)HELIX, (+)Kinase-like_dom-IPR011009, (+)Prot_kinase_cat_dom-IPR000719, (+)Ribosomal_S6_kinase_II-IPR016239, (+)Ser-Thr/Tyr_kinase_cat_dom-IPR001245, (+)Ser/Thr_dual-sp_kinase_dom-IPR002290, (+)Tyr_kinase_cat_dom-IPR020635	-0.19819	2.34e-11	3.77e-08	0.392523	0.590713
GOLGA8J:ENSG00000179938:E12.1-E13.1|ENSG00000179938:E10.1-ENSG00000178115:E10.1	TRUE	inclusion	clu_41814	NewClu_2824	ENSG00000179938:E12.1|ENSG00000179938:E13.1	trans-splicing	chr15:30381526-30381903|chr15:30381029-30850147		0.249112	2.43e-11	3.79e-08	0.641951	0.392839
RP11-1212A22.1:ENSG00000205746:E21.2-E22.1|ENSG00000205746:I1.1_18468888-E30.1_18428785	TRUE	inclusion	clu_48756	NewClu_1313	ENSG00000205746:E21.2|ENSG00000205746:E22.1		chr16:18435479-18434726|chr16:18468888-18428785		0.112004	2.49e-11	3.82e-08	0.866768	0.754764
SAMD4B:ENSG00000179134:E3.3-I3.1|ENSG00000179134:E1.3-E4.2	TRUE	exclusion	clu_41613	NewClu_2374	ENSG00000179134:E3.3|ENSG00000179134:I3.1	intron-retention	chr19:39843129-39843130|chr19:39833216-39844646		-0.162148	2.95e-11	4.45e-08	0.0389183	0.201066
NFKBIZ:ENSG00000144802:I11.1-E12.1|ENSG00000144802:E11.4-E12.2	TRUE	exclusion	clu_27124	NewClu_60	ENSG00000144802:I11.1|ENSG00000144802:E12.1	intron-retention	chr3:101575524-101575525|chr3:101574746-101575917		-0.146803	3.31e-11	4.92e-08	0.0767419	0.223545
ZNF394:ENSG00000160908:E2.6-I2.1|ENSG00000160908:E2.2-E3.1	TRUE	exclusion	clu_32634	NewClu_2608	ENSG00000160908:E2.6|ENSG00000160908:I2.1	intron-retention	chr7:99095485-99095484|chr7:99096339-99092254		-0.115497	3.36e-11	4.92e-08	0.107254	0.222751
OGDH:ENSG00000105953:E6.1-E8.2|ENSG00000105953:E5.1-E8.2	TRUE	inclusion	clu_11160	NewClu_1728	ENSG00000105953:E6.1	cassette-exon	chr7:44687358-44706335|chr7:44687133-44706335	(+)alt-coding, (+)AA:1019(BAG65261.1)->1023(BAG10545.1)|(-)DH_E1-IPR001017, (+)Transketolase-like_Pyr-bd-IPR005475	0.143823	3.44e-11	4.93e-08	0.853024	0.709201
RNF166:ENSG00000158717:E2.5-I2.1|ENSG00000158717:E1.4-E3.2	TRUE	exclusion	clu_31702	NewClu_4475	ENSG00000158717:E2.5|ENSG00000158717:I2.1	intron-retention	chr16:88769181-88769180|chr16:88772579-88767826		-0.133524	3.5e-11	4.93e-08	0.0799735	0.213497
BTG3:ENSG00000154640:I2.1-E3.1|ENSG00000154640:E1.4-E3.1	TRUE	exclusion	clu_30397	NewClu_2898	ENSG00000154640:I2.1	intron-retention	chr21:18981471-18981470|chr21:18985017-18981470		-0.237812	3.51e-11	4.93e-08	0.0388266	0.276639
TSPAN32:ENSG00000064201:E11.1-I11.1|ENSG00000064201:E10.1-E13.1	TRUE	exclusion	clu_3251	NewClu_1695	ENSG00000064201:E11.1|ENSG00000064201:I11.1	intron-retention	chr11:2336890-2336891|chr11:2335801-2337459	(-)retained_intron, (-)nonsense_mediated_decay, (-)alt-N-terminus, (-)alt-C-terminus, (-)AA:137(ENSP00000405001)->252(ENST00000461200-PEP)	-0.165502	3.71e-11	5.15e-08	0.25886	0.424362
BTG3:ENSG00000154640:E2.1-I2.1|ENSG00000154640:E1.4-E3.1	TRUE	exclusion	clu_30397	NewClu_2898	ENSG00000154640:E2.1|ENSG00000154640:I2.1	intron-retention	chr21:18983975-18983974|chr21:18985017-18981470		-0.206062	4.11e-11	5.62e-08	0.0346074	0.24067
FPGS:ENSG00000136877:E16.1-I17.2|ENSG00000136877:I16.1-I17.2	FALSE	exclusion	clu_23413	NewClu_4036	ENSG00000136877:E16.1	intron-retention	chr9:130573290-130575474|chr9:130575473-130575474		0.13827	4.71e-11	6.35e-08	0.875024	0.736754
IP6K2:ENSG00000068745:E15.3-E15.3|ENSG00000068745:E13.10-E16.4	TRUE	exclusion	clu_3987	NewClu_3752	ENSG00000068745:E15.3|ENSG00000068745:E15.3	intron-retention	chr3:48731484-48731483|chr3:48732523-48730612		-0.102846	5.04e-11	6.65e-08	0.0743503	0.177196
SESN1:ENSG00000080546:E8.2-I8.1|ENSG00000080546:E8.1-E9.2	TRUE	exclusion	clu_5740	NewClu_2904	ENSG00000080546:E8.2|ENSG00000080546:I8.1	intron-retention	chr6:109321142-109321141|chr6:109321694-109319958		-0.173884	5.45e-11	7.06e-08	0.066008	0.239892
AC004166.7:ENSG00000160828:E6.2-I7.1|ENSG00000160828:E1.3-I7.1_74193412	TRUE	inclusion	clu_32615	NewClu_3660	ENSG00000160828:E6.2|ENSG00000160828:I7.1	intron-retention	chr7:74234499-74234498|chr7:74306509-74193412		0.659384	5.73e-11	7.32e-08	0.773302	0.113917
PRKAR1B:ENSG00000188191:E1.1-E7.1|ENSG00000188191:E2.2-E7.1	FALSE	inclusion	clu_44874	NewClu_3821	ENSG00000188191:E2.2	altPromoter	chr7:767227-751164|chr7:766847-751164	(~)AA:381(AAH26734.1)+>381(ENSP00000440449)	-0.26161	6.22e-11	7.75e-08	0.123147	0.384757
ST7L:ENSG00000007341:I4.1-E5.1|ENSG00000007341:E2.22-E5.2	TRUE	exclusion	clu_636	NewClu_2607	ENSG00000007341:I4.1|ENSG00000007341:E5.1	intron-retention	chr1:113159909-113159908|chr1:113161531-113159517		-0.114877	6.41e-11	7.85e-08	0.0252166	0.140094
FOXP1:ENSG00000114861:E17.2-E18.1|ENSG00000114861:E15.2-E18.1	TRUE	exclusion	clu_14644	NewClu_1118	ENSG00000114861:E17.2	altPromoter	chr3:71179649-71161788|chr3:71247353-71161788	(-)alt-N-terminus, (-)AA:677(BAI45890.1)->679(ENSP00000420736)|(+)COMPBIAS-Gln-rich, (+)SITE-Breakpoint for translocation to form PAX5-FOXP1	-0.262792	6.5e-11	7.85e-08	0.112729	0.375521
RP11-1212A22.1:ENSG00000205746:E4.1-E5.1|ENSG00000205746:I1.1_18468888-E30.1_18428785	TRUE	inclusion	clu_48756	NewClu_1313	ENSG00000205746:E4.1|ENSG00000205746:E5.1		chr16:18445631-18445418|chr16:18468888-18428785		0.140486	6.54e-11	7.85e-08	0.711865	0.571379
NUS1:ENSG00000153989:E1.4-E2.1|ENSG00000153989:I1.1_118012940-E3.1	FALSE	inclusion	clu_30142	NewClu_3562	ENSG00000153989:E1.4|ENSG00000153989:E2.1		chr6:117997248-118014205|chr6:118012940-118015194		-0.106766	6.75e-11	8.01e-08	0.107841	0.214607
VPS4A:ENSG00000132612:E10.1-I10.1|ENSG00000132612:E9.6-E11.1	TRUE	exclusion	clu_21122	NewClu_2466	ENSG00000132612:E10.1|ENSG00000132612:I10.1	intron-retention	chr16:69356173-69356174|chr16:69355173-69356463		-0.178518	7.22e-11	8.47e-08	0.25325	0.431768
NBPF20:ENSG00000203832:E5.2-E6.1|ENSG00000203832:E2.1-E8.1	TRUE	exclusion	clu_47936	NewClu_2943	ENSG00000203832:E5.2|E6.1	cassette-exon	chr1:148341795-148340447|chr1:148344640-148337532		-0.108501	8.48e-11	9.84e-08	0.596552	0.705053
OGDH:ENSG00000105953:E4.1-E6.1|ENSG00000105953:E5.1-E8.2	TRUE	inclusion	clu_11160	NewClu_1728	ENSG00000105953:E6.1|E5.1	cassette-exon	chr7:44685117-44687256|chr7:44687133-44706335	(+)alt+coding, (+)AA:1019(BAG65261.1)+>1023(BAG10545.1)|(+)Transketolase+like_Pyr+bd+IPR005475, (-)DH_E1-IPR001017	0.214381	8.89e-11	1.02e-07	0.763246	0.548865
NDUFAF6:ENSG00000156170:E8.1-I8.1|ENSG00000156170:E7.4-E9.1	TRUE	exclusion	clu_30858	NewClu_728	ENSG00000156170:E8.1|ENSG00000156170:I8.1	intron-retention	chr8:95996412-95996413|chr8:95993201-96000586		-0.229914	9e-11	1.02e-07	0.0508666	0.280781
EBPL:ENSG00000123179:E3.1-E5.1|ENSG00000123179:E1.4-E5.1	TRUE	exclusion	clu_17667	NewClu_2714	ENSG00000123179:E3.1	cassette-exon	chr13:50243913-50237331|chr13:50265390-50237331	(-)alt-C-terminus, (-)AA:80(ENST00000473576-PEP)->86(AAH73152.1)	-0.181376	1.27e-10	1.39e-07	0.368289	0.549664
THYN1:ENSG00000151500:E1.6-E1.10|ENSG00000151500:E1.8-E1.10	FALSE	exclusion	clu_29314	NewClu_955	ENSG00000151500:E1.6	alt-5'	chr11:134123193-134122810|chr11:134123121-134122810		0.177884	1.45e-10	1.54e-07	0.567464	0.38958
THYN1:ENSG00000151500:E1.8-E1.10|ENSG00000151500:E1.6-E1.10	TRUE	exclusion	clu_29314	NewClu_955	ENSG00000151500:E1.8	alt-5'	chr11:134123121-134122810|chr11:134123193-134122810		-0.177884	1.45e-10	1.54e-07	0.432536	0.61042
RBM25:ENSG00000119707:I13.1-E14.1|ENSG00000119707:E12.1-E14.1	TRUE	exclusion	clu_16578	NewClu_2401	ENSG00000119707:I13.1	intron-retention	chr14:73569899-73569900|chr14:73566458-73569900	(+)alt-C-terminus, (+)AA:300(AL832314-PEP)->430(BAB15362.1)	-0.200834	1.47e-10	1.54e-07	0.358467	0.559301
RPL34:ENSG00000109475:E1.6-E3.1|ENSG00000109475:E1.3-E3.1	TRUE	inclusion	clu_12580	NewClu_1130	ENSG00000109475:E1.6	alt-5'	chr4:109541868-109543107|chr4:109541756-109543107	(~)AA:117(AAH70208.1)->117(AAH01773.1)	0.160506	1.52e-10	1.57e-07	0.292316	0.131809
CCNL1:ENSG00000163660:I7.1-E8.1|ENSG00000163660:I3.3-E8.3	TRUE	exclusion	clu_34013	NewClu_720	ENSG00000163660:I7.1|ENSG00000163660:E8.1	intron-retention	chr3:156868589-156868588|chr3:156869966-156868170	(+)retained_intron, (+)retained_intron, (+)alt-N-terminus, (+)AA:299(ENST00000474539-PEP)->320(ENST00000464316-PEP)	-0.167314	1.58e-10	1.61e-07	0.496608	0.663922
MTMR2:ENSG00000087053:E22.1-E23.1|ENSG00000087053:E19.1-U24.1_95538615	TRUE	exclusion	clu_6513	NewClu_1317	ENSG00000087053:E22.1|ENSG00000087053:E23.1	cassette-exon	chr11:95571258-95569488|chr11:95580878-95538615		-0.13101	1.65e-10	1.66e-07	0.82825	0.95926
RP11-297C4.1:ENSG00000261332:E7.2-I8.1|ENSG00000261332:I8.1_30382779-I8.1_30081584	TRUE	exclusion	clu_55231	NewClu_1951	ENSG00000261332:E7.2|ENSG00000261332:I8.1	intron-retention	chr16:30242761-30242760|chr16:30382779-30081584		-0.130364	1.73e-10	1.7e-07	0.0932445	0.223608
SS18L1:ENSG00000184402:I12.2-E14.2|ENSG00000184402:I12.2-E13.2	FALSE	exclusion	clu_43257	NewClu_4428	ENSG00000184402:E14.2	intron-retention	chr20:60755809-60756922|chr20:60755809-60755810		0.367341	1.75e-10	1.7e-07	0.652864	0.285523
SRP9:ENSG00000143742:E2.1-E4.4|ENSG00000143742:E3.1-E4.4	FALSE	inclusion	clu_26657	NewClu_1427	ENSG00000143742:E3.1	cassette-exon	chr1:225971070-225976942|chr1:225974687-225976942	(-)alt+C+terminus, (-)AA:82(AAH21995.1)+>86(AF070649+PEP)|(-)HELIX, (-)MOD_RES+N6+acetyllysine, (-)STRAND, (-)Signal_recog_particle_SRP9+IPR008832, (-)Signal_recog_particle_SRP9/14+IPR009018	-0.181043	1.76e-10	1.7e-07	0.230354	0.411397
MTMR2:ENSG00000087053:E20.1-E21.1|ENSG00000087053:E19.1-U24.1_95538615	TRUE	exclusion	clu_6513	NewClu_1317	ENSG00000087053:E20.1|ENSG00000087053:E21.1	cassette-exon	chr11:95578117-95574873|chr11:95580878-95538615		-0.102704	1.91e-10	1.78e-07	0.836415	0.939119
CMAHP:ENSG00000168405:E15.2-I15.1|ENSG00000168405:E15.1-E16.4	TRUE	exclusion	clu_37330	NewClu_423	ENSG00000168405:E15.2|ENSG00000168405:I15.1	intron-retention	chr6:25086845-25086844|chr6:25087012-25084804	(+)alt-N-terminus, (+)alt-C-terminus, (+)AA:407(CAH18297.1)->486(BAA31160.1)	-0.116088	1.92e-10	1.78e-07	0.0684093	0.184498
RAP1GDS1:ENSG00000138698:E1.16-E2.2|ENSG00000138698:E1.16-E2.1	FALSE	inclusion	clu_24541	NewClu_154	ENSG00000138698:E2.1	alt-3'	chr4:99182720-99214559|chr4:99182720-99214556	(~)alt+N+terminus, (~)alt+C+terminus, (~)AA:158(ENSP00000424324)+>158(ENSP00000421599)|(-)Armadillo+IPR000225, (-)MOD_RES+N6+acetyllysine, (-)REPEAT+ARM 2, (+)ARM-type_fold-IPR016024	-0.160162	2.02e-10	1.83e-07	0.321738	0.4819
SORL1:ENSG00000137642:E51.2-I52.2|ENSG00000137642:E52.1-I52.2	FALSE	exclusion	clu_23830	NewClu_3227	ENSG00000137642:E51.2	intron-retention	chr11:121498476-121500205|chr11:121500204-121500205		0.127888	2.03e-10	1.83e-07	0.953926	0.826038
RNF166:ENSG00000158717:E1.4-E3.2|ENSG00000158717:I2.1-E3.1	FALSE	exclusion	clu_31702	NewClu_4475	ENSG00000158717:E1.4|ENSG00000158717:E3.2	intron-retention	chr16:88772579-88767826|chr16:88768059-88768058	(-)alt-N-terminus, (-)alt-C-terminus, (-)AA:237(BAF83609.1)->331(LF208346-PEP)|(+)Di19_RING_finger_144+IPR008598, (+)REPEAT+UIM, (+)ZN_FING+RING+type, (+)Znf_C3HC4_RING+type+IPR018957, (+)Znf_RING+IPR001841	0.227275	2.03e-10	1.83e-07	0.690713	0.463438
TADA1:ENSG00000152382:E4.1-E5.2|ENSG00000152382:E4.1-I4.1	FALSE	exclusion	clu_29649	NewClu_335	ENSG00000152382:E5.2	intron-retention	chr1:166833061-166831649|chr1:166833061-166833060	(-)truncated, (+)AA:121(AK309250+PEP)+>335(BAJ20776.1)|(+)Histone+fold+IPR009072	0.146713	2.11e-10	1.88e-07	0.930619	0.783906
TGFBRAP1:ENSG00000135966:E10.1-E11.1|ENSG00000135966:I10.1-E11.1	FALSE	exclusion	clu_22827	NewClu_2744	ENSG00000135966:E10.1	intron-retention	chr2:105889312-105886162|chr2:105886163-105886162		0.105255	2.15e-10	1.9e-07	0.974478	0.869223
GOLGA8H:ENSG00000261794:E12.1-E14.1|ENSG00000261794:E13.1-ENSG00000103832:E14.1	TRUE	inclusion	clu_55331	NewClu_2024	ENSG00000261794:E12.1|ENSG00000261794:E14.1	trans-splicing	chr15:30903225-30904800|chr15:30903549-31092236		0.183252	2.62e-10	2.29e-07	0.231096	0.047844
NDUFAF6:ENSG00000156170:I8.1-E9.1|ENSG00000156170:E7.4-E9.1	TRUE	exclusion	clu_30858	NewClu_728	ENSG00000156170:I8.1	intron-retention	chr8:96000585-96000586|chr8:95993201-96000586		-0.257803	2.68e-10	2.31e-07	0.0671391	0.324943
VPS4A:ENSG00000132612:E9.6-E11.1|ENSG00000132612:E10.1-I10.1	FALSE	exclusion	clu_21122	NewClu_2466	ENSG00000132612:E9.6|ENSG00000132612:E11.1	intron-retention	chr16:69355173-69356463|chr16:69356173-69356174	(+)retained_intron, (+)alt-N-terminus, (+)alt-C-terminus, (+)AA:133(ENST00000562754-PEP)->163(BC013021-PEP)|(+)Vps4_C-IPR015415	0.180032	2.81e-10	2.39e-07	0.567292	0.38726
KPNA5:ENSG00000196911:I10.1-E11.1|ENSG00000196911:E10.1-E11.1	TRUE	exclusion	clu_45982	NewClu_2199	ENSG00000196911:I10.1	intron-retention	chr6:117045459-117045460|chr6:117043452-117045460		-0.227946	3.07e-10	2.56e-07	0.0786887	0.306635
TMEM91:ENSG00000142046:I8.1-E9.1|ENSG00000142046:E8.3-E9.5	TRUE	exclusion	clu_26008	NewClu_3748	ENSG00000142046:I8.1|ENSG00000142046:E9.1	intron-retention	chr19:41889465-41889466|chr19:41888826-41889768	(+)alt-C-terminus, (+)AA:132(ENSP00000441900)->133(ENSP00000413192)|(+)Interferon-induced_TM_protein-IPR007593, (-)Interferon-induced_TM_protein-IPR007593	-0.155454	3.23e-10	2.66e-07	0.0665721	0.222026
AC011330.5:ENSG00000249839:E14.1-E15.1|ENSG00000249839:E8.1-ENSG00000168781:E12.1	TRUE	inclusion	clu_53387	NewClu_4062	ENSG00000249839:E14.1|ENSG00000249839:E15.1	trans-splicing	chr15:43968871-43968711|chr15:43973035-43871318		0.106812	3.48e-10	2.82e-07	0.314707	0.207895
MBD3:ENSG00000071655:E1.3-E4.2|ENSG00000071655:I2.1-E3.1	FALSE	exclusion	clu_4381	NewClu_4467	ENSG00000071655:E1.3|ENSG00000071655:E4.2	intron-retention	chr19:1592617-1585213|chr19:1586362-1586361	(-)alt-N-terminus, (-)AA:259(AAH09372.1)->291(AAC68876.1)|(-)DNA-bd_integrase-typ-IPR016177, (-)DOMAIN-MBD, (-)Methyl_CpG_DNA-bd-IPR001739, (+)Methyl_CpG_DNA-bd-IPR001739	0.273761	3.51e-10	2.82e-07	0.673106	0.399345
MAX:ENSG00000125952:E6.6-E6.6|ENSG00000125952:E3.1-I6.1_65528720	TRUE	inclusion	clu_18604	NewClu_513	ENSG00000125952:E6.6|ENSG00000125952:E6.6	intron-retention	chr14:65541920-65541919|chr14:65560426-65528720		0.74801	3.8e-10	3.01e-07	0.839544	0.0915341
AC011330.5:ENSG00000249839:E6.1-E7.1|ENSG00000249839:E2.1-ENSG00000168781:E6.1	TRUE	inclusion	clu_53387	NewClu_4062	ENSG00000249839:E6.1|ENSG00000249839:E7.1	trans-splicing	chr15:43973886-43973421|chr15:43975437-43875150		0.163399	3.85e-10	3.02e-07	0.761321	0.597922
ARHGEF1:ENSG00000076928:E15.3-E15.6|ENSG00000076928:E13.2-E15.6	TRUE	inclusion	clu_5211	NewClu_1684	ENSG00000076928:E15.3	cassette-exon	chr19:42402262-42402591|chr19:42400555-42402591		0.284735	4.24e-10	3.28e-07	0.733819	0.449084
OGDH:ENSG00000105953:E4.1-E5.1|ENSG00000105953:E4.1-E6.1	TRUE	exclusion	clu_11160	NewClu_1728	ENSG00000105953:E5.1	cassette-exon	chr7:44685117-44687043|chr7:44685117-44687256	(+)alt-coding, (+)AA:1034(ENSP00000388183)->1038(ENSP00000414662)|(+)2oxoglutarate_DH_E1-IPR011603, (-)2oxoglutarate_DH_E1-IPR011603	-0.145089	4.38e-10	3.33e-07	0.106941	0.252031
LIN7C:ENSG00000148943:E4.1-I4.1|ENSG00000148943:E4.1-E5.1	TRUE	exclusion	clu_28520	NewClu_2463	ENSG00000148943:I4.1	intron-retention	chr11:27520906-27520905|chr11:27520906-27520351		-0.100284	4.59e-10	3.47e-07	0.0273482	0.127633
CMAHP:ENSG00000168405:E15.1-E16.4|ENSG00000168405:E15.2-I15.1	FALSE	exclusion	clu_37330	NewClu_423	ENSG00000168405:E15.1|ENSG00000168405:E16.4	intron-retention	chr6:25087012-25084804|chr6:25086845-25086844	(+)alt+N+terminus, (+)alt+C+terminus, (+)AA:407(CAH18297.1)+>486(BAA31160.1)	0.147509	4.77e-10	3.58e-07	0.75874	0.611231
CDKN2AIPNL:ENSG00000237190:E1.2-E3.1|ENSG00000237190:E1.2-I1.1	FALSE	exclusion	clu_52077	NewClu_2438	ENSG00000237190:E3.1	intron-retention	chr5:133747307-133745693|chr5:133747307-133747306		0.177607	4.84e-10	3.6e-07	0.917541	0.739933
ETS2:ENSG00000157557:E3.1-I3.1|ENSG00000157557:E2.3-E5.1	TRUE	exclusion	clu_31333	NewClu_4186	ENSG00000157557:E3.1|ENSG00000157557:I3.1	intron-retention	chr21:40178732-40178733|chr21:40178044-40181959		-0.147045	5.07e-10	3.74e-07	0.0871755	0.234221
PEX1:ENSG00000127980:I10.1-E11.1|ENSG00000127980:E10.1-E11.1	TRUE	exclusion	clu_19173	NewClu_3526	ENSG00000127980:I10.1	intron-retention	chr7:92135659-92135658|chr7:92136308-92135658	(+)retained_intron, (+)nonsense_mediated_decay, (+)alt-N-terminus, (+)alt-C-terminus, (+)AA:183(ENST00000496420-PEP)->196(ENSP00000389594)|(-)AAA+_ATPase-IPR003593, (-)ATPase_AAA_core-IPR003959, (-)DNA_helicase_Holl-junc_RuvB_N-IPR008824, (-)NP_BIND-ATP	-0.222052	5.26e-10	3.86e-07	0.0821284	0.30418
GTF2F2:ENSG00000188342:E5.2-E8.1|ENSG00000188342:I4.1_45746329-U10.1_45914129	TRUE	inclusion	clu_44912	NewClu_88	ENSG00000188342:E5.2|ENSG00000188342:E8.1		chr13:45781640-45827006|chr13:45746329-45914129	(+)alt-N-terminus, (+)alt-C-terminus, (+)AA:57(ENST00000461904-PEP)->108(ENST00000494087-PEP)|(+)HELIX, (+)MOD_RES-N6-acetyllysine, (+)MOD_RES-Phosphoserine, (+)STRAND	0.134703	5.32e-10	3.87e-07	0.966966	0.832263
MTR:ENSG00000116984:E31.1-E31.1|ENSG00000116984:E30.1-E31.1	TRUE	exclusion	clu_15727	NewClu_3193	ENSG00000116984:E31.1	intron-retention	chr1:237057640-237057641|chr1:237054629-237057657		-0.233302	5.47e-10	3.95e-07	0.0394235	0.272725
RPL15:ENSG00000174748:E4.2-E4.3|ENSG00000174748:E2.14-E4.3	TRUE	exclusion	clu_40177	NewClu_1875	ENSG00000174748:E4.2	intron-retention	chr3:23959340-23959341|chr3:23958730-23959341		-0.106443	5.6e-10	4.02e-07	0.386642	0.493086
APOBEC3D:ENSG00000243811:I2.1-I2.1|ENSG00000243811:E1.2-E4.1	TRUE	exclusion	clu_52813	NewClu_1088	ENSG00000243811:I2.1|ENSG00000243811:I2.1	intron-retention	chr22:39414931-39414932|chr22:39378475-39418827		-0.261869	5.78e-10	4.12e-07	0.316925	0.578794
NDUFAF6:ENSG00000156170:I7.1-E8.1|ENSG00000156170:E7.4-E9.1	TRUE	exclusion	clu_30858	NewClu_728	ENSG00000156170:I7.1|ENSG00000156170:E8.1	intron-retention	chr8:95996262-95996263|chr8:95993201-96000586		-0.193035	6.73e-10	4.73e-07	0.0410572	0.234092
FBXW2:ENSG00000119402:I1.1-E2.1|ENSG00000119402:E1.8-E2.1	TRUE	exclusion	clu_16436	NewClu_3542	ENSG00000119402:I1.1	intron-retention	chr9:123550557-123550556|chr9:123555427-123550556		-0.243611	6.91e-10	4.78e-07	0.227363	0.470974
ZNF547:ENSG00000268133:E3.3-I4.1|ENSG00000268133:E3.1-E5.1	TRUE	exclusion	clu_55954	NewClu_1501	ENSG00000268133:E3.3|ENSG00000268133:I4.1	intron-retention	chr19:57902213-57902214|chr19:57883276-57909798		-0.195076	7.01e-10	4.78e-07	0.12613	0.321207
YTHDC1:ENSG00000083896:E17.1-E18.1|ENSG00000083896:E17.2-I17.1	FALSE	exclusion	clu_6119	NewClu_2332	ENSG00000083896:E17.1|ENSG00000083896:E18.1	intron-retention	chr4:69182032-69180041|chr4:69181573-69181572		0.108091	7.04e-10	4.78e-07	0.863621	0.75553
SREK1:ENSG00000153914:E4.5-I4.1|ENSG00000153914:E4.3-E6.5	TRUE	exclusion	clu_30100	NewClu_1226	ENSG00000153914:E4.5|ENSG00000153914:I4.1	intron-retention	chr5:65449618-65449619|chr5:65449424-65455047		-0.120873	7.51e-10	5.03e-07	0.0674076	0.188281
TBRG1:ENSG00000154144:E1.12-I1.1|ENSG00000154144:E1.10-E2.1	TRUE	exclusion	clu_30196	NewClu_529	ENSG00000154144:E1.12|ENSG00000154144:I1.1	intron-retention	chr11:124494261-124494262|chr11:124493129-124494827		-0.178906	7.75e-10	5.1e-07	0.102675	0.281581
MPRIP:ENSG00000133030:E10.1-E14.1|ENSG00000133030:E11.1_17041743-E14.1	FALSE	inclusion	clu_21297	NewClu_3860	ENSG00000133030:E11.1.17041743	cassette-exon	chr17:17041389-17045941|chr17:17041743-17045941	(+)alt-N-terminus, (+)AA:844(ENSP00000462688)->1794(ENSP00000317786)|(+)ApoA-IPR013326, (-)COILED, (-)COMPBIAS-Ser-rich, (-)DOMAIN-PH 2, (-)Ferritin-like_SF-IPR009078, (-)MOD_RES-Phosphoserine, (-)MOD_RES-Phosphothreonine, (-)Pleckstrin_homology-IPR001849, (-)REGION-Interaction with RHOA	-0.193297	8.38e-10	5.46e-07	0.216184	0.409482
ALG1L6P:ENSG00000238278:E6.1_75469090-E7.1|ENSG00000238278:I6.1-E7.1	FALSE	exclusion	clu_52291	NewClu_566	ENSG00000238278:E6.1_75469090	intron-retention	chr3:75469090-75470095|chr3:75470094-75470095		0.94	8.87e-10	5.67e-07	1	0.06
ALG1L6P:ENSG00000238278:I6.1-E7.1|ENSG00000238278:E6.1_75469090-E7.1	TRUE	exclusion	clu_52291	NewClu_566	ENSG00000238278:I6.1	intron-retention	chr3:75470094-75470095|chr3:75469090-75470095		-0.94	8.87e-10	5.67e-07	0	0.94
PRKAB2:ENSG00000131791:I8.1-E9.1|ENSG00000131791:E7.1-E9.1	TRUE	exclusion	clu_20692	NewClu_702	ENSG00000131791:I8.1	intron-retention	chr1:146631222-146631221|chr1:146633291-146631221		-0.192479	9.1e-10	5.78e-07	0.0799038	0.272382
CKAP2:ENSG00000136108:E6.1-E7.1|ENSG00000136108:I6.1_53038917-E7.1	FALSE	exclusion	clu_22962	NewClu_134	ENSG00000136108:E6.1		chr13:53036702-53039430|chr13:53038917-53039430		0.147652	9.22e-10	5.82e-07	0.893423	0.745772
SPEN:ENSG00000065526:I14.1-E15.1|ENSG00000065526:E14.1-E15.2	TRUE	exclusion	clu_3473	NewClu_656	ENSG00000065526:I14.1|ENSG00000065526:E15.1	intron-retention	chr1:16265077-16265078|chr1:16264501-16265213		-0.107808	9.27e-10	5.82e-07	0.0934116	0.20122
PHC1:ENSG00000111752:E7.2-E8.1|ENSG00000111752:E7.2-E8.4	TRUE	exclusion	clu_13433	NewClu_4033	ENSG00000111752:E8.1	alt-3'	chr12:9074346-9075229|chr12:9074346-9075253	(-)alt-coding, (-)AA:959(ENSP00000399194)->1004(BAG10685.1)	-0.171945	9.63e-10	6e-07	0.208764	0.380709
PHKA2:ENSG00000044446:E31.1-E32.2|ENSG00000044446:E30.2-E32.2	TRUE	inclusion	clu_2232	NewClu_232	ENSG00000044446:E31.1	cassette-exon	chrX:18917291-18915451|chrX:18918788-18915451	(+)alt-N-terminus, (+)alt-C-terminus, (+)AA:155(AY429559-PEP)->209(ENST00000473739-PEP)|(+)REGION-Calmodulin-binding	0.137267	9.88e-10	6.12e-07	0.50918	0.371914
RP11-297C4.1:ENSG00000261332:E3.6-I8.1|ENSG00000261332:E3.6-I8.1_30253938	TRUE	exclusion	clu_55231	NewClu_1951	ENSG00000261332:I8.1	intron-retention	chr16:30256775-30256774|chr16:30256775-30253938		-0.104762	1e-09	6.19e-07	0.0650379	0.1698
CNTRL:ENSG00000119397:E25.1-E26.1|ENSG00000119397:I25.1-E26.1	FALSE	exclusion	clu_16433	NewClu_1521	ENSG00000119397:E25.1	intron-retention	chr9:123908534-123910950|chr9:123910949-123910950		0.12823	1.02e-09	6.25e-07	0.871466	0.743236
PITPNA:ENSG00000174238:E2.1-I2.1|ENSG00000174238:E1.7-E4.1	TRUE	exclusion	clu_40021	NewClu_2232	ENSG00000174238:E2.1|ENSG00000174238:I2.1	intron-retention	chr17:1464493-1464492|chr17:1465835-1461853		-0.305978	1.06e-09	6.45e-07	0.142197	0.448175
FOXP1:ENSG00000114861:E15.2-E18.1|ENSG00000114861:E17.2-E18.1	FALSE	exclusion	clu_14644	NewClu_1118	ENSG00000114861:E17.2	altPromoter	chr3:71247353-71161788|chr3:71179649-71161788	(-)alt-N-terminus, (-)AA:677(BAI45890.1)->679(ENSP00000420736)|(+)COMPBIAS+Gln+rich, (+)SITE+Breakpoint for translocation to form PAX5+FOXP1	0.220737	1.16e-09	6.9e-07	0.791032	0.570295
GOLGA8H:ENSG00000261794:E12.1-E13.1|ENSG00000261794:E12.1-E14.1	TRUE	exclusion	clu_55331	NewClu_2024	ENSG00000261794:E13.1	cassette-exon	chr15:30903225-30903481|chr15:30903225-30904800		-0.301919	1.17e-09	6.9e-07	0.275982	0.577901
SVIL:ENSG00000197321:E42.2-E43.1|ENSG00000197321:I42.1-E43.1	FALSE	exclusion	clu_46289	NewClu_4558	ENSG00000197321:E42.2	intron-retention	chr10:29759205-29756804|chr10:29756805-29756804		0.154994	1.22e-09	7.01e-07	0.966778	0.811784
UNC13D:ENSG00000092929:E3.3-E4.1|ENSG00000092929:E2.8-E4.1	TRUE	exclusion	clu_7434	NewClu_381	ENSG00000092929:E3.3	cassette-exon	chr17:73839744-73839600|chr17:73840302-73839600	(-)alt-N-terminus, (-)alt-C-terminus, (-)AA:310(ENSP00000466826)->320(ENST00000587504-PEP)|(+)C2_Ca-dep-IPR000008, (+)C2_Ca/lipid-bd_dom_CaLB-IPR008973	-0.228377	1.22e-09	7.01e-07	0.11002	0.338397
IFI44:ENSG00000137965:I6.1-E7.1|ENSG00000137965:E6.1-E7.2	TRUE	exclusion	clu_24044	NewClu_842	ENSG00000137965:I6.1|ENSG00000137965:E7.1	intron-retention	chr1:79128300-79128301|chr1:79126339-79128389	(+)alt-N-terminus, (+)alt-C-terminus, (+)AA:40(BX537508-PEP)->106(ENST00000470323-PEP)	-0.106495	1.22e-09	7.01e-07	0.0317931	0.138288
AC011330.5:ENSG00000249839:E5.1-E6.1|ENSG00000249839:E2.1-ENSG00000168781:E6.1	TRUE	inclusion	clu_53387	NewClu_4062	ENSG00000249839:E5.1|ENSG00000249839:E6.1	trans-splicing	chr15:43974128-43973987|chr15:43975437-43875150		0.120677	1.22e-09	7.01e-07	0.865375	0.744698
TMEM183A:ENSG00000163444:E5.1-E6.1|ENSG00000163444:E4.3-E6.1	TRUE	inclusion	clu_33754	NewClu_744	ENSG00000163444:E5.1	cassette-exon	chr1:202987047-202987609|chr1:202985268-202987609	(-)alt-C-terminus, (-)AA:236(AAH67775.1)->266(CU680486-PEP)	0.19714	1.22e-09	7.01e-07	0.663391	0.466252
CCNL1:ENSG00000163660:E7.4-I7.1|ENSG00000163660:I3.3-E8.3	TRUE	exclusion	clu_34013	NewClu_720	ENSG00000163660:E7.4|ENSG00000163660:I7.1	intron-retention	chr3:156869189-156869188|chr3:156869966-156868170	(+)retained_intron, (+)retained_intron, (+)alt-N-terminus, (+)AA:299(ENST00000474539-PEP)->320(ENST00000464316-PEP)	-0.161709	1.23e-09	7.01e-07	0.410146	0.571854
AURKAIP1:ENSG00000175756:E1.5-E1.11|ENSG00000175756:E1.8-E1.11	FALSE	inclusion	clu_40569	NewClu_1002	ENSG00000175756:E1.5	altPromoter	chr1:1310534-1310170|chr1:1310377-1310170		-0.125033	1.3e-09	7.3e-07	0.737561	0.862593
CNST:ENSG00000162852:E1.4-E2.1|ENSG00000162852:I1.1_246733292-E2.1	FALSE	exclusion	clu_33414	NewClu_407	ENSG00000162852:E1.4		chr1:246729965-246754814|chr1:246733292-246754814	(+)alt-C-terminus, (+)AA:616(ENSP00000355469)->725(ENSP00000355470)|(+)TRANSMEM-Helical;	0.200806	1.33e-09	7.35e-07	0.872226	0.671419
MPRIP:ENSG00000133030:E11.1_17041743-E14.1|ENSG00000133030:E10.1-E14.1	TRUE	inclusion	clu_21297	NewClu_3860	ENSG00000133030:E11.1.17041743	cassette-exon	chr17:17041743-17045941|chr17:17041389-17045941		0.202944	1.33e-09	7.35e-07	0.746793	0.543849
RP11-297C4.1:ENSG00000261332:I8.1-I11.2|ENSG00000261332:I8.1_30382779-I8.1_30081584	TRUE	exclusion	clu_55231	NewClu_1951	ENSG00000261332:I8.1|ENSG00000261332:I11.2	intron-retention	chr16:30237125-30237124|chr16:30382779-30081584		-0.215108	1.34e-09	7.35e-07	0.0743542	0.289462
TLK2:ENSG00000146872:E15.3-E16.2|ENSG00000146872:E14.1-E17.1	TRUE	exclusion	clu_27850	NewClu_1981	ENSG00000146872:E15.3|E16.2	cassette-exon	chr17:60629758-60631024|chr17:60613698-60637377	(-)alt-C-terminus, (-)AA:593(ENSP00000462036)->718(ENSP00000340800)|(-)DOMAIN-Protein kinase, (-)Kinase-like_dom-IPR011009, (-)MOD_RES-Phosphoserine; by CHEK1 (Probable), (-)Prot_kinase_cat_dom-IPR000719, (-)Ser-Thr/Tyr_kinase_cat_dom-IPR001245, (-)Ser/Thr_dual-sp_kinase_dom-IPR002290, (-)Tyr_kinase_cat_dom-IPR020635	-0.298384	1.35e-09	7.38e-07	0.36419	0.662574
CCAR1:ENSG00000060339:I15.1-E16.1|ENSG00000060339:E15.2-E16.1	TRUE	exclusion	clu_3066	NewClu_1904	ENSG00000060339:I15.1	intron-retention	chr10:70516029-70516030|chr10:70515293-70516030		-0.107461	1.41e-09	7.63e-07	0.0788006	0.186262
IKZF5:ENSG00000095574:E4.3-E5.1|ENSG00000095574:I4.1-E5.1	FALSE	exclusion	clu_7584	NewClu_3093	ENSG00000095574:E4.3	intron-retention	chr10:124758009-124755692|chr10:124755693-124755692	(-)alt-N-terminus, (-)alt-C-terminus, (-)AA:105(ENST00000496605-PEP)->351(AK226143-PEP)|(-)ZN_FING-C2H2-type 2, (-)ZN_FING-C2H2-type 3, (-)ZN_FING-C2H2-type 4, (-)ZN_FING-C2H2-type 5, (-)Znf_C2H2-IPR007087, (-)Znf_C2H2-like-IPR015880	0.128795	1.45e-09	7.81e-07	0.915554	0.786759
ANKRD10:ENSG00000088448:E8.1-I8.1|ENSG00000088448:E5.3-E12.1	TRUE	exclusion	clu_6736	NewClu_1599	ENSG00000088448:E8.1|ENSG00000088448:I8.1	intron-retention	chr13:111555822-111555821|chr13:111558380-111545610		-0.112742	1.49e-09	7.94e-07	0.0763189	0.189061
HERC2P9:ENSG00000206149:E16.4-E17.1|ENSG00000206149:E2.2-ENSG00000261377:E13.1	TRUE	exclusion	clu_48835	NewClu_1194	ENSG00000206149:E16.4|ENSG00000206149:E17.1	trans-splicing	chr15:28887710-28894026|chr15:28835406-29083834		-0.229358	1.57e-09	8.31e-07	0.679097	0.908455
PARP6:ENSG00000137817:E2.3-E3.1|ENSG00000137817:I2.1-E3.1	FALSE	exclusion	clu_23931	NewClu_3546	ENSG00000137817:E2.3	intron-retention	chr15:72564734-72563628|chr15:72563629-72563628	(~)AA:630(ENSP00000287196)->630(ENSP00000456348)	0.156134	1.62e-09	8.48e-07	0.377286	0.221152
RP11-632K20.7:ENSG00000223509:E7.1-I7.1_32814768|ENSG00000223509:E7.1-U8.1_32810646	TRUE	exclusion	clu_49868	NewClu_3944	ENSG00000223509:I7.1_32814768		chr15:32815230-32814768|chr15:32815230-32810646		-0.165791	1.71e-09	8.88e-07	0.561018	0.726809
IST1:ENSG00000182149:E14.3-E15.1|ENSG00000182149:E14.6-I14.1	FALSE	exclusion	clu_42321	NewClu_2849	ENSG00000182149:E14.3|ENSG00000182149:E15.1	intron-retention	chr16:71956583-71957191|chr16:71956837-71956838	(+)alt-coding, (+)AA:335(ENSP00000368075)->366(ENSP00000368076)	0.126137	1.72e-09	8.9e-07	0.7591	0.632963
PEX1:ENSG00000127980:E10.1-E11.1|ENSG00000127980:I10.1-E11.1	FALSE	exclusion	clu_19173	NewClu_3526	ENSG00000127980:E10.1	intron-retention	chr7:92136308-92135658|chr7:92135659-92135658	(+)retained_intron, (+)nonsense_mediated_decay, (+)alt+N+terminus, (+)alt+C+terminus, (+)AA:183(ENST00000496420+PEP)+>196(ENSP00000389594)|(-)AAA-_ATPase-IPR003593, (-)ATPase_AAA_core-IPR003959, (-)DNA_helicase_Holl-junc_RuvB_N-IPR008824, (-)NP_BIND-ATP	0.291103	1.77e-09	9.09e-07	0.792563	0.501461
HNRNPC:ENSG00000092199:E10.4-E11.3|ENSG00000092199:E10.3-E11.3	TRUE	inclusion	clu_7344	NewClu_1462	ENSG00000092199:E10.4	alt-5'	chr14:21699117-21698525|chr14:21699156-21698525	(-)alt-N-terminus, (-)alt-C-terminus, (-)AA:175(ENSP00000452185)->180(ENSP00000452545)|(-)CROSSLNK-Glycyl lysine isopeptide (Lys-Gly) (interchain with G-Cter in SUMO), (-)HELIX, (-)MOD_RES-Phosphoserine, (-)Regulat_G_prot_signal_superfam-IPR016137, (+)DOMAIN-RRM, (+)HELIX, (+)MOD_RES-Phosphoserine, (+)MOD_RES-Phosphothreonine, (+)RRM_dom-IPR000504, (+)STRAND, (+)TURN	0.114964	1.78e-09	9.09e-07	0.412971	0.298008
TMEM9:ENSG00000116857:E2.3-E3.8|ENSG00000116857:E3.5-E3.8	FALSE	exclusion	clu_15675	NewClu_3249	ENSG00000116857:E2.3	altPromoter	chr1:201123573-201123087|chr1:201123276-201123087	(~)AA:186(ENSP00000356302)->186(ENSP00000356301)	0.115301	1.8e-09	9.17e-07	0.878079	0.762778
CPXM1:ENSG00000088882:E5.1-E6.1|ENSG00000088882:E5.1-I5.1	FALSE	exclusion	clu_6826	NewClu_2449	ENSG00000088882:E6.1	intron-retention	chr20:2778614-2777988|chr20:2778614-2778613		0.106635	1.87e-09	9.49e-07	0.931352	0.824717
STAG3L3:ENSG00000174353:I8.1-E9.1|ENSG00000174353:E8.1-E9.1	TRUE	exclusion	clu_40032	NewClu_2226	ENSG00000174353:I8.1	intron-retention	chr7:72468888-72468887|chr7:72469199-72468887		-0.281669	1.93e-09	9.73e-07	0.01825	0.299919
LIN7C:ENSG00000148943:E4.1-E5.1|ENSG00000148943:E4.1-I4.1	FALSE	exclusion	clu_28520	NewClu_2463	ENSG00000148943:E5.1	intron-retention	chr11:27520906-27520351|chr11:27520906-27520905		0.143977	2.07e-09	1.03e-06	0.938667	0.794691
TPM4:ENSG00000167460:E5.4-E10.2|ENSG00000167460:E7.1-I7.1	FALSE	exclusion	clu_36664	NewClu_1709	ENSG00000167460:E5.4|ENSG00000167460:E10.2	intron-retention	chr19:16187507-16192723|chr19:16191252-16191253	(+)retained_intron, (+)alt-N-terminus, (+)alt-C-terminus, (+)AA:70(ENST00000590180-PEP)->152(ENST00000587201-PEP)|(+)Tropomyosin-IPR000533	0.27819	2.1e-09	1.04e-06	0.581241	0.303051
KCTD3:ENSG00000136636:E8.1-E10.1|ENSG00000136636:E8.1-I8.1	FALSE	exclusion	clu_23244	NewClu_2169	ENSG00000136636:E10.1	intron-retention	chr1:215753342-215759838|chr1:215753342-215753343	(+)alt-N-terminus, (+)alt-C-terminus, (+)AA:213(ENSP00000396726)->813(AAH94879.1)|(+)BTB/POZ-like-IPR000210, (+)BTB/POZ_fold-IPR011333, (+)DOMAIN-BTB, (+)REPEAT-WD 1, (+)REPEAT-WD 2, (+)REPEAT-WD 3, (+)REPEAT-WD 4, (+)REPEAT-WD 5, (+)T1-type_BTB-IPR003131, (+)WD40_repeat_dom-IPR017986	0.120111	2.13e-09	1.05e-06	0.942581	0.82247
RASGRP2:ENSG00000068831:I3.1-I3.1|ENSG00000068831:E3.5-E7.3	TRUE	inclusion	clu_4004	NewClu_1668	ENSG00000068831:I3.1|ENSG00000068831:I3.1	intron-retention	chr11:64512062-64512061|chr11:64512214-64510409		0.412421	2.31e-09	1.12e-06	0.464266	0.0518452
ZBTB48:ENSG00000204859:E3.2-I3.1|ENSG00000204859:E3.2-E4.1	TRUE	exclusion	clu_48452	NewClu_2011	ENSG00000204859:I3.1	intron-retention	chr1:6642359-6642360|chr1:6642359-6645979	(-)alt-N-terminus, (-)alt-C-terminus, (-)AA:230(ENSP00000466390)->242(LF206744-PEP)|(+)ZN_FING-C2H2-type 1, (+)ZN_FING-C2H2-type 2; degenerate, (+)ZN_FING-C2H2-type 3, (+)ZN_FING-C2H2-type 4, (+)ZN_FING-C2H2-type 5, (+)ZN_FING-C2H2-type 6, (+)Znf_C2H2-IPR007087, (+)Znf_C2H2-like-IPR015880, (-)BTB/POZ-like-IPR000210, (-)BTB/POZ_fold-IPR011333, (-)BTB_POZ-IPR013069, (-)DOMAIN-BTB, (-)HELIX, (-)STRA…	-0.113792	2.44e-09	1.18e-06	0.0356648	0.149457
INF2:ENSG00000203485:E20.1-E24.1|ENSG00000203485:E21.1-E24.1	FALSE	inclusion	clu_47877	NewClu_2603	ENSG00000203485:E21.1	cassette-exon	chr14:105181193-105185132|chr14:105181677-105185132	(+)alt-C-terminus, (+)AA:1240(ENSP00000376406)->1249(ENSP00000376410)	-0.229037	2.5e-09	1.21e-06	0.199285	0.428323
GEMIN8:ENSG00000046647:E3.1-I3.1|ENSG00000046647:E1.2-E4.1	TRUE	exclusion	clu_2264	NewClu_3070	ENSG00000046647:E3.1|ENSG00000046647:I3.1	intron-retention	chrX:14045128-14045127|chrX:14047896-14044340		-0.21813	2.51e-09	1.21e-06	0.137532	0.355662
TBC1D3:ENSG00000174093:E7.2-E8.1|ENSG00000174093:E7.1-E8.1	TRUE	inclusion	clu_39925	NewClu_579	ENSG00000174093:E7.2	alt-5'	chr17:36365055-36361804|chr17:36365111-36361804	(+)alt-N-terminus, (+)alt-C-terminus, (+)AA:208(BC067792-PEP)->324(BAH13372.1)|(+)Peptidase_M1_N-IPR014782	0.16801	2.54e-09	1.21e-06	0.583891	0.415882
HMGA1:ENSG00000137309:E1.5-E1.7|ENSG00000137309:E1.5-E5.1	TRUE	inclusion	clu_23652	NewClu_1504	ENSG00000137309:E1.7	cassette-exon	chr6:34204740-34204981|chr6:34204740-34208514		0.114596	2.55e-09	1.21e-06	0.861531	0.746934
DBF4:ENSG00000006634:E6.2-I6.1|ENSG00000006634:E6.2-E7.2	TRUE	exclusion	clu_561	NewClu_1366	ENSG00000006634:I6.1	intron-retention	chr7:87517374-87517375|chr7:87517374-87525789		-0.176577	2.65e-09	1.25e-06	0.0231244	0.199702
AKR1C1:ENSG00000187134:E14.2-E15.1|ENSG00000187134:E14.2-ENSG00000196139:E13.2	TRUE	inclusion	clu_44488	NewClu_1106	ENSG00000187134:E15.1	trans-splicing	chr10:5014941-5018043|chr10:5014941-5147787		0.365507	2.8e-09	1.3e-06	0.445714	0.0802066
ARL5B:ENSG00000165997:E5.1-E6.1|ENSG00000165997:E5.1-I5.1	FALSE	exclusion	clu_35716	NewClu_2433	ENSG00000165997:E6.1	intron-retention	chr10:18963064-18964097|chr10:18963064-18963065		0.163543	2.85e-09	1.31e-06	0.940551	0.777008
CCAR1:ENSG00000060339:E15.2-E16.1|ENSG00000060339:E15.2-I15.1	FALSE	exclusion	clu_3066	NewClu_1904	ENSG00000060339:E16.1	intron-retention	chr10:70515293-70516030|chr10:70515293-70515294	(+)nonsense_mediated_decay, (-)truncated, (+)AA:568(ENSP00000437760)->1150(ENSP00000265872)|(+)COILED, (+)COMPBIAS-Glu-rich, (+)CROSSLNK-Glycyl lysine isopeptide (Lys-Gly) (interchain with G-Cter in ubiquitin), (+)DOMAIN-SAP, (+)MOD_RES-Phosphoserine, (+)MOD_RES-Phosphothreonine, (+)SAP_dom-IPR003034	0.185614	2.91e-09	1.33e-06	0.770558	0.584944
UNC13D:ENSG00000092929:E2.8-E4.1|ENSG00000092929:E3.3-E4.1	FALSE	exclusion	clu_7434	NewClu_381	ENSG00000092929:E3.3	cassette-exon	chr17:73840302-73839600|chr17:73839744-73839600	(-)alt-N-terminus, (-)alt-C-terminus, (-)AA:310(ENSP00000466826)->320(ENST00000587504-PEP)|(+)C2_Ca+dep+IPR000008, (+)C2_Ca/lipid+bd_dom_CaLB+IPR008973	0.251774	2.93e-09	1.33e-06	0.673891	0.422116
KBTBD2:ENSG00000170852:E7.1-E8.2|ENSG00000170852:E7.1-E7.2_32914435	FALSE	exclusion	clu_38433	NewClu_2261	ENSG00000170852:E8.2	cassette-exon	chr7:32914604-32910492|chr7:32914604-32914435		0.147898	2.99e-09	1.35e-06	0.773957	0.626059
RP11-1212A22.1:ENSG00000205746:E17.2-E18.1|ENSG00000205746:I1.1_18468888-E30.1_18428785	TRUE	inclusion	clu_48756	NewClu_1313	ENSG00000205746:E17.2|ENSG00000205746:E18.1		chr16:18437590-18437496|chr16:18468888-18428785		0.106324	2.99e-09	1.35e-06	0.823092	0.716768
TTC32:ENSG00000183891:E2.1-I2.1|ENSG00000183891:E1.2-E3.2	TRUE	exclusion	clu_43046	NewClu_3266	ENSG00000183891:E2.1|ENSG00000183891:I2.1	intron-retention	chr2:20100791-20100790|chr2:20101467-20097796		-0.194545	3.03e-09	1.36e-06	0.123375	0.31792
PEX1:ENSG00000127980:E10.1-I10.1|ENSG00000127980:E10.1-E11.1	TRUE	exclusion	clu_19173	NewClu_3526	ENSG00000127980:I10.1	intron-retention	chr7:92136308-92136307|chr7:92136308-92135658	(+)retained_intron, (+)nonsense_mediated_decay, (+)alt-N-terminus, (+)alt-C-terminus, (+)AA:183(ENST00000496420-PEP)->196(ENSP00000389594)|(-)AAA+_ATPase-IPR003593, (-)ATPase_AAA_core-IPR003959, (-)DNA_helicase_Holl-junc_RuvB_N-IPR008824, (-)NP_BIND-ATP	-0.190396	3.04e-09	1.36e-06	0.0702148	0.260611
ATPAF1:ENSG00000123472:E2.5-E4.2|ENSG00000123472:I3.1-E4.1	FALSE	exclusion	clu_17777	NewClu_1255	ENSG00000123472:E2.5|ENSG00000123472:E4.2	intron-retention	chr1:47133729-47131036|chr1:47131045-47131044	(+)alt+N+terminus, (+)alt+C+terminus, (+)AA:197(LF206556+PEP)+>260(ENSP00000459167)|(+)ATP11+IPR010591, (+)TRANSIT+Mitochondrion	0.117428	3.1e-09	1.38e-06	0.970728	0.8533
AMY2B:ENSG00000240038:E9.2-E10.1|ENSG00000240038:E3.2-ENSG00000243480:E1.1_104160017	TRUE	inclusion	clu_52390	NewClu_3430	ENSG00000240038:E9.2|ENSG00000240038:E10.1	trans-splicing	chr1:104117015-104117845|chr1:104108216-104160017		0.106333	3.18e-09	1.41e-06	0.534293	0.42796
BRAT1:ENSG00000106009:E4.1-I6.2|ENSG00000106009:E3.1-E6.1	TRUE	inclusion	clu_11197	NewClu_8	ENSG00000106009:E4.1|ENSG00000106009:I6.2		chr7:2584543-2583596|chr7:2586958-2583596	(+)retained_intron, (+)nonsense_mediated_decay, (+)alt-N-terminus, (+)alt-C-terminus, (+)AA:143(ENSP00000409209)->253(ENST00000469750-PEP)|(+)MOD_RES-Phosphoserine	0.131612	3.19e-09	1.41e-06	0.895992	0.76438
IP6K2:ENSG00000068745:E15.8-I15.1|ENSG00000068745:E13.10-E16.4	TRUE	exclusion	clu_3987	NewClu_3752	ENSG00000068745:E15.8|ENSG00000068745:I15.1	intron-retention	chr3:48730881-48730880|chr3:48732523-48730612		-0.101055	3.2e-09	1.41e-06	0.111176	0.212232
MOB1B:ENSG00000173542:I7.1-E8.1|ENSG00000173542:E7.1-E8.1	TRUE	exclusion	clu_39686	NewClu_3203	ENSG00000173542:I7.1	intron-retention	chr4:71847696-71847697|chr4:71845008-71847697		-0.136809	3.52e-09	1.53e-06	0.0661446	0.202954
PXK:ENSG00000168297:E21.5-I21.1|ENSG00000168297:E20.2-E23.1	TRUE	exclusion	clu_37278	NewClu_45	ENSG00000168297:E21.5|ENSG00000168297:I21.1	intron-retention	chr3:58406687-58406688|chr3:58398690-58410479		-0.126026	3.76e-09	1.61e-06	0.132801	0.258828
SBDSP1:ENSG00000225648:I1.1-E2.1|ENSG00000225648:E1.5-E3.1	TRUE	exclusion	clu_50261	NewClu_379	ENSG00000225648:I1.1|ENSG00000225648:E2.1	intron-retention	chr7:72301271-72301272|chr7:72300362-72302182		-0.128919	3.78e-09	1.61e-06	0.117012	0.245931
KPNA5:ENSG00000196911:E10.1-I10.1|ENSG00000196911:E10.1-E11.1	TRUE	exclusion	clu_45982	NewClu_2199	ENSG00000196911:I10.1	intron-retention	chr6:117043452-117043453|chr6:117043452-117045460		-0.215678	3.8e-09	1.61e-06	0.0786087	0.294287
GOLGA8K:ENSG00000249931:U0.1_32753856-E9.1|ENSG00000249931:E1.1-E2.1	FALSE	inclusion	clu_53409	NewClu_1756	ENSG00000249931:U0.1_32753856|ENSG00000249931:E9.1	altPromoter	chr15:32753856-32693676|chr15:32695348-32693676		-0.266971	3.87e-09	1.62e-06	0.64985	0.916821
CALM1:ENSG00000198668:E2.6-E5.2|ENSG00000198668:E3.3-I3.1	FALSE	exclusion	clu_47395	NewClu_313	ENSG00000198668:E2.6|ENSG00000198668:E5.2	intron-retention	chr14:90863577-90866409|chr14:90865147-90865148	(-)retained_intron, (-)alt-N-terminus, (-)alt-C-terminus, (-)AA:33(ENST00000557123-PEP)->54(ENST00000555132-PEP)	0.196663	3.87e-09	1.62e-06	0.777258	0.580595
CTDNEP1:ENSG00000175826:I3.1-E4.1|ENSG00000175826:E2.2-E4.3	TRUE	inclusion	clu_40594	NewClu_1639	ENSG00000175826:I3.1|ENSG00000175826:E4.1	intron-retention	chr17:7155002-7155001|chr17:7155284-7154920		0.140553	4.02e-09	1.68e-06	0.911775	0.771222
MBD4:ENSG00000129071:I6.1-E7.1|ENSG00000129071:E6.4-E7.1	TRUE	exclusion	clu_19490	NewClu_3567	ENSG00000129071:I6.1	intron-retention	chr3:129150422-129150421|chr3:129151346-129150421	(+)alt-N-terminus, (+)alt-C-terminus, (+)AA:253(LF207351-PEP)->262(CAJ55826.1)|(+)ACT_SITE, (+)DNA_glycosylase-IPR011257, (+)HELIX, (+)HhH-GPD_domain-IPR003265, (+)TURN	-0.108588	4.06e-09	1.68e-06	0.101146	0.209734
SP140L:ENSG00000185404:E7.2-E8.1|ENSG00000185404:E1.2-ENSG00000067066:E3.1	TRUE	inclusion	clu_43738	NewClu_1214	ENSG00000185404:E7.2|ENSG00000185404:E8.1	trans-splicing	chr2:231235682-231236313|chr2:231192016-231282306		0.136006	4.07e-09	1.68e-06	0.896238	0.760232
AC011330.5:ENSG00000249839:E3.1-E4.1|ENSG00000249839:E2.1-ENSG00000168781:E6.1	TRUE	inclusion	clu_53387	NewClu_4062	ENSG00000249839:E3.1|ENSG00000249839:E4.1	trans-splicing	chr15:43974895-43974682|chr15:43975437-43875150		0.13084	4.26e-09	1.75e-06	0.858683	0.727843
GOLGA8H:ENSG00000261794:E14.1-E15.1|ENSG00000261794:E13.1-ENSG00000103832:E14.1	TRUE	inclusion	clu_55331	NewClu_2024	ENSG00000261794:E14.1|ENSG00000261794:E15.1	trans-splicing	chr15:30904875-30905307|chr15:30903549-31092236	(~)AA:632(ENSP00000456894)->632(ENSP00000456894)	0.194595	4.55e-09	1.84e-06	0.563217	0.368622
CDIP1:ENSG00000089486:E2.3-E6.2|ENSG00000089486:E1.4-E6.2	TRUE	exclusion	clu_6930	NewClu_1789	ENSG00000089486:E2.3	altPromoter	chr16:4588326-4564665|chr16:4588703-4564665	(~)AA:208(BAF84725.1)->208(AAG35583.1)	-0.122474	4.57e-09	1.85e-06	0.0495788	0.172053
ZNF547:ENSG00000268133:E3.1-E5.1|ENSG00000268133:E1.6-I4.1	FALSE	exclusion	clu_55954	NewClu_1501	ENSG00000268133:E3.1|ENSG00000268133:E5.1	intron-retention	chr19:57883276-57909798|chr19:57901482-57901483	(+)truncated, (-)AA:102(ENSP00000472894)->402(AAH42681.2)|(+)Krueppel-associated_box-IPR001909	0.178332	4.72e-09	1.89e-06	0.506404	0.328072
AKR1C1:ENSG00000187134:E9.1-E10.1|ENSG00000187134:E8.3-ENSG00000196139:E8.1	TRUE	inclusion	clu_44488	NewClu_1106	ENSG00000187134:E9.1|ENSG00000187134:E10.1	trans-splicing	chr10:5009235-5010501|chr10:5008273-5139626		0.4194	4.78e-09	1.91e-06	0.597742	0.178342
RPS25:ENSG00000118181:E5.1-E6.1|ENSG00000118181:E2.2-ENSG00000186174:E9.2_118772396	TRUE	inclusion	clu_16102	NewClu_1098	ENSG00000118181:E5.1|ENSG00000118181:E6.1	trans-splicing	chr11:118886551-118886468|chr11:118888668-118772396		0.151836	4.91e-09	1.94e-06	0.9677	0.815864
JAK3:ENSG00000105639:E13.2-I13.1|ENSG00000105639:E13.1-E14.1	TRUE	exclusion	clu_10937	NewClu_770	ENSG00000105639:E13.2|ENSG00000105639:I13.1	intron-retention	chr19:17947536-17947535|chr19:17947938-17946860		-0.200586	4.91e-09	1.94e-06	0.242435	0.443021
ZFYVE19:ENSG00000166140:I3.1-E4.1|ENSG00000166140:E1.16-E4.3	TRUE	exclusion	clu_35798	NewClu_2813	ENSG00000166140:I3.1|ENSG00000166140:E4.1	intron-retention	chr15:41101116-41101117|chr15:41100066-41101317	(+)retained_intron, (+)alt-N-terminus, (+)alt-C-terminus, (+)AA:156(ENST00000560078-PEP)->271(ENSP00000454704)|(+)ZN_FING-FYVE-type, (+)Znf_FYVE-IPR000306, (+)Znf_FYVE-rel-IPR017455, (+)Znf_FYVE_PHD-IPR011011, (-)MOD_RES-Phosphoserine	-0.181642	5e-09	1.97e-06	0.194192	0.375834
HERC2P9:ENSG00000206149:E11.1-E12.1|ENSG00000206149:E2.2-ENSG00000261377:E13.1	TRUE	exclusion	clu_48835	NewClu_1194	ENSG00000206149:E11.1|ENSG00000206149:E12.1	trans-splicing	chr15:28882488-28882581|chr15:28835406-29083834		-0.256347	5.05e-09	1.98e-06	0.693837	0.950184
GK:ENSG00000198814:E5.2-E7.1_30705650|ENSG00000198814:E5.2-E9.1	TRUE	inclusion	clu_47607	NewClu_2218	ENSG00000198814:E7.1_30705650	cassette-exon	chrX:30695569-30705650|chrX:30695569-30709240		0.299154	5.06e-09	1.98e-06	0.352669	0.0535152
SVIL:ENSG00000197321:I42.1-E43.1|ENSG00000197321:E42.2-E43.1	TRUE	exclusion	clu_46289	NewClu_4558	ENSG00000197321:I42.1	intron-retention	chr10:29756805-29756804|chr10:29759205-29756804		-0.10463	5.19e-09	2.02e-06	0.0102588	0.114889
GOLGA8T:ENSG00000261247:E10.1-E11.1|ENSG00000261247:E4.1-ENSG00000178115:E4.1	TRUE	inclusion	clu_55219	NewClu_1991	ENSG00000261247:E10.1|ENSG00000261247:E11.1	trans-splicing	chr15:30433131-30433238|chr15:30430143-30847245	(~)AA:631(ENSP00000455826)->631(ENSP00000455826)	0.207909	5.37e-09	2.06e-06	0.319442	0.111533
ARID2:ENSG00000189079:E22.5-I22.1|ENSG00000189079:E22.3-E24.1	TRUE	exclusion	clu_45212	NewClu_1396	ENSG00000189079:E22.5|ENSG00000189079:I22.1	intron-retention	chr12:46287701-46287702|chr12:46287504-46298717		-0.151557	5.42e-09	2.06e-06	0.0941296	0.245687
RPL21:ENSG00000122026:I1.1-E2.1|ENSG00000122026:E1.5-E2.2	TRUE	exclusion	clu_17281	NewClu_3237	ENSG00000122026:I1.1|ENSG00000122026:E2.1	intron-retention	chr13:27827841-27827842|chr13:27825722-27827902		-0.164301	5.43e-09	2.06e-06	0.163959	0.32826
HERC2P9:ENSG00000206149:E9.1-E10.1|ENSG00000206149:E8.5-E10.1	TRUE	exclusion	clu_48835	NewClu_1194	ENSG00000206149:E9.1	cassette-exon	chr15:28878886-28881633|chr15:28878441-28881633	(-)alt-N-terminus, (-)alt-C-terminus, (-)AA:342(ENST00000382946-PEP)->351(AK307870-PEP)	-0.14743	5.43e-09	2.06e-06	0.74401	0.891439
UBXN11:ENSG00000158062:E14.4-I14.1|ENSG00000158062:E14.1-E15.1	TRUE	exclusion	clu_31492	NewClu_4459	ENSG00000158062:E14.4|ENSG00000158062:I14.1	intron-retention	chr1:26611485-26611484|chr1:26611955-26610973	(-)alt-N-terminus, (-)alt-C-terminus, (-)AA:323(AAM74202.1)->324(AAH38106.1)|(+)DOMAIN-SEP, (+)DOMAIN-UBX, (+)REPEAT-1, (+)REPEAT-2, (+)REPEAT-3, (+)SEP_domain-IPR012989, (+)UBX-IPR001012, (-)COILED, (-)SEP_domain-IPR012989	-0.182204	5.44e-09	2.06e-06	0.398707	0.580911
RP11-297C4.1:ENSG00000261332:I8.1-E7.1|ENSG00000261332:I8.1_30382779-I8.1_30081584	TRUE	exclusion	clu_55231	NewClu_1951	ENSG00000261332:I8.1|ENSG00000261332:E7.1	intron-retention	chr16:30242992-30242991|chr16:30382779-30081584		-0.283251	5.5e-09	2.08e-06	0.148201	0.431451
TPGS2:ENSG00000134779:E15.1-I15.1|ENSG00000134779:E10.3-E16.1	TRUE	exclusion	clu_22099	NewClu_3019	ENSG00000134779:E15.1|ENSG00000134779:I15.1	intron-retention	chr18:34361762-34361761|chr18:34378412-34360151		-0.119437	5.53e-09	2.08e-06	0.0182149	0.137652
TBC1D10C:ENSG00000175463:E6.4-E7.1|ENSG00000175463:E6.5-I6.1	FALSE	exclusion	clu_40490	NewClu_2373	ENSG00000175463:E6.4|ENSG00000175463:E7.1	intron-retention	chr11:67173488-67174098|chr11:67173559-67173560	(+)retained_intron, (+)retained_intron, (+)alt+N+terminus, (+)alt+C+terminus, (+)AA:186(ENST00000526474+PEP)+>215(ENST00000530967+PEP)|(+)Rab+GTPase+TBC_dom+IPR000195	0.113457	5.54e-09	2.08e-06	0.825231	0.711774
UBXN11:ENSG00000158062:E14.1-E15.1|ENSG00000158062:E14.4-I14.1	FALSE	exclusion	clu_31492	NewClu_4459	ENSG00000158062:E14.1|ENSG00000158062:E15.1	intron-retention	chr1:26611955-26610973|chr1:26611485-26611484	(-)alt-N-terminus, (-)alt-C-terminus, (-)AA:323(AAM74202.1)->324(AAH38106.1)|(+)DOMAIN+SEP, (+)DOMAIN+UBX, (+)REPEAT+1, (+)REPEAT+2, (+)REPEAT+3, (+)SEP_domain+IPR012989, (+)UBX+IPR001012, (-)COILED, (-)SEP_domain-IPR012989	0.163876	5.64e-09	2.11e-06	0.428582	0.264706
RPL3:ENSG00000100316:E7.10-E7.12|ENSG00000100316:E7.5-E7.12	TRUE	exclusion	clu_8271	NewClu_3619	ENSG00000100316:E7.10	alt-5'	chr22:39709639-39709315|chr22:39710112-39709315	(-)alt-N-terminus, (-)alt-C-terminus, (-)AA:272(ENSP00000385762)->403(ENSP00000346001)|(-)MOD_RES-N6-acetyllysine, (-)MOD_RES-Phosphoserine, (-)Ribosomal_L3-IPR000597, (-)Transl_elong_init/rib_B-barrel-IPR009000	-0.107107	5.82e-09	2.17e-06	0.820038	0.927146
DPY19L2:ENSG00000177990:I10.1_64016064-E11.1|ENSG00000177990:E9.1-E11.1	TRUE	inclusion	clu_41257	NewClu_1042	ENSG00000177990:I10.1_64016064		chr12:64016064-64015117|chr12:64020249-64015117		0.384155	5.9e-09	2.18e-06	0.470693	0.0865381
61E3.4:ENSG00000185864:I18.1_21418810-E13.1|ENSG00000185864:E18.4_21846348-E21.1_21413955	TRUE	exclusion	clu_43997	NewClu_3668	ENSG00000185864:I18.1_21418810|ENSG00000185864:E13.1		chr16:21418810-21418180|chr16:21846348-21413955		-0.269518	6e-09	2.21e-06	0.439397	0.708915
APOBEC3D:ENSG00000243811:I2.1-E5.1|ENSG00000243811:E1.2-E4.1	TRUE	exclusion	clu_52813	NewClu_1088	ENSG00000243811:I2.1|ENSG00000243811:E5.1	intron-retention	chr22:39416238-39416239|chr22:39378475-39418827		-0.25235	6.19e-09	2.27e-06	0.374273	0.626623
SATB1:ENSG00000182568:E6.1-I6.1|ENSG00000182568:E2.2-E9.2	TRUE	inclusion	clu_42513	NewClu_1598	ENSG00000182568:E6.1|ENSG00000182568:I6.1	intron-retention	chr3:18466546-18466545|chr3:18486099-18462483	(~)AA:763(ENSP00000399708)->763(ENSP00000341024)	0.358979	6.4e-09	2.34e-06	0.41497	0.0559914
NET1:ENSG00000173848:E5.2-E6.1|ENSG00000173848:E4.1-E6.1	TRUE	exclusion	clu_39852	NewClu_3574	ENSG00000173848:E5.2	altPromoter	chr10:5488821-5493793|chr10:5471192-5493793	(~)alt-coding, (~)AA:415(BAG63916.1)->415(BAG64943.1)|(-)DH-domain-IPR000219, (-)HELIX	-0.271073	6.48e-09	2.36e-06	0.124743	0.395816
PITPNA:ENSG00000174238:E1.7-E4.1|ENSG00000174238:E2.1-I2.1	FALSE	exclusion	clu_40021	NewClu_2232	ENSG00000174238:E1.7|ENSG00000174238:E4.1	intron-retention	chr17:1465835-1461853|chr17:1464493-1464492		0.334562	6.62e-09	2.39e-06	0.537281	0.202719
UPF3A:ENSG00000169062:E5.1-E6.2|ENSG00000169062:E4.7-E6.1_115057076	TRUE	exclusion	clu_37630	NewClu_3721	ENSG00000169062:E5.1|ENSG00000169062:E6.1.115057076	alt-3'|cassette-exon	chr13:115057019-115057109|chr13:115052104-115057076	(-)alt-N-terminus, (-)alt-C-terminus, (-)AA:168(ENST00000475218-PEP)->443(ENSP00000329592)|(-)HELIX, (-)MOD_RES-Phosphoserine, (-)Nonsense_mediated_decay_UPF3-IPR005120, (-)REGION-Required for association with EIF4A3 and ECJ core components CASC3, MAGOH and RBM8A, (-)REGION-Required for interaction with UPF2, (-)STRAND, (-)TURN	-0.237442	6.73e-09	2.42e-06	0.389604	0.627047
NUMB:ENSG00000133961:E18.1-E21.3|ENSG00000133961:E18.1-E20.1	FALSE	exclusion	clu_21683	NewClu_2554	ENSG00000133961:E20.1	cassette-exon	chr14:73749067-73744001|chr14:73749067-73746132	(-)alt-N-terminus, (-)AA:505(ENSP00000394025)->507(AK226069-PEP)|(+)DOMAIN+PID, (+)Numb/numb+like+IPR016698, (+)Numb_domain+IPR010449, (+)PTB+IPR013625, (+)PTyr_interaction_dom+IPR006020, (-)MOD_RES-Phosphoserine, (-)MOD_RES-Phosphoserine; by CaMK1, (-)Numb_domain-IPR010449	0.106936	6.77e-09	2.43e-06	0.893123	0.786188
ASXL1:ENSG00000171456:E1.6-E6.1|ENSG00000171456:E3.2-I3.1	FALSE	exclusion	clu_38686	NewClu_901	ENSG00000171456:E1.6|ENSG00000171456:E6.1	intron-retention	chr20:30946635-30954187|chr20:30947594-30947595	(+)alt-N-terminus, (+)AA:1536(ENSP00000305119)->1541(CAD27708.1)|(-)REGION-Interaction with NCOA1, (+)COMPBIAS-Poly-Lys	0.219318	6.82e-09	2.44e-06	0.591023	0.371705
ACBD4:ENSG00000181513:E10.1-I10.1|ENSG00000181513:E9.1-E11.1	TRUE	exclusion	clu_42171	NewClu_1497	ENSG00000181513:E10.1|ENSG00000181513:I10.1	intron-retention	chr17:43220326-43220327|chr17:43216527-43220810		-0.361283	6.85e-09	2.44e-06	0.217014	0.578297
AKT3:ENSG00000117020:E4.3-E13.1|ENSG00000117020:I12.1_243893759-E13.1	FALSE	inclusion	clu_15765	NewClu_2953	ENSG00000117020:E4.3		chr1:244006427-243859018|chr1:243893759-243859018	(-)alt-N-terminus, (-)alt-C-terminus, (-)AA:64(ENST00000463991-PEP)->139(ENSP00000447820)|(-)DISULFID, (-)DOMAIN-PH, (-)HELIX, (-)Pleckstrin_homology-IPR001849, (-)STRAND, (-)TURN	-0.622892	7.04e-09	2.5e-06	0.0967323	0.719624
TSPAN32:ENSG00000064201:I11.1-E12.1|ENSG00000064201:E10.1-E13.1	TRUE	exclusion	clu_3251	NewClu_1695	ENSG00000064201:I11.1|ENSG00000064201:E12.1	intron-retention	chr11:2337098-2337099|chr11:2335801-2337459	(-)retained_intron, (-)nonsense_mediated_decay, (-)alt-N-terminus, (-)alt-C-terminus, (-)AA:137(ENSP00000405001)->252(ENST00000461200-PEP)	-0.137394	7.22e-09	2.54e-06	0.245155	0.382548
CSNK2A1:ENSG00000101266:I4.1_480675-E5.1|ENSG00000101266:E4.1-E5.1	TRUE	inclusion	clu_8966	NewClu_2810	ENSG00000101266:I4.1_480675		chr20:480675-480578|chr20:485762-480578		0.237879	7.28e-09	2.56e-06	0.593417	0.355538
ZXDC:ENSG00000070476:E7.3-I7.1|ENSG00000070476:E7.2-E9.1	TRUE	exclusion	clu_4217	NewClu_440	ENSG00000070476:E7.3|ENSG00000070476:I7.1	intron-retention	chr3:126177864-126177863|chr3:126178496-126160789	(+)alt-N-terminus, (+)alt-C-terminus, (+)AA:368(LF207284-PEP)->391(BAB14726.1)|(+)CROSSLNK-Glycyl lysine isopeptide (Lys-Gly) (interchain with G-Cter in SUMO), (+)REGION-Interaction with CIITA, (+)REGION-Required for transcriptional activation, (-)ZN_FING-C2H2-type 1, (-)ZN_FING-C2H2-type 2, (-)ZN_FING-C2H2-type 3, (-)ZN_FING-C2H2-type 4, (-)Znf_C2H2-IPR007087, (-)Znf_C2H2-like-IPR015880	-0.188484	7.56e-09	2.64e-06	0.122116	0.3106
RP11-297C4.1:ENSG00000261332:E1.1-I8.1|ENSG00000261332:I8.1_30382779-I8.1_30081584	TRUE	exclusion	clu_55231	NewClu_1951	ENSG00000261332:E1.1|ENSG00000261332:I8.1	intron-retention	chr16:30380549-30380548|chr16:30382779-30081584		-0.195717	7.61e-09	2.64e-06	0.103764	0.299481
AKR1C1:ENSG00000187134:E13.1-E14.1|ENSG00000187134:E8.3-ENSG00000196139:E8.1	TRUE	inclusion	clu_44488	NewClu_1106	ENSG00000187134:E13.1|ENSG00000187134:E14.1	trans-splicing	chr10:5014502-5014776|chr10:5008273-5139626		0.366269	7.75e-09	2.68e-06	0.4884	0.122131
GOLGA8O:ENSG00000206127:E12.1-E13.1|ENSG00000206127:E3.1-ENSG00000215304:E10.1	TRUE	inclusion	clu_48830	NewClu_546	ENSG00000206127:E12.1|ENSG00000206127:E13.1	trans-splicing	chr15:32741476-32741099|chr15:32745904-32692662		0.130439	7.76e-09	2.68e-06	0.393267	0.262829
FAM133B:ENSG00000234545:E4.2-E5.1|ENSG00000234545:E4.2-E5.1_92208704	TRUE	exclusion	clu_51695	NewClu_970	ENSG00000234545:E5.1	alt-3'	chr7:92210820-92208709|chr7:92210820-92208704		-0.189738	7.88e-09	2.7e-06	0.731595	0.921333
AC007390.5:ENSG00000218739:E9.3-I9.1|ENSG00000218739:E7.1-E10.1	TRUE	exclusion	clu_49729	NewClu_3219	ENSG00000218739:E9.3|ENSG00000218739:I9.1	intron-retention	chr2:37430658-37430659|chr2:37428869-37431447		-0.193586	7.88e-09	2.7e-06	0.368113	0.561699
ARRDC4:ENSG00000140450:E4.1-E5.1|ENSG00000140450:E4.1-E6.1	TRUE	inclusion	clu_25236	NewClu_1954	ENSG00000140450:E5.1	cassette-exon	chr15:98509272-98511244|chr15:98509272-98512353		0.202672	8.01e-09	2.73e-06	0.714197	0.511525
VPS4A:ENSG00000132612:I10.1-E11.1|ENSG00000132612:E9.6-E11.1	TRUE	exclusion	clu_21122	NewClu_2466	ENSG00000132612:I10.1	intron-retention	chr16:69356462-69356463|chr16:69355173-69356463	(-)alt-N-terminus, (-)alt-C-terminus, (-)AA:163(BC013021-PEP)->185(LF208301-PEP)|(+)Vps4_C-IPR015415	-0.125297	8.16e-09	2.76e-06	0.225388	0.350685
ALPK1:ENSG00000073331:E16.4-I16.1|ENSG00000073331:E16.2-E17.1	TRUE	exclusion	clu_4658	NewClu_3585	ENSG00000073331:E16.4|ENSG00000073331:I16.1	intron-retention	chr4:113347119-113347120|chr4:113346907-113347623	(+)retained_intron, (+)alt-N-terminus, (+)alt-C-terminus, (+)AA:1072(ENST00000504745-PEP)->1085(BC060780-PEP)|(+)COMPBIAS-Poly-Ala, (-)DOMAIN-Alpha-type protein kinase, (-)Kinase-like_dom-IPR011009, (-)MHCK_EF2_kinase-IPR004166	-0.156621	8.63e-09	2.91e-06	0.0484694	0.20509
ADAMTS10:ENSG00000142303:E22.3-E23.1|ENSG00000142303:I6.1_8664297-ENSG00000133246:I4.1_8557222	TRUE	inclusion	clu_26103	NewClu_133	ENSG00000142303:E22.3|ENSG00000142303:E23.1	trans-splicing	chr19:8650016-8649938|chr19:8664297-8557222		0.521936	8.73e-09	2.93e-06	0.750801	0.228864
SUMO1:ENSG00000116030:E5.1-E6.1|ENSG00000116030:E5.1-E6.2	TRUE	exclusion	clu_15286	NewClu_4517	ENSG00000116030:E6.1	alt-3'	chr2:203084755-203079157|chr2:203084755-203079152	(~)AA:62(ENSP00000386267)->62(ENSP00000386472)	-0.100265	8.84e-09	2.95e-06	0.808916	0.909181
HOXA7:ENSG00000122592:E1.1-E2.1|ENSG00000122592:U0.1_27197618-E2.1	TRUE	exclusion	clu_17454	NewClu_2221	ENSG00000122592:E1.1	altPromoter	chr7:27197443-27196907|chr7:27197618-27196907		-0.314468	8.85e-09	2.95e-06	0.153194	0.467662
NPIP:ENSG00000183426:E27.1-E28.1|ENSG00000183426:E27.1-E29.1	TRUE	inclusion	clu_42864	NewClu_3842	ENSG00000183426:E28.1	cassette-exon	chr16:15044112-15044609|chr16:15044112-15045472	(+)alt-N-terminus, (+)AA:559(BC023572-PEP)->638(ENST00000472413-PEP)	0.186627	9.2e-09	3.06e-06	0.529861	0.343234
PARP6:ENSG00000137817:E2.4-I2.1|ENSG00000137817:E2.3-E3.1	TRUE	exclusion	clu_23931	NewClu_3546	ENSG00000137817:E2.4|ENSG00000137817:I2.1	intron-retention	chr15:72564622-72564621|chr15:72564734-72563628		-0.15237	9.25e-09	3.07e-06	0.188428	0.340798
HBP1:ENSG00000105856:E11.2-E12.1|ENSG00000105856:E11.2-E13.1	TRUE	inclusion	clu_11115	NewClu_4247	ENSG00000105856:E12.1	cassette-exon	chr7:106830762-106836279|chr7:106830762-106840605	(+)retained_intron, (+)alt-N-terminus, (+)alt-C-terminus, (+)AA:175(ENST00000461963-PEP)->514(ENST00000463202-PEP)|(+)Ataxin-1_HBP1-IPR013723, (+)Ataxin_AXH_dom-IPR003652, (+)COMPBIAS-Poly-Asp, (+)COMPBIAS-Poly-Ser, (+)DOMAIN-AXH, (+)HELIX, (+)STRAND, (+)TURN	0.107473	9.31e-09	3.07e-06	0.879461	0.771988
NAB1:ENSG00000138386:I4.1-E5.1|ENSG00000138386:E3.3-E7.2	TRUE	exclusion	clu_24316	NewClu_3532	ENSG00000138386:I4.1|ENSG00000138386:E5.1	intron-retention	chr2:191518450-191518451|chr2:191514086-191523884		-0.11311	9.47e-09	3.11e-06	0.0204768	0.133587
NAB1:ENSG00000138386:E4.2-I4.1|ENSG00000138386:E3.3-E7.2	TRUE	exclusion	clu_24316	NewClu_3532	ENSG00000138386:E4.2|ENSG00000138386:I4.1	intron-retention	chr2:191514708-191514709|chr2:191514086-191523884		-0.130227	9.58e-09	3.12e-06	0.0193384	0.149565
NOTCH2NL:ENSG00000213240:I2.1-E3.1|ENSG00000213240:E1.1-E4.1	TRUE	exclusion	clu_49083	NewClu_618	ENSG00000213240:I2.1|ENSG00000213240:E3.1	intron-retention	chr1:145227040-145227041|chr1:145209436-145248813		-0.126193	9.6e-09	3.12e-06	0.0180469	0.14424
RAP1GDS1:ENSG00000138698:E1.16-E2.1|ENSG00000138698:E1.16-E2.2	TRUE	inclusion	clu_24541	NewClu_154	ENSG00000138698:E2.1	alt-3'	chr4:99182720-99214556|chr4:99182720-99214559	(~)alt-N-terminus, (~)alt-C-terminus, (~)AA:158(ENSP00000424324)->158(ENSP00000421599)|(-)Armadillo-IPR000225, (-)MOD_RES-N6-acetyllysine, (-)REPEAT-ARM 2, (+)ARM-type_fold-IPR016024	0.148603	9.61e-09	3.12e-06	0.655828	0.507226
CELF2:ENSG00000048740:E12.1-E14.3|ENSG00000048740:E12.2-E14.3	FALSE	exclusion	clu_2457	NewClu_1849	ENSG00000048740:E12.2	alt-5'	chr10:11356221-11363170|chr10:11356233-11363170	(-)alt-coding, (-)AA:484(BAG61812.1)->488(AAL27627.1)|(+)COMPBIAS+Ala+rich, (+)REGION+Necessary for RNA+binding, TNNT2 exon 5 and NMDA R1 exon 21 inclusion	0.11566	1e-08	3.25e-06	0.493152	0.377492
HERC2P9:ENSG00000206149:E13.1-E14.1|ENSG00000206149:E2.2-ENSG00000261377:E13.1	TRUE	exclusion	clu_48835	NewClu_1194	ENSG00000206149:E13.1|ENSG00000206149:E14.1	trans-splicing	chr15:28885538-28886068|chr15:28835406-29083834		-0.174389	1.01e-08	3.25e-06	0.802335	0.976723
NABP2:ENSG00000139579:E3.4-E3.7|ENSG00000139579:E3.5-E3.7	FALSE	exclusion	clu_24860	NewClu_3705	ENSG00000139579:E3.4	alt-5'	chr12:56618225-56618618|chr12:56618305-56618618		0.169553	1.02e-08	3.28e-06	0.84231	0.672758
ZNF330:ENSG00000109445:I2.1-E3.1|ENSG00000109445:E2.2-E4.1	TRUE	exclusion	clu_12558	NewClu_2113	ENSG00000109445:I2.1|ENSG00000109445:E3.1	intron-retention	chr4:142144922-142144923|chr4:142143645-142145641		-0.141238	1.03e-08	3.28e-06	0.15203	0.293268
CASP10:ENSG00000003400:E8.1-E9.1|ENSG00000003400:E7.1-E9.1	TRUE	inclusion	clu_148	NewClu_739	ENSG00000003400:E8.1	cassette-exon	chr2:202070696-202072798|chr2:202068489-202072798	(+)alt-C-terminus, (+)AA:273(AAD28402.1)->521(ENSP00000272879)|(+)ACT_SITE, (+)Pept_C14_ICE_p20-IPR001309, (+)Pept_C14_cat-IPR011600, (+)Pept_C14_p10-IPR002138, (+)Pept_C14_p45_core-IPR015917	0.23844	1.03e-08	3.28e-06	0.552099	0.313659
FBRSL1:ENSG00000112787:E4.2-E6.1|ENSG00000112787:E4.2-E5.1	FALSE	inclusion	clu_13880	NewClu_3524	ENSG00000112787:E5.1	alt-C-term	chr12:133084936-133102320|chr12:133084936-133085752	(-)alt+N+terminus, (-)alt+C+terminus, (-)AA:115(ENST00000542061+PEP)+>972(ENSP00000261673)|(-)AUTS2+IPR023246, (-)COMPBIAS+Pro+rich, (-)MOD_RES+Phosphoserine, (-)MOD_RES+Phosphothreonine	-0.177268	1.04e-08	3.29e-06	0.590866	0.768134
STAG3L3:ENSG00000174353:E8.3-I8.1|ENSG00000174353:E8.1-E9.1	TRUE	exclusion	clu_40032	NewClu_2226	ENSG00000174353:E8.3|ENSG00000174353:I8.1	intron-retention	chr7:72469013-72469012|chr7:72469199-72468887		-0.125315	1.13e-08	3.57e-06	0.006384	0.131699
ARF6:ENSG00000165527:E1.1-I1.1|ENSG00000165527:E1.1-E2.1	TRUE	exclusion	clu_35422	NewClu_861	ENSG00000165527:I1.1	intron-retention	chr14:50359875-50359876|chr14:50359875-50359974		-0.172132	1.14e-08	3.57e-06	0.308055	0.480187
RXRB:ENSG00000204231:E2.4-E3.1|ENSG00000204231:E2.4-E4.2	TRUE	inclusion	clu_48080	NewClu_1236	ENSG00000204231:E3.1	cassette-exon	chr6:33168019-33167193|chr6:33168019-33166241	(+)alt-N-terminus, (+)alt-C-terminus, (+)AA:286(ENSP00000415561)->533(ENSP00000363812)|(+)COMPBIAS-Pro-rich, (+)COUP_TF-IPR003068, (+)HELIX, (+)Nucl_hormone_rcpt_ligand-bd-IPR008946, (+)Nucl_hrmn_rcpt_lig-bd_core-IPR000536, (+)REGION-Ligand-binding, (+)REGION-Modulating, (+)Retinoic_acid_rcpt-IPR003078, (+)Retinoid-X_rcpt/HNF4-IPR000003, (+)STRAND, (+)Str_hrmn_rcpt-IPR001723, (+)TURN	0.173545	1.17e-08	3.67e-06	0.911232	0.737687
FBRSL1:ENSG00000112787:E4.2-E5.1|ENSG00000112787:E4.2-E6.1	TRUE	inclusion	clu_13880	NewClu_3524	ENSG00000112787:E5.1	alt-C-term	chr12:133084936-133085752|chr12:133084936-133102320	(-)alt-N-terminus, (-)alt-C-terminus, (-)AA:115(ENST00000542061-PEP)->972(ENSP00000261673)|(-)AUTS2-IPR023246, (-)COMPBIAS-Pro-rich, (-)MOD_RES-Phosphoserine, (-)MOD_RES-Phosphothreonine	0.181802	1.22e-08	3.79e-06	0.400573	0.218772
SATB1:ENSG00000182568:I6.1-E7.1|ENSG00000182568:E2.2-E9.2	TRUE	inclusion	clu_42513	NewClu_1598	ENSG00000182568:I6.1|ENSG00000182568:E7.1	intron-retention	chr3:18466233-18466232|chr3:18486099-18462483	(~)AA:763(ENSP00000399708)->763(ENSP00000341024)	0.484466	1.23e-08	3.84e-06	0.58197	0.0975043
CNST:ENSG00000162852:I1.1_246733292-E2.1|ENSG00000162852:E1.4-E2.1	TRUE	exclusion	clu_33414	NewClu_407	ENSG00000162852:I1.1_246733292		chr1:246733292-246754814|chr1:246729965-246754814		-0.159357	1.26e-08	3.91e-06	0.0752776	0.234635
TP53BP2:ENSG00000143514:E17.1-E18.1|ENSG00000143514:I17.1-E18.1	FALSE	exclusion	clu_26564	NewClu_2276	ENSG00000143514:E17.1	intron-retention	chr1:223980091-223976876|chr1:223976877-223976876		0.122939	1.32e-08	4.07e-06	0.931154	0.808215
BMI1:ENSG00000269897:E4.1-I7.1|ENSG00000269897:E6.1-E8.1	TRUE	exclusion	clu_56105	NewClu_4	ENSG00000269897:E4.1|ENSG00000269897:I7.1	intron-retention	chr10:22615005-22615006|chr10:22607947-22615360		-0.20749	1.34e-08	4.11e-06	0.622802	0.830293
SZT2:ENSG00000198198:E71.1-E72.1|ENSG00000198198:E71.1-I71.1	FALSE	exclusion	clu_47046	NewClu_1661	ENSG00000198198:E72.1	intron-retention	chr1:43914399-43915774|chr1:43914399-43914400		0.152975	1.39e-08	4.22e-06	0.902347	0.749372
MAD2L1BP:ENSG00000124688:E4.1-E5.1|ENSG00000124688:I4.1-E5.1	FALSE	exclusion	clu_18178	NewClu_653	ENSG00000124688:E4.1	intron-retention	chr6:43604383-43607758|chr6:43607757-43607758		0.126826	1.4e-08	4.24e-06	0.864969	0.738143
B9D2:ENSG00000123810:E3.1-I3.1|ENSG00000123810:E2.1-E5.1	TRUE	exclusion	clu_17844	NewClu_339	ENSG00000123810:E3.1|ENSG00000123810:I3.1	intron-retention	chr19:41868888-41868887|chr19:41869337-41863927		-0.141029	1.41e-08	4.26e-06	0.102063	0.243092
DNAJB6:ENSG00000105993:E3.11-E6.1|ENSG00000105993:E3.12-E6.1	FALSE	inclusion	clu_11183	NewClu_2390	ENSG00000105993:E3.12	altPromoter	chr7:157129838-157151241|chr7:157129844-157151241	(-)alt+C+terminus, (-)AA:228(ENSP00000400665)+>241(BAA32209.1)	-0.245645	1.42e-08	4.27e-06	0.235175	0.48082
ADH5:ENSG00000197894:E9.3-E10.1|ENSG00000197894:I9.1-E10.1	FALSE	exclusion	clu_46784	NewClu_2606	ENSG00000197894:E9.3	intron-retention	chr4:99997443-99996200|chr4:99996201-99996200		0.123	1.56e-08	4.64e-06	0.924911	0.801911
MXD3:ENSG00000213347:I6.1-E7.1|ENSG00000213347:E6.4-E11.1	TRUE	exclusion	clu_49103	NewClu_2022	ENSG00000213347:I6.1|ENSG00000213347:E7.1	intron-retention	chr5:176734705-176734704|chr5:176734782-176730321	(+)retained_intron, (+)alt-N-terminus, (+)alt-C-terminus, (+)AA:189(BAC03987.1)->203(ENST00000503473-PEP)	-0.191363	1.59e-08	4.7e-06	0.24549	0.436853
HYI:ENSG00000178922:I4.1-E5.1|ENSG00000178922:E3.6-E5.1	TRUE	exclusion	clu_41536	NewClu_1048	ENSG00000178922:I4.1	intron-retention	chr1:43917991-43917990|chr1:43919057-43917990	(-)retained_intron, (-)alt-N-terminus, (-)AA:174(AAG59853.1)->180(ENST00000372427-PEP)|(+)Xyl_isomerase-like_TIM-brl-IPR013022	-0.137433	1.65e-08	4.86e-06	0.173853	0.311287
RP11-578F21.12:ENSG00000261377:E7.3-I7.1_29054285|ENSG00000261377:E7.3-E8.2	TRUE	inclusion	clu_55241	NewClu_3876	ENSG00000261377:I7.1_29054285		chr15:29053563-29054285|chr15:29053563-29060493		0.163093	1.66e-08	4.89e-06	0.184106	0.0210136
KATNAL1:ENSG00000102781:E1.1-E3.1|ENSG00000102781:E2.2-E3.1	FALSE	exclusion	clu_9603	NewClu_3424	ENSG00000102781:E2.2	altPromoter	chr13:30881468-30857928|chr13:30881077-30857928	(~)alt+coding, (~)AA:490(BAF84128.1)+>490(BAG53469.1)|(-)AAA-_ATPase-IPR003593, (+)ATPase_AAA+2+IPR013093, (+)ATPase_AAA_core+IPR003959, (+)DNA_helicase_Holl+junc_RuvB_N+IPR008824, (+)P+loop_NTPase+IPR027417	0.212161	1.72e-08	5.02e-06	0.592803	0.380642
RP11-138I1.4:ENSG00000265401:E1.1-E2.1_16285653|ENSG00000265401:E1.1-U2.1_16285425	TRUE	exclusion	clu_55590	NewClu_3914	ENSG00000265401:E2.1_16285653	alt-3'	chr17:16285882-16285653|chr17:16285882-16285425		-0.196676	1.75e-08	5.1e-06	0.660568	0.857244
PHF20L1:ENSG00000129292:E16.1-E17.2|ENSG00000129292:E16.1-I16.1	FALSE	exclusion	clu_19589	NewClu_268	ENSG00000129292:E17.2	intron-retention	chr8:133844644-133848785|chr8:133844644-133844645		0.1288	1.82e-08	5.25e-06	0.937321	0.80852
SP140L:ENSG00000185404:E9.1-E10.1|ENSG00000185404:E1.2-ENSG00000067066:E3.1	TRUE	inclusion	clu_43738	NewClu_1214	ENSG00000185404:E9.1|ENSG00000185404:E10.1	trans-splicing	chr2:231248290-231249939|chr2:231192016-231282306		0.107034	1.82e-08	5.25e-06	0.918086	0.811052
RP11-578F21.12:ENSG00000261377:I7.1_29054353-E8.2|ENSG00000261377:E7.3-E8.2	TRUE	inclusion	clu_55241	NewClu_3876	ENSG00000261377:I7.1_29054353		chr15:29054353-29060493|chr15:29053563-29060493		0.126829	1.83e-08	5.25e-06	0.147858	0.0210292
RP11-26F2.1:ENSG00000259480:I4.1_23132785-E5.1|ENSG00000259480:E4.1-E5.1	TRUE	inclusion	clu_54893	NewClu_475	ENSG00000259480:I4.1_23132785		chr15:23132785-23132047|chr15:23138949-23132047		0.186301	1.84e-08	5.27e-06	0.256558	0.0702561
ATG16L2:ENSG00000168010:E5.1-I5.1|ENSG00000168010:E4.2-E6.3	TRUE	exclusion	clu_37098	NewClu_4009	ENSG00000168010:E5.1|ENSG00000168010:I5.1	intron-retention	chr11:72531383-72531384|chr11:72528900-72532713		-0.165167	1.85e-08	5.28e-06	0.269835	0.435002
ZBTB48:ENSG00000204859:I3.1-E4.1|ENSG00000204859:E3.2-E4.1	TRUE	exclusion	clu_48452	NewClu_2011	ENSG00000204859:I3.1	intron-retention	chr1:6645978-6645979|chr1:6642359-6645979		-0.129921	1.87e-08	5.32e-06	0.0612978	0.191219
IP6K2:ENSG00000068745:I15.1-E16.1|ENSG00000068745:E13.10-E16.4	TRUE	exclusion	clu_3987	NewClu_3752	ENSG00000068745:I15.1|ENSG00000068745:E16.1	intron-retention	chr3:48730772-48730771|chr3:48732523-48730612		-0.117083	1.87e-08	5.32e-06	0.135198	0.252281
GOLGA8J:ENSG00000179938:E15.1-E16.1|ENSG00000179938:E13.1_30382003-ENSG00000178115:E12.1_30851015	TRUE	inclusion	clu_41814	NewClu_2824	ENSG00000179938:E15.1|ENSG00000179938:E16.1	trans-splicing	chr15:30383813-30384245|chr15:30382003-30851015		0.125858	1.89e-08	5.37e-06	0.247275	0.121417
TPM4:ENSG00000167460:E7.1-I7.1|ENSG00000167460:E5.4-E10.2	TRUE	exclusion	clu_36664	NewClu_1709	ENSG00000167460:E7.1|ENSG00000167460:I7.1	intron-retention	chr19:16191252-16191253|chr19:16187507-16192723		-0.181435	1.9e-08	5.37e-06	0.165628	0.347063
PAXBP1:ENSG00000159086:E7.1-I7.1|ENSG00000159086:E7.1-E8.4	TRUE	exclusion	clu_31826	NewClu_1267	ENSG00000159086:I7.1	intron-retention	chr21:34131391-34131390|chr21:34131391-34127664		-0.158456	1.95e-08	5.49e-06	0.219452	0.377907
RP11-1212A22.1:ENSG00000205746:E10.1-E11.1|ENSG00000205746:I1.1_18468888-E30.1_18428785	TRUE	inclusion	clu_48756	NewClu_1313	ENSG00000205746:E10.1|ENSG00000205746:E11.1		chr16:18442346-18441872|chr16:18468888-18428785		0.119193	1.96e-08	5.49e-06	0.663126	0.543933
ZXDC:ENSG00000070476:I8.1-E9.1|ENSG00000070476:E7.2-E9.1	TRUE	exclusion	clu_4217	NewClu_440	ENSG00000070476:I8.1	intron-retention	chr3:126160790-126160789|chr3:126178496-126160789	(+)alt-N-terminus, (+)alt-C-terminus, (+)AA:368(LF207284-PEP)->391(BAB14726.1)|(+)CROSSLNK-Glycyl lysine isopeptide (Lys-Gly) (interchain with G-Cter in SUMO), (+)REGION-Interaction with CIITA, (+)REGION-Required for transcriptional activation, (-)ZN_FING-C2H2-type 1, (-)ZN_FING-C2H2-type 2, (-)ZN_FING-C2H2-type 3, (-)ZN_FING-C2H2-type 4, (-)Znf_C2H2-IPR007087, (-)Znf_C2H2-like-IPR015880	-0.172748	2.01e-08	5.6e-06	0.146121	0.318869
ZNF75A:ENSG00000162086:E2.2-I2.1|ENSG00000162086:E2.2-E4.2	TRUE	exclusion	clu_33000	NewClu_2258	ENSG00000162086:I2.1	intron-retention	chr16:3358836-3358837|chr16:3358836-3361753		-0.313974	2.02e-08	5.62e-06	0.297766	0.611739
COA5:ENSG00000183513:I2.1-E3.1|ENSG00000183513:E1.3-E3.2	TRUE	exclusion	clu_42896	NewClu_189	ENSG00000183513:I2.1|ENSG00000183513:E3.1	intron-retention	chr2:99221254-99221253|chr2:99224770-99220654		-0.142282	2.05e-08	5.7e-06	0.0821998	0.224482
BMI1:ENSG00000269897:I7.1-E5.1|ENSG00000269897:E6.1-E8.1	TRUE	exclusion	clu_56105	NewClu_4	ENSG00000269897:I7.1|ENSG00000269897:E5.1	intron-retention	chr10:22615359-22615360|chr10:22607947-22615360		-0.217607	2.14e-08	5.88e-06	0.57796	0.795567
CCDC82:ENSG00000149231:I3.1-E4.1|ENSG00000149231:E1.3-E4.2	TRUE	exclusion	clu_28592	NewClu_3792	ENSG00000149231:I3.1|ENSG00000149231:E4.1	intron-retention	chr11:96121069-96121068|chr11:96123008-96120777		-0.292212	2.23e-08	6.11e-06	0.160956	0.453168
ETS2:ENSG00000157557:E4.1-I4.1|ENSG00000157557:E2.3-E5.1	TRUE	exclusion	clu_31333	NewClu_4186	ENSG00000157557:E4.1|ENSG00000157557:I4.1	intron-retention	chr21:40181720-40181721|chr21:40178044-40181959		-0.192214	2.24e-08	6.13e-06	0.30709	0.499304
UNC50:ENSG00000115446:E4.1-E5.2|ENSG00000115446:E4.1-I4.1_99228894	FALSE	exclusion	clu_14984	NewClu_4469	ENSG00000115446:E5.2		chr2:99227358-99232670|chr2:99227358-99228894		0.107622	2.3e-08	6.24e-06	0.902218	0.794596
DLG4:ENSG00000132535:E23.1-E24.1|ENSG00000132535:E23.1-E25.1	TRUE	inclusion	clu_21077	NewClu_2083	ENSG00000132535:E24.1	cassette-exon	chr17:7096264-7095321|chr17:7096264-7094677	(-)alt-N-terminus, (-)alt-C-terminus, (-)AA:664(BAH12558.1)->667(BAH12328.1)|(-)DOMAIN-PDZ 1, (-)DOMAIN-SH3, (-)Guanylate_kin-IPR008144, (-)HELIX, (-)L27_1-IPR015143, (-)MAGUK_PEST_N-IPR019590, (-)PDZ-IPR001478, (-)SH3_2-IPR011511, (-)SH3_domain-IPR001452, (+)DOMAIN-Guanylate kinase-like, (+)Guanylate_kin-IPR008144, (+)Guanylate_kin/L-typ_Ca_channel-IPR008145, (+)MOD_RES-Phosphotyrosine, (+)P-loo…	0.134299	2.37e-08	6.39e-06	0.465614	0.331316
MTMR3:ENSG00000100330:E16.1-I16.1|ENSG00000100330:E16.1-E17.2	TRUE	exclusion	clu_8304	NewClu_2942	ENSG00000100330:I16.1	intron-retention	chr22:30412687-30412688|chr22:30412687-30413916		-0.119136	2.38e-08	6.39e-06	0.0479755	0.167111
IFT122:ENSG00000163913:E16.2-E17.1|ENSG00000163913:U0.1_129112995-E33.1	TRUE	exclusion	clu_34228	NewClu_2743	ENSG00000163913:E16.2|ENSG00000163913:E17.1	altPromoter	chr3:129195644-129196859|chr3:129112995-129236312		-0.103474	2.39e-08	6.4e-06	0.370313	0.473788
HERC2P9:ENSG00000206149:E20.2-E21.1|ENSG00000206149:E2.2-ENSG00000261377:E13.1	TRUE	exclusion	clu_48835	NewClu_1194	ENSG00000206149:E20.2|ENSG00000206149:E21.1	trans-splicing	chr15:28899601-28900419|chr15:28835406-29083834		-0.174976	2.4e-08	6.41e-06	0.76216	0.937136
H2AFV:ENSG00000105968:E6.1-I6.1|ENSG00000105968:E4.1-E7.1	TRUE	exclusion	clu_11168	NewClu_2058	ENSG00000105968:E6.1|ENSG00000105968:I6.1	intron-retention	chr7:44871577-44871576|chr7:44875128-44869762		-0.193117	2.41e-08	6.42e-06	0.191157	0.384274
NDUFAF6:ENSG00000156170:E7.4-I7.1|ENSG00000156170:E7.4-E9.1	TRUE	exclusion	clu_30858	NewClu_728	ENSG00000156170:I7.1	intron-retention	chr8:95993201-95993202|chr8:95993201-96000586		-0.122619	2.44e-08	6.45e-06	0.0281387	0.150758
GOLGA8Q:ENSG00000178115:E11.1-E12.1|ENSG00000178115:E4.1-ENSG00000261794:E5.1	TRUE	inclusion	clu_41315	NewClu_1870	ENSG00000178115:E11.1|ENSG00000178115:E12.1	trans-splicing	chr15:30850537-30850914|chr15:30847325-30900233		0.138241	2.44e-08	6.45e-06	0.369654	0.231413
MAGED1:ENSG00000179222:E2.10-E3.2|ENSG00000179222:E1.1-E3.2	TRUE	exclusion	clu_41635	NewClu_118	ENSG00000179222:E2.10	cassette-exon	chrX:51636851-51637365|chrX:51546213-51637365	(~)AA:778(ENSP00000364927)->778(AAG23757.1)	-0.345631	2.45e-08	6.46e-06	0.459755	0.805387
AMY2B:ENSG00000240038:E8.2-E9.2|ENSG00000240038:E3.2-ENSG00000243480:E1.1_104160017	TRUE	inclusion	clu_52390	NewClu_3430	ENSG00000240038:E8.2|ENSG00000240038:E9.2	trans-splicing	chr1:104116560-104116882|chr1:104108216-104160017	(+)alt-C-terminus, (+)AA:248(CU676750-PEP)->370(ENST00000491397-PEP)|(+)ACT_SITE-Proton donor, (+)Alpha_amylase-IPR006046, (+)BINDING-Chloride, (+)Glyco_hydro_13_cat_dom-IPR006047, (+)Glyco_hydro_13_sub_cat_dom-IPR006589, (+)Glycoside_hydrolase_SF-IPR017853, (+)SITE-Transition state stabilizer	0.133951	2.47e-08	6.51e-06	0.590384	0.456433
IRAK3:ENSG00000090376:E1.3-E3.1|ENSG00000090376:I1.1_66587984-E3.1	FALSE	exclusion	clu_7038	NewClu_4175	ENSG00000090376:E1.3		chr12:66583212-66597491|chr12:66587984-66597491	(+)alt-coding, (+)AA:535(ENSP00000409852)->596(ENSP00000261233)|(-)DEATH-like_dom-IPR011029, (+)DEATH-like_dom-IPR011029, (+)DOMAIN-Death, (+)Death_domain-IPR000488	0.151594	2.48e-08	6.52e-06	0.405706	0.254111
RP11-26F2.1:ENSG00000259480:E4.1-I4.1_23133023|ENSG00000259480:E4.1-E5.1	TRUE	inclusion	clu_54893	NewClu_475	ENSG00000259480:I4.1_23133023		chr15:23138949-23133023|chr15:23138949-23132047		0.107314	2.5e-08	6.55e-06	0.148103	0.0407883
DAPK1:ENSG00000196730:I4.1-E5.1|ENSG00000196730:E4.3-E6.1	TRUE	exclusion	clu_45847	NewClu_2900	ENSG00000196730:I4.1|ENSG00000196730:E5.1	intron-retention	chr9:90121734-90121735|chr9:90114054-90219869		-0.135868	2.53e-08	6.6e-06	0.0307029	0.166571
TPGS2:ENSG00000134779:I15.1-E16.1|ENSG00000134779:E10.3-E16.1	TRUE	exclusion	clu_22099	NewClu_3019	ENSG00000134779:I15.1	intron-retention	chr18:34360152-34360151|chr18:34378412-34360151		-0.145824	2.63e-08	6.8e-06	0.024212	0.170036
SMG1P1:ENSG00000237296:I2.1_22455384-E3.2|ENSG00000237296:E1.2-E3.2	TRUE	exclusion	clu_52095	NewClu_121	ENSG00000237296:I2.1_22455384		chr16:22455384-22462941|chr16:22448813-22462941		-0.104163	2.7e-08	6.95e-06	0.128737	0.232899
NUDT5:ENSG00000165609:I9.1-E10.1|ENSG00000165609:E9.2-E10.2	TRUE	exclusion	clu_35451	NewClu_3103	ENSG00000165609:I9.1|ENSG00000165609:E10.1	intron-retention	chr10:12212912-12212911|chr10:12214764-12212907		-0.299166	2.85e-08	7.22e-06	0.184177	0.483343
NFATC2IP:ENSG00000176953:E4.2-I4.1|ENSG00000176953:E4.2-E5.1	TRUE	exclusion	clu_40900	NewClu_988	ENSG00000176953:I4.1	intron-retention	chr16:28966003-28966004|chr16:28966003-28967299		-0.144007	2.85e-08	7.22e-06	0.250686	0.394693
ARHGEF1:ENSG00000076928:E13.2-E15.6|ENSG00000076928:E15.3-E15.6	FALSE	inclusion	clu_5211	NewClu_1684	ENSG00000076928:E13.2	cassette-exon	chr19:42400555-42402591|chr19:42402262-42402591	(+)alt-N-terminus, (+)AA:927(ENSP00000337261)->968(ENSP00000470715)	-0.181916	2.86e-08	7.22e-06	0.157363	0.339279
ST7L:ENSG00000007341:E4.1-I4.1|ENSG00000007341:E2.22-E5.2	TRUE	exclusion	clu_636	NewClu_2607	ENSG00000007341:E4.1|ENSG00000007341:I4.1	intron-retention	chr1:113160629-113160628|chr1:113161531-113159517		-0.12283	2.89e-08	7.27e-06	0.0377585	0.160589
IPO11:ENSG00000086200:E33.2-E36.1|ENSG00000086200:E32.1-E36.1	TRUE	exclusion	clu_6430	NewClu_2237	ENSG00000086200:E33.2	cassette-exon	chr5:61874762-61887404|chr5:61857084-61887404	(-)alt-N-terminus, (-)alt-C-terminus, (-)AA:160(ENSP00000421517)->178(CAI46041.1)|(+)ARM-type_fold-IPR016024, (+)REPEAT-HEAT 12, (+)REPEAT-HEAT 13, (+)REPEAT-HEAT 14, (-)REPEAT-HEAT 15	-0.299894	2.91e-08	7.28e-06	0.157461	0.457355
DIS3:ENSG00000083520:E16.1-E17.1|ENSG00000083520:E16.1-I16.1	FALSE	exclusion	clu_6061	NewClu_451	ENSG00000083520:E17.1	intron-retention	chr13:73340110-73337745|chr13:73340110-73340109	(+)nonsense_mediated_decay, (+)alt-N-terminus, (+)alt-C-terminus, (+)AA:89(ENST00000469339-PEP)->559(ENSP00000436350)|(+)DOMAIN-PINc, (+)MOD_RES-N6-acetyllysine, (+)PINc_nuc-bd-IPR006596, (+)RNase_II/R-IPR001900	0.110406	2.92e-08	7.29e-06	0.953299	0.842892
RASSF1:ENSG00000068028:E1.4-E3.2|ENSG00000068028:I2.1-E3.1	FALSE	exclusion	clu_3904	NewClu_1428	ENSG00000068028:E1.4|ENSG00000068028:E3.2	intron-retention	chr3:50377987-50375442|chr3:50375455-50375454	(+)alt-N-terminus, (+)AA:189(ENSP00000378558)->340(ENSP00000352323)|(+)Prot_Kinase_C-like_PE/DAG-bd-IPR002219	0.153349	2.99e-08	7.44e-06	0.376348	0.222999
ACBD4:ENSG00000181513:I10.1-E11.1|ENSG00000181513:E9.1-E11.1	TRUE	exclusion	clu_42171	NewClu_1497	ENSG00000181513:I10.1	intron-retention	chr17:43220809-43220810|chr17:43216527-43220810		-0.250834	3.03e-08	7.52e-06	0.150278	0.401111
RALBP1:ENSG00000017797:E2.2-E6.1|ENSG00000017797:E3.2-E6.1	FALSE	exclusion	clu_1373	NewClu_4237	ENSG00000017797:E3.2	cassette-exon	chr18:9475689-9512989|chr18:9476284-9512989	(-)truncated, (+)AA:207(ENSP00000411556)+>655(AAH13126.1)|(+)DOMAIN+Rho+GAP, (+)HELIX, (+)MOD_RES+Phosphoserine, (+)REGION+Interacts with RalA, (+)RhoGAP_dom+IPR000198, (+)Rho_GTPase_activation_prot+IPR008936	0.177122	3.14e-08	7.78e-06	0.818447	0.641325
PSMC6:ENSG00000100519:E4.2-I4.1|ENSG00000100519:E3.5-E5.2	TRUE	inclusion	clu_8496	NewClu_190	ENSG00000100519:E4.2|ENSG00000100519:I4.1	intron-retention	chr14:53177053-53177054|chr14:53175534-53177819		0.205586	3.17e-08	7.83e-06	0.72428	0.518694
SECISBP2:ENSG00000187742:I3.1-E4.1|ENSG00000187742:E3.1-E4.2	TRUE	exclusion	clu_44675	NewClu_4111	ENSG00000187742:I3.1|ENSG00000187742:E4.1	intron-retention	chr9:91937114-91937115|chr9:91934712-91940342		-0.143088	3.22e-08	7.9e-06	0.0819538	0.225041
ANKRD11:ENSG00000167522:E24.1-I24.1_89336999|ENSG00000167522:E24.1-E25.1	TRUE	inclusion	clu_36691	NewClu_106	ENSG00000167522:I24.1_89336999		chr16:89337225-89336999|chr16:89337225-89335071		0.169806	3.22e-08	7.9e-06	0.293792	0.123986
ZFAND6:ENSG00000086666:E1.6-E10.1|ENSG00000086666:E6.1-E10.1	FALSE	exclusion	clu_6472	NewClu_4494	ENSG00000086666:E6.1	cassette-exon	chr15:80352151-80412670|chr15:80390920-80412670	(~)alt+coding, (~)AA:208(CAB66533.1)+>208(BAG35530.1)|(+)ZN_FING+A20+type, (+)Znf_A20+IPR002653, (-)Znf_AN1-IPR000058	0.134347	3.35e-08	8.18e-06	0.437906	0.303559
ANKRD36C:ENSG00000174501:E68.1-E69.1|ENSG00000174501:E30.1-E79.1	TRUE	exclusion	clu_40119	NewClu_1239	ENSG00000174501:E68.1|E69.1	cassette-exon	chr2:96557413-96555742|chr2:96591100-96546371		-0.115507	3.38e-08	8.21e-06	0.255165	0.370672
MAPK8:ENSG00000107643:E15.2-I15.1|ENSG00000107643:E15.1-E16.1	TRUE	exclusion	clu_11804	NewClu_3288	ENSG00000107643:E15.2|ENSG00000107643:I15.1	intron-retention	chr10:49634655-49634656|chr10:49634547-49635123	(+)retained_intron, (+)alt-N-terminus, (+)alt-C-terminus, (+)AA:93(AL137667-PEP)->116(ENST00000471272-PEP)|(+)HELIX, (+)MAPK_JNK-IPR008351, (+)TURN	-0.120775	3.38e-08	8.21e-06	0.166735	0.28751
AC004166.7:ENSG00000160828:I7.1-E4.1|ENSG00000160828:E1.3-I7.1_74193412	TRUE	inclusion	clu_32615	NewClu_3660	ENSG00000160828:I7.1|ENSG00000160828:E4.1	intron-retention	chr7:74239582-74239581|chr7:74306509-74193412		0.582276	3.58e-08	8.6e-06	0.66152	0.0792434
RBM25:ENSG00000119707:I12.1-E13.1|ENSG00000119707:E12.1-E14.1	TRUE	exclusion	clu_16578	NewClu_2401	ENSG00000119707:I12.1|ENSG00000119707:E13.1	intron-retention	chr14:73567008-73567009|chr14:73566458-73569900	(+)alt-C-terminus, (+)AA:300(AL832314-PEP)->430(BAB15362.1)	-0.120938	3.58e-08	8.6e-06	0.161105	0.282043
CTD-2368P22.1:ENSG00000176593:I2.1-I3.2|ENSG00000176593:E2.1-I3.2	TRUE	exclusion	clu_40804	NewClu_1736	ENSG00000176593:I2.1	intron-retention	chr19:58515750-58515751|chr19:58514704-58515751		-0.448886	3.59e-08	8.61e-06	0.275039	0.723925
KCTD9:ENSG00000104756:E13.4-E14.1|ENSG00000104756:E13.4-E14.2	TRUE	inclusion	clu_10431	NewClu_1918	ENSG00000104756:E14.1	alt-3'	chr8:25290846-25290169|chr8:25290846-25290153	(+)alt-N-terminus, (+)alt-C-terminus, (+)AA:148(BAA90904.1)->239(BAG60722.1)|(-)5peptide_repeat-IPR001646, (-)DOMAIN-Pentapeptide repeat 1, (-)DOMAIN-Pentapeptide repeat 2, (-)DOMAIN-Pentapeptide repeat 3, (+)BTB/POZ-like-IPR000210, (+)BTB/POZ_fold-IPR011333, (+)BTB_POZ-IPR013069, (+)DOMAIN-BTB, (+)DOMAIN-KHA, (+)Doublecortin_dom-IPR003533, (+)K_channel_plant-IPR021789, (+)T1-type_BTB-IPR003131	0.181247	3.6e-08	8.62e-06	0.329016	0.14777
GOLGA8K:ENSG00000249931:E12.1-I5.1|ENSG00000249931:U0.1_32737825-E17.1_32685529	TRUE	exclusion	clu_53409	NewClu_1756	ENSG00000249931:E12.1|ENSG00000249931:I5.1	intron-retention	chr15:32691449-32691448|chr15:32737825-32685529		-0.683265	3.64e-08	8.67e-06	0.277124	0.960388
HERC2P9:ENSG00000206149:E25.1-E26.1|ENSG00000206149:E2.2-ENSG00000261377:E13.1	TRUE	exclusion	clu_48835	NewClu_1194	ENSG00000206149:E25.1|ENSG00000206149:E26.1	trans-splicing	chr15:28908666-28912342|chr15:28835406-29083834		-0.187035	3.72e-08	8.82e-06	0.700153	0.887188
SCMH1:ENSG00000010803:E6.1-E7.1|ENSG00000010803:E5.1-E8.1	TRUE	exclusion	clu_982	NewClu_1585	ENSG00000010803:E6.1|E7.1	cassette-exon	chr1:41625397-41618413|chr1:41626547-41617356	(-)alt-N-terminus, (-)AA:648(BAG51159.1)->660(AAH09752.1)|(-)Mbt-IPR004092, (-)REPEAT-MBT 2, (-)STRAND	-0.162272	3.92e-08	9.24e-06	0.27083	0.433102
C16orf13:ENSG00000130731:E1.11-E1.13|ENSG00000130731:E1.11-E2.1	TRUE	inclusion	clu_20147	NewClu_3261	ENSG00000130731:E1.13	cassette-exon	chr16:686094-685774|chr16:686094-685340		0.19118	3.98e-08	9.35e-06	0.776471	0.585291
AKR1C1:ENSG00000187134:E15.1-E16.1|ENSG00000187134:E14.2-ENSG00000196139:E13.2	TRUE	inclusion	clu_44488	NewClu_1106	ENSG00000187134:E15.1|ENSG00000187134:E16.1	trans-splicing	chr10:5018125-5019892|chr10:5014941-5147787	(+)alt-N-terminus, (+)alt-C-terminus, (+)AA:205(ENSP00000370240)->323(ENSP00000370254)|(-)NADP_OxRdtase_dom-IPR023210, (+)Aldo/keto_reductase_subgr-IPR020471, (+)BINDING-Progesterone, (+)HELIX, (+)NADP_OxRdtase_dom-IPR023210, (+)NP_BIND-NADP, (+)SITE-May be involved in the mediating step between the transformation of progesterone and the release of the cofactor, (+)STRAND, (+)TURN	0.312135	4.02e-08	9.41e-06	0.357179	0.0450444
AP2B1:ENSG00000006125:E21.2-E23.1|ENSG00000006125:E21.2-E24.1	TRUE	inclusion	clu_506	NewClu_3985	ENSG00000006125:E23.1	cassette-exon	chr17:33984810-33997876|chr17:33984810-33998773	(+)alt-coding, (+)AA:937(BAG10785.1)->951(BAJ17928.1)|(-)AP_complex_bsu_1_2_4-IPR016342, (-)COMPBIAS-Pro-rich (stalk region), (+)AP_complex_bsu_1_2_4-IPR016342	0.107431	4.05e-08	9.43e-06	0.549682	0.442251
CCAR1:ENSG00000060339:E15.2-I15.1|ENSG00000060339:E15.2-E16.1	TRUE	exclusion	clu_3066	NewClu_1904	ENSG00000060339:I15.1	intron-retention	chr10:70515293-70515294|chr10:70515293-70516030		-0.113047	4.06e-08	9.43e-06	0.106693	0.21974
NR4A2:ENSG00000153234:I6.1-E7.1|ENSG00000153234:E6.9-E7.1	TRUE	exclusion	clu_29970	NewClu_4127	ENSG00000153234:I6.1	intron-retention	chr2:157185046-157185045|chr2:157185835-157185045		-0.100239	4.12e-08	9.52e-06	0.0249422	0.125181
RPUSD4:ENSG00000165526:I5.1-E6.1|ENSG00000165526:E4.4-E6.4	TRUE	exclusion	clu_35420	NewClu_862	ENSG00000165526:I5.1|ENSG00000165526:E6.1	intron-retention	chr11:126076449-126076448|chr11:126079416-126075676		-0.143296	4.12e-08	9.52e-06	0.0760678	0.219363
TCF4:ENSG00000196628:E37.2-I37.1|ENSG00000196628:E37.1-E38.1	TRUE	exclusion	clu_45754	NewClu_4248	ENSG00000196628:E37.2|ENSG00000196628:I37.1	intron-retention	chr18:52899740-52899739|chr18:52899752-52896307	(+)retained_intron, (+)alt-N-terminus, (+)alt-C-terminus, (+)AA:420(ENST00000562680-PEP)->451(CBY80202.1)|(+)DOMAIN-bHLH, (+)REGION-Class A specific domain, (+)bHLH_dom-IPR011598	-0.133339	4.21e-08	9.67e-06	0.0431599	0.176499
PKD1P1:ENSG00000244257:E4.1-E5.1|ENSG00000244257:E2.1-ENSG00000227827:E2.1	TRUE	inclusion	clu_52876	NewClu_74	ENSG00000244257:E4.1|ENSG00000244257:E5.1	trans-splicing	chr16:16410750-16410963|chr16:16410119-16450274		0.1051	4.28e-08	9.79e-06	0.695498	0.590398
PAXBP1:ENSG00000159086:E7.1-E8.4|ENSG00000159086:I7.1-E8.1	FALSE	exclusion	clu_31826	NewClu_1267	ENSG00000159086:E7.1|ENSG00000159086:E8.4	intron-retention	chr21:34131391-34127664|chr21:34129106-34129105	(+)alt-N-terminus, (+)alt-C-terminus, (+)AA:283(ENST00000472588-PEP)->815(ENSP00000290178)|(+)GCFC_dom-IPR022783, (+)MOD_RES-Phosphoserine, (+)REGION-Necessary and sufficient for interaction with PAX7	0.186724	4.34e-08	9.85e-06	0.606867	0.420143
SP3:ENSG00000172845:E3.1-E4.2|ENSG00000172845:E1.3-E6.1	TRUE	inclusion	clu_39367	NewClu_4169	ENSG00000172845:E3.1|E4.2	cassette-exon	chr2:174829133-174828611|chr2:174829893-174820960	(+)alt-N-terminus, (+)AA:728(ENSP00000388903)->781(ENSP00000310301)|(+)COMPBIAS-Ala-rich, (+)MOD_RES-Phosphoserine	0.280602	4.36e-08	9.88e-06	0.609682	0.32908
HERC2P9:ENSG00000206149:E23.2-E24.1|ENSG00000206149:E2.2-ENSG00000261377:E13.1	TRUE	exclusion	clu_48835	NewClu_1194	ENSG00000206149:E23.2|ENSG00000206149:E24.1	trans-splicing	chr15:28902471-28903769|chr15:28835406-29083834		-0.169946	4.42e-08	9.98e-06	0.794679	0.964625
GATS:ENSG00000239521:E6.2-E8.1|ENSG00000239521:I6.1-E7.1	FALSE	exclusion	clu_52326	NewClu_2776	ENSG00000239521:E6.2|ENSG00000239521:E8.1	intron-retention	chr7:99820220-99810756|chr7:99812803-99812802	(~)AA:163(BAF82926.1)->163(BAF82728.1)	0.240331	4.51e-08	1.01e-05	0.677507	0.437176
RP11-297C4.1:ENSG00000261332:I8.1-I8.1|ENSG00000261332:I8.1_30382779-I8.1_30081584	TRUE	exclusion	clu_55231	NewClu_1951	ENSG00000261332:I8.1|ENSG00000261332:I8.1	intron-retention	chr16:30379329-30379328|chr16:30382779-30081584		-0.229421	4.68e-08	1.04e-05	0.129019	0.35844
RP11-578F21.12:ENSG00000261377:I7.1_29059747-E8.2|ENSG00000261377:E7.3-E8.2	TRUE	inclusion	clu_55241	NewClu_3876	ENSG00000261377:I7.1_29059747		chr15:29059747-29060493|chr15:29053563-29060493		0.103565	4.78e-08	1.06e-05	0.136189	0.0326242
CCNL1:ENSG00000163660:I5.1-I5.1|ENSG00000163660:E5.3-E6.1	TRUE	exclusion	clu_34013	NewClu_721	ENSG00000163660:I5.1|ENSG00000163660:I5.1	intron-retention	chr3:156870291-156870290|chr3:156870825-156870030		-0.121174	4.81e-08	1.07e-05	0.231489	0.352664
PIGF:ENSG00000151665:I6.1-E7.1|ENSG00000151665:E5.1-E8.1	TRUE	exclusion	clu_29388	NewClu_3332	ENSG00000151665:I6.1|ENSG00000151665:E7.1	intron-retention	chr2:46815762-46815761|chr2:46819614-46808730		-0.147772	4.89e-08	1.08e-05	0.0374995	0.185272
RBM15:ENSG00000162775:I1.1-E2.1|ENSG00000162775:E1.2-E3.2	TRUE	exclusion	clu_33368	NewClu_3142	ENSG00000162775:I1.1|ENSG00000162775:E2.1	intron-retention	chr1:110888160-110888161|chr1:110884890-110888930	(+)alt-N-terminus, (+)alt-C-terminus, (+)AA:32(BC000841-PEP)->544(BC103660-PEP)|(+)COMPBIAS-Arg-rich, (+)DOMAIN-RRM 3, (+)MOD_RES-N6-acetyllysine, (+)MOD_RES-Phosphoserine, (+)MOD_RES-Phosphothreonine, (+)RRM_dom-IPR000504, (+)SPOC_C-IPR012921, (+)SPOC_like_C_dom-IPR016194, (+)SPOC_met-IPR010912	-0.195475	5.01e-08	1.1e-05	0.264104	0.459579
NHLRC3:ENSG00000188811:E5.1-E6.1|ENSG00000188811:E5.2-I5.1	FALSE	exclusion	clu_45092	NewClu_2925	ENSG00000188811:E5.1|ENSG00000188811:E6.1	intron-retention	chr13:39618318-39621177|chr13:39618601-39618602	(+)alt+N+terminus, (+)alt+C+terminus, (+)AA:86(LF206116+PEP)+>150(ENSP00000418127)|(+)NHL_repeat+IPR001258, (+)NHL_repeat_subgr+IPR013017, (+)REPEAT+NHL 3, (+)REPEAT+NHL 4	0.119401	5.05e-08	1.1e-05	0.961642	0.842241
AURKAIP1:ENSG00000175756:E1.8-E1.11|ENSG00000175756:E1.5-E1.11	TRUE	inclusion	clu_40569	NewClu_1002	ENSG00000175756:E1.8	alt-5'	chr1:1310377-1310170|chr1:1310534-1310170		0.109078	5.05e-08	1.1e-05	0.225193	0.116116
ZNF496:ENSG00000162714:E3.1-E4.1|ENSG00000162714:E3.1-E4.2	TRUE	inclusion	clu_33321	NewClu_4077	ENSG00000162714:E4.1	alt-3'	chr1:247493268-247492917|chr1:247493268-247492870	(+)alt-N-terminus, (+)alt-C-terminus, (+)AA:157(ENST00000477903-PEP)->194(ENST00000478225-PEP)|(+)MOD_RES-Phosphoserine	0.155895	5.06e-08	1.1e-05	0.838299	0.682405
AKR1C1:ENSG00000187134:E11.1-E13.1|ENSG00000187134:E8.3-ENSG00000196139:E8.1	TRUE	inclusion	clu_44488	NewClu_1106	ENSG00000187134:E11.1|ENSG00000187134:E13.1	trans-splicing	chr10:5011136-5014393|chr10:5008273-5139626	(+)alt-N-terminus, (+)alt-C-terminus, (+)AA:205(ENSP00000370240)->323(ENSP00000370254)|(-)NADP_OxRdtase_dom-IPR023210, (+)Aldo/keto_reductase_subgr-IPR020471, (+)BINDING-Progesterone, (+)HELIX, (+)NADP_OxRdtase_dom-IPR023210, (+)NP_BIND-NADP, (+)SITE-May be involved in the mediating step between the transformation of progesterone and the release of the cofactor, (+)STRAND, (+)TURN	0.424648	5.17e-08	1.12e-05	0.543462	0.118814
DUSP10:ENSG00000143507:I2.1-E3.1|ENSG00000143507:E2.4-E5.1	TRUE	exclusion	clu_26559	NewClu_1983	ENSG00000143507:I2.1|ENSG00000143507:E3.1	intron-retention	chr1:221910803-221910802|chr1:221912276-221879808		-0.170467	5.18e-08	1.12e-05	0.143356	0.313823
DUSP10:ENSG00000143507:E2.4-E5.1|ENSG00000143507:E2.5-I2.1	FALSE	exclusion	clu_26559	NewClu_1983	ENSG00000143507:E2.4|ENSG00000143507:E5.1	intron-retention	chr1:221912276-221879808|chr1:221912275-221912274	(+)alt-N-terminus, (+)AA:140(ENSP00000322015)->482(ENSP00000355866)|(+)Atypical_DUSP-IPR020417, (+)Blood-coag_inhib_Disintegrin-IPR001762, (+)DOMAIN-Rhodanese, (+)Dual-sp_phosphatase_cat-dom-IPR000340, (+)Dual-sp_phosphatase_subgr_cat-IPR020422, (+)HELIX, (+)MKP-IPR008343, (+)REGION-Interaction with MAP kinases, (+)Rhodanese-like_dom-IPR001763, (+)STRAND, (+)TURN	0.230836	5.21e-08	1.13e-05	0.594494	0.363658
ALG13:ENSG00000101901:E21.1-E22.1|ENSG00000101901:I21.1-E22.1	FALSE	exclusion	clu_9246	NewClu_563	ENSG00000101901:E21.1	intron-retention	chrX:110970673-110970842|chrX:110970841-110970842		0.124927	5.23e-08	1.13e-05	0.951132	0.826205
CCDC88C:ENSG00000015133:E28.2-E29.1|ENSG00000015133:E28.2-E30.2	TRUE	inclusion	clu_1324	NewClu_2452	ENSG00000015133:E29.1	cassette-exon	chr14:91755449-91752180|chr14:91755449-91749861	(-)nonsense_mediated_decay, (-)alt-N-terminus, (-)alt-C-terminus, (-)AA:131(ENSP00000452406)->2028(ENSP00000374507)|(-)COILED, (-)Fum_Rdtase/Succ_DH_flav-like_C-IPR015939, (-)HOOK/CCDC88-IPR008636, (-)MOD_RES-Phosphoserine, (-)MOTIF-PDZ-binding, (-)Prefoldin-IPR009053, (-)REGION-DVL1-binding	0.164697	5.26e-08	1.13e-05	0.800871	0.636174
AC011330.5:ENSG00000249839:E7.1-E8.1|ENSG00000249839:E7.1-ENSG00000168781:E11.1	TRUE	inclusion	clu_53387	NewClu_4062	ENSG00000249839:E8.1	trans-splicing	chr15:43973260-43973156|chr15:43973260-43873321		0.118624	5.34e-08	1.14e-05	0.702045	0.583422
SNX5:ENSG00000089006:E1.7-E1.16|ENSG00000089006:E1.7-E5.1	TRUE	inclusion	clu_6837	NewClu_1633	ENSG00000089006:E1.16	cassette-exon	chr20:17949343-17949100|chr20:17949343-17937681		0.192778	5.34e-08	1.14e-05	0.816876	0.624098
DBF4:ENSG00000006634:I6.1-E7.1|ENSG00000006634:E6.2-E7.2	TRUE	exclusion	clu_561	NewClu_1366	ENSG00000006634:I6.1|ENSG00000006634:E7.1	intron-retention	chr7:87525497-87525498|chr7:87517374-87525789		-0.235487	5.42e-08	1.16e-05	0.0399811	0.275468
GOLT1B:ENSG00000111711:I6.1-E7.1|ENSG00000111711:E5.1-E7.1	TRUE	exclusion	clu_13403	NewClu_667	ENSG00000111711:I6.1	intron-retention	chr12:21668602-21668603|chr12:21665310-21668603		-0.104632	5.49e-08	1.17e-05	0.0965967	0.201229
NECAP1:ENSG00000089818:I4.1-E5.1|ENSG00000089818:E4.2-E5.1	TRUE	exclusion	clu_6968	NewClu_2191	ENSG00000089818:I4.1	intron-retention	chr12:8245271-8245272|chr12:8244446-8245272	(+)retained_intron, (+)alt-N-terminus, (+)alt-C-terminus, (+)AA:62(AK094805-PEP)->70(ENST00000545807-PEP)	-0.127185	5.52e-08	1.17e-05	0.160398	0.287583
RHOQ:ENSG00000119729:E7.1-E9.1|ENSG00000119729:E8.1-E9.1	FALSE	inclusion	clu_16609	NewClu_3080	ENSG00000119729:E8.1	altPromoter	chr2:46803795-46808067|chr2:46807863-46808067	(+)retained_intron, (+)nonsense_mediated_decay, (+)alt-N-terminus, (+)alt-C-terminus, (+)AA:34(ENSP00000429003)->47(ENST00000489448-PEP)|(-)NP_BIND+GTP, (-)STRAND	-0.129011	5.6e-08	1.19e-05	0.12011	0.249121
NPEPPS:ENSG00000141279:E8.4-E10.1|ENSG00000141279:E8.2-E10.1	TRUE	inclusion	clu_25604	NewClu_1800	ENSG00000141279:E8.4	alt-5'	chr17:45656877-45660108|chr17:45656821-45660108	(+)nonsense_mediated_decay, (+)nonsense_mediated_decay, (+)alt-N-terminus, (+)alt-C-terminus, (+)AA:163(ENSP00000434585)->178(ENSP00000434554)|(-)Peptidase_M1_N-IPR014782, (+)Peptidase_M1_N-IPR014782	0.114686	5.63e-08	1.19e-05	0.783321	0.668635
PAXBP1:ENSG00000159086:I7.1-E8.1|ENSG00000159086:E7.1-E8.4	TRUE	exclusion	clu_31826	NewClu_1267	ENSG00000159086:I7.1|ENSG00000159086:E8.1	intron-retention	chr21:34129106-34129105|chr21:34131391-34127664		-0.167534	5.63e-08	1.19e-05	0.259191	0.426725
PHC3:ENSG00000173889:E1.8-E2.2|ENSG00000173889:E1.9-E2.2	FALSE	inclusion	clu_39867	NewClu_4115	ENSG00000173889:E1.9	alt-5'	chr3:169899490-169896726|chr3:169899475-169896726	(~)AA:983(AAI31773.1)+>983(CAC86587.2)	-0.142825	5.88e-08	1.24e-05	0.652338	0.795163
DDX17:ENSG00000100201:E14.2-I14.1|ENSG00000100201:E14.1-E17.5	TRUE	exclusion	clu_8133	NewClu_4260	ENSG00000100201:E14.2|ENSG00000100201:I14.1	intron-retention	chr22:38888057-38888056|chr22:38888061-38884120	(~)alt-coding, (~)AA:652(BAG72517.1)->652(CAH10627.2)|(+)DOMAIN-Helicase C-terminal, (+)Helicase_C-IPR001650, (+)P-loop_NTPase-IPR027417, (-)COMPBIAS-Poly-Gly, (-)REGION-Transactivation domain	-0.140181	5.91e-08	1.24e-05	0.185208	0.325389
HERC2P9:ENSG00000206149:E27.1-E28.1|ENSG00000206149:E2.2-ENSG00000261377:E13.1	TRUE	exclusion	clu_48835	NewClu_1194	ENSG00000206149:E27.1|ENSG00000206149:E28.1	trans-splicing	chr15:28912843-28913403|chr15:28835406-29083834		-0.124295	6.05e-08	1.27e-05	0.834998	0.959294
AC093415.2:ENSG00000235257:E2.1-E3.2|ENSG00000235257:E1.7-E3.2	TRUE	inclusion	clu_51798	NewClu_4199	ENSG00000235257:E2.1	cassette-exon	chr3:37892915-37876258|chr3:37903192-37876258	(~)AA:27(ENST00000420870-PEP)->27(ENST00000457661-PEP)	0.481787	6.14e-08	1.28e-05	0.861111	0.379324
AKT2:ENSG00000105221:E2.4-E13.2|ENSG00000105221:E2.4-E14.1	TRUE	inclusion	clu_10687	NewClu_3787	ENSG00000105221:E13.2	cassette-exon	chr19:40791088-40771258|chr19:40791088-40762961	(~)nonsense_mediated_decay, (~)nonsense_mediated_decay, (~)AA:69(ENSP00000375719)->69(ENSP00000462469)	0.262382	6.15e-08	1.28e-05	0.728316	0.465933
MBD6:ENSG00000166987:E10.3-I10.1|ENSG00000166987:E10.3-E11.2	TRUE	exclusion	clu_36437	NewClu_2933	ENSG00000166987:I10.1	intron-retention	chr12:57921010-57921011|chr12:57921010-57921290		-0.112472	6.38e-08	1.32e-05	0.0893921	0.201864
ASB8:ENSG00000177981:E4.3-E6.2|ENSG00000177981:I5.1-E6.1	FALSE	exclusion	clu_41251	NewClu_1406	ENSG00000177981:E4.3|ENSG00000177981:E6.2	intron-retention	chr12:48547151-48545088|chr12:48545170-48545169	(+)nonsense_mediated_decay, (-)truncated, (+)AA:66(ENSP00000439557)->288(ENSP00000320893)|(+)Ankyrin_rpt-IPR002110, (+)Ankyrin_rpt-contain_dom-IPR020683, (+)DOMAIN-SOCS box, (+)REPEAT-ANK 1, (+)REPEAT-ANK 2, (+)REPEAT-ANK 3, (+)REPEAT-ANK 4, (+)SOCS_C-IPR001496	0.157459	6.48e-08	1.34e-05	0.867687	0.710229
ECHDC2:ENSG00000121310:E4.1-I4.1|ENSG00000121310:E2.11-E7.4	TRUE	exclusion	clu_17106	NewClu_4201	ENSG00000121310:E4.1|ENSG00000121310:I4.1	intron-retention	chr1:53380803-53380802|chr1:53387225-53377462		-0.179943	6.51e-08	1.34e-05	0.0387715	0.218714
SEPT7P2:ENSG00000214765:E1.4-E3.2|ENSG00000214765:E1.4-E2.1	FALSE	exclusion	clu_49439	NewClu_2391	ENSG00000214765:E2.1	cassette-exon	chr7:45808259-45798773|chr7:45808259-45805411	(+)alt+N+terminus, (+)alt+C+terminus, (+)AA:23(ENST00000450436+PEP)+>79(BC092503+PEP)	0.172128	6.52e-08	1.34e-05	0.905872	0.733744
GATS:ENSG00000239521:E6.2-I6.1|ENSG00000239521:E6.2-E8.1	TRUE	exclusion	clu_52326	NewClu_2776	ENSG00000239521:I6.1	intron-retention	chr7:99820220-99820219|chr7:99820220-99810756		-0.118207	6.66e-08	1.36e-05	0.0174374	0.135644
SLC44A1:ENSG00000070214:E15.1-E17.1|ENSG00000070214:E15.1-E16.1	FALSE	exclusion	clu_4181	NewClu_520	ENSG00000070214:E16.1	cassette-exon	chr9:108147783-108200562|chr9:108147783-108151314	(-)alt-C-terminus, (-)AA:654(ENSP00000363856)->657(BAI46901.1)|(-)MOD_RES-Phosphoserine, (-)TOPO_DOM-Mitochondrial intermembrane	0.202148	6.94e-08	1.41e-05	0.314419	0.112271
RARS2:ENSG00000146282:E19.1-E20.1|ENSG00000146282:E19.2-I19.1	FALSE	exclusion	clu_27677	NewClu_3463	ENSG00000146282:E19.1|ENSG00000146282:E20.1	intron-retention	chr6:88228348-88227982|chr6:88228194-88228193	(+)alt+N+terminus, (+)alt+C+terminus, (+)AA:121(LF383855+PEP)+>359(BC022341+PEP)|(+)Arg+tRNA+synth_Ia_core+IPR015945, (+)Arg+tRNA+synth_N+IPR005148, (+)MOTIF+HIGH region, (+)TRANSIT+Mitochondrion	0.114	7.28e-08	1.48e-05	0.830793	0.716793
ADAM28:ENSG00000042980:I19.1-E20.1|ENSG00000042980:E19.1-E20.2	TRUE	exclusion	clu_2202	NewClu_993	ENSG00000042980:I19.1|ENSG00000042980:E20.1	intron-retention	chr8:24198381-24198382|chr8:24197081-24199111		-0.249879	7.31e-08	1.48e-05	0.227016	0.476895
TWF1:ENSG00000151239:E1.13-E3.1|ENSG00000151239:E1.10-E3.1	TRUE	inclusion	clu_29197	NewClu_2338	ENSG00000151239:E1.13	alt-5'	chr12:44199634-44198375|chr12:44200024-44198375	(~)alt-coding, (~)AA:252(BAG59691.1)->252(BAG54588.1)|(-)Actin-bd_cofilin/tropomyosin-IPR002108, (-)DOMAIN-ADF-H 2	0.263249	7.39e-08	1.49e-05	0.476336	0.213088
YIPF1:ENSG00000058799:E3.1-E4.1|ENSG00000058799:E2.6-E4.1	TRUE	inclusion	clu_2980	NewClu_2912	ENSG00000058799:E3.1	cassette-exon	chr1:54354917-54354659|chr1:54355386-54354659	(~)AA:75(ENST00000465897-PEP)->75(ENST00000472983-PEP)	0.128949	7.42e-08	1.49e-05	0.54884	0.41989
MED26:ENSG00000105085:E5.1-E6.1|ENSG00000105085:I5.1-E6.1	FALSE	exclusion	clu_10623	NewClu_1600	ENSG00000105085:E5.1	intron-retention	chr19:16689146-16688493|chr19:16688494-16688493	(-)alt-N-terminus, (-)AA:223(BC105951-PEP)->289(AK128435-PEP)	0.283602	7.54e-08	1.5e-05	0.659927	0.376326
MBD3:ENSG00000071655:I2.1-E3.1|ENSG00000071655:E1.3-E4.2	TRUE	exclusion	clu_4381	NewClu_4467	ENSG00000071655:I2.1|ENSG00000071655:E3.1	intron-retention	chr19:1586362-1586361|chr19:1592617-1585213		-0.167098	7.58e-08	1.51e-05	0.175447	0.342545
ARF6:ENSG00000165527:E1.1-E2.1|ENSG00000165527:E1.1-I1.1	FALSE	exclusion	clu_35422	NewClu_861	ENSG00000165527:E2.1	intron-retention	chr14:50359875-50359974|chr14:50359875-50359876		0.169622	7.75e-08	1.53e-05	0.54413	0.374507
ZDHHC8:ENSG00000099904:E11.4-I11.1|ENSG00000099904:E11.4-E12.1	TRUE	exclusion	clu_7874	NewClu_3656	ENSG00000099904:I11.1	intron-retention	chr22:20131279-20131280|chr22:20131279-20132752		-0.120636	7.79e-08	1.54e-05	0.125448	0.246084
SRRM2:ENSG00000167978:E1.6-E3.1|ENSG00000167978:E1.6-E4.1	TRUE	inclusion	clu_37057	NewClu_3800	ENSG00000167978:E3.1	cassette-exon	chr16:2802847-2806335|chr16:2802847-2807473	(-)alt-N-terminus, (-)alt-C-terminus, (-)AA:253(BAA83715.1)->297(ENSP00000458870)|(-)MOD_RES-Phosphoserine, (-)MOD_RES-Phosphothreonine, (-)REGION-Sufficient for RNA-binding, (+)COILED, (+)MOD_RES-Phosphoserine, (+)mRNA_splic_Cwf21-IPR013170	0.182124	7.89e-08	1.55e-05	0.444994	0.26287
DPY19L2:ENSG00000177990:E9.1-E11.1|ENSG00000177990:E10.1-E11.1	FALSE	inclusion	clu_41257	NewClu_1042	ENSG00000177990:E10.1	cassette-exon	chr12:64020249-64015117|chr12:64017820-64015117	(+)alt-N-terminus, (+)alt-C-terminus, (+)AA:231(AK310102-PEP)->694(AAI25216.2)|(+)Dpy-19-IPR018732, (+)TRANSMEM-Helical;	-0.214551	7.91e-08	1.55e-05	0.166492	0.381043
MMS19:ENSG00000155229:E24.1-E25.2|ENSG00000155229:I24.1-E25.1	FALSE	exclusion	clu_30589	NewClu_2886	ENSG00000155229:E24.1|ENSG00000155229:E25.2	intron-retention	chr10:99220452-99219989|chr10:99220077-99220076		0.10467	8.06e-08	1.58e-05	0.889023	0.784353
GEMIN8:ENSG00000046647:I3.1-E4.1|ENSG00000046647:E1.2-E4.1	TRUE	exclusion	clu_2264	NewClu_3070	ENSG00000046647:I3.1	intron-retention	chrX:14044341-14044340|chrX:14047896-14044340	(-)alt-N-terminus, (-)AA:242(BAA91227.1)->343(BAC86038.1)	-0.193204	8.21e-08	1.6e-05	0.142462	0.335666
NOTCH2:ENSG00000134250:I2.1-E3.1|ENSG00000134250:E1.1-E4.1	TRUE	exclusion	clu_21799	NewClu_4605	ENSG00000134250:I2.1|ENSG00000134250:E3.1	intron-retention	chr1:120594394-120594393|chr1:120611948-120572610		-0.111478	8.22e-08	1.6e-05	0.000715692	0.112194
MED26:ENSG00000105085:I5.1-E6.1|ENSG00000105085:E5.1-E6.1	TRUE	exclusion	clu_10623	NewClu_1600	ENSG00000105085:I5.1	intron-retention	chr19:16688494-16688493|chr19:16689146-16688493	(-)alt-N-terminus, (-)AA:223(BC105951-PEP)->289(AK128435-PEP)	-0.291777	8.33e-08	1.62e-05	0.312963	0.60474
SENP6:ENSG00000112701:E9.1-I9.1|ENSG00000112701:E8.2-E10.2	TRUE	inclusion	clu_13837	NewClu_1530	ENSG00000112701:E9.1|ENSG00000112701:I9.1	intron-retention	chr6:76356567-76356568|chr6:76350420-76357447		0.132141	8.59e-08	1.67e-05	0.258627	0.126486
RAPGEF2:ENSG00000109756:E7.1-E8.1|ENSG00000109756:I7.1_160162274-E8.1	FALSE	inclusion	clu_12669	NewClu_4100	ENSG00000109756:E7.1		chr4:160160036-160162353|chr4:160162274-160162353		-0.274496	8.63e-08	1.67e-05	0.631927	0.906423
CSNK2A1:ENSG00000101266:E4.1-E5.1|ENSG00000101266:I4.1_480675-E5.1	FALSE	inclusion	clu_8966	NewClu_2810	ENSG00000101266:E4.1		chr20:485762-480578|chr20:480675-480578		-0.216176	8.86e-08	1.71e-05	0.334536	0.550712
MBD6:ENSG00000166987:E10.3-E11.2|ENSG00000166987:E10.3-I10.1	FALSE	exclusion	clu_36437	NewClu_2933	ENSG00000166987:E11.2	intron-retention	chr12:57921010-57921290|chr12:57921010-57921011		0.153758	8.9e-08	1.71e-05	0.807767	0.65401
ANKRD11:ENSG00000167522:E24.1-E25.1|ENSG00000167522:I24.1_89336345-E25.1	FALSE	inclusion	clu_36691	NewClu_106	ENSG00000167522:E24.1		chr16:89337225-89335071|chr16:89336345-89335071		-0.207516	8.94e-08	1.72e-05	0.421365	0.628881
ZNF394:ENSG00000160908:E2.2-E3.1|ENSG00000160908:E2.6-I2.1	FALSE	exclusion	clu_32634	NewClu_2608	ENSG00000160908:E2.2|ENSG00000160908:E3.1	intron-retention	chr7:99096339-99092254|chr7:99095485-99095484	(+)retained_intron, (-)truncated, (+)AA:217(ENST00000485576-PEP)->561(ENSP00000337363)|(+)DOMAIN-KRAB, (+)Krueppel-associated_box-IPR001909, (+)ZN_FING-C2H2-type 1, (+)ZN_FING-C2H2-type 2, (+)ZN_FING-C2H2-type 3, (+)ZN_FING-C2H2-type 4, (+)ZN_FING-C2H2-type 5, (+)ZN_FING-C2H2-type 6, (+)ZN_FING-C2H2-type 7, (+)Znf_C2H2-IPR007087, (+)Znf_C2H2-like-IPR015880	0.102932	8.97e-08	1.72e-05	0.623251	0.520319
BANF1:ENSG00000175334:E1.6-E3.1|ENSG00000175334:E1.5-E3.1	TRUE	exclusion	clu_40453	NewClu_2238	ENSG00000175334:E1.6	alt-5'	chr11:65770041-65770706|chr11:65769984-65770706	(~)AA:89(AAI07703.1)->89(AAD15901.1)	-0.122995	9.08e-08	1.74e-05	0.426153	0.549148
PAQR3:ENSG00000163291:I8.1-E9.1|ENSG00000163291:E6.2-I9.2	TRUE	exclusion	clu_33646	NewClu_3088	ENSG00000163291:I8.1|ENSG00000163291:E9.1	intron-retention	chr4:79841836-79841835|chr4:79845011-79841835		-0.151377	9.49e-08	1.8e-05	0.0652752	0.216652
GOLGA8T:ENSG00000261247:E11.1-E12.1|ENSG00000261247:E4.1-ENSG00000178115:E4.1	TRUE	inclusion	clu_55219	NewClu_1991	ENSG00000261247:E11.1|ENSG00000261247:E12.1	trans-splicing	chr15:30433345-30433541|chr15:30430143-30847245	(~)AA:631(ENSP00000455826)->631(ENSP00000455826)	0.189129	9.56e-08	1.81e-05	0.466535	0.277406
CDIP1:ENSG00000089486:E1.4-E6.2|ENSG00000089486:E2.3-E6.2	FALSE	exclusion	clu_6930	NewClu_1789	ENSG00000089486:E2.3	altPromoter	chr16:4588703-4564665|chr16:4588326-4564665	(~)AA:208(BAF84725.1)+>208(AAG35583.1)	0.117406	9.61e-08	1.82e-05	0.906149	0.788742
ATP6V1G2-DDX39B:ENSG00000254870:E5.1-E6.1|ENSG00000254870:E5.1-E6.2	TRUE	exclusion	clu_54005	NewClu_294	ENSG00000254870:E6.1	alt-3'	chr6:31509727-31508441|chr6:31509727-31508311	(~)nonsense_mediated_decay, (~)nonsense_mediated_decay, (~)AA:99(ENSP00000420191)->99(ENSP00000365356)	-0.180444	1e-07	1.88e-05	0.198881	0.379325
STIM2:ENSG00000109689:I2.1-E3.1|ENSG00000109689:E2.3-E7.1	TRUE	exclusion	clu_12649	NewClu_2117	ENSG00000109689:I2.1|ENSG00000109689:E3.1	intron-retention	chr4:26860234-26860235|chr4:26859969-26921126		-0.205042	1.03e-07	1.93e-05	0.353156	0.558198
CCDC82:ENSG00000149231:E3.1-I3.1|ENSG00000149231:E1.3-E4.2	TRUE	exclusion	clu_28592	NewClu_3792	ENSG00000149231:E3.1|ENSG00000149231:I3.1	intron-retention	chr11:96121859-96121858|chr11:96123008-96120777		-0.220932	1.05e-07	1.96e-05	0.134633	0.355564
LYPLAL1:ENSG00000143353:I6.1-E7.1|ENSG00000143353:E5.2-E7.3	TRUE	exclusion	clu_26427	NewClu_2328	ENSG00000143353:I6.1|ENSG00000143353:E7.1	intron-retention	chr1:219383683-219383684|chr1:219366593-219383874	(+)alt-N-terminus, (+)alt-C-terminus, (+)AA:171(LF205506-PEP)->199(ENST00000483635-PEP)|(+)AB_hydrolase_3-IPR013094, (+)ACT_SITE-Charge relay system, (+)Dienelactn_hydro-IPR002925, (+)Esterase_put-IPR000801, (+)HELIX, (+)STRAND	-0.129435	1.05e-07	1.96e-05	0.0229094	0.152344
SIGLECL1:ENSG00000179213:I1.1-I1.1|ENSG00000179213:I1.1_51742928-E6.1	TRUE	exclusion	clu_41632	NewClu_4415	ENSG00000179213:I1.1|ENSG00000179213:I1.1	intron-retention	chr19:51743271-51743272|chr19:51742928-51746298		-0.408383	1.06e-07	1.96e-05	0.365752	0.774135
ATP2C1:ENSG00000017260:E3.8-E5.1|ENSG00000017260:E1.4-E5.1	TRUE	inclusion	clu_1359	NewClu_343	ENSG00000017260:E3.8	cassette-exon	chr3:130613619-130649260|chr3:130569772-130649260	(-)alt-N-terminus, (-)alt-C-terminus, (-)AA:949(AAP30009.1)->953(BAG65212.1)|(+)TOPO_DOM-Cytoplasmic	0.256716	1.06e-07	1.96e-05	0.700348	0.443632
ASXL1:ENSG00000171456:E3.2-I3.1|ENSG00000171456:E1.6-E6.1	TRUE	exclusion	clu_38686	NewClu_901	ENSG00000171456:E3.2|ENSG00000171456:I3.1	intron-retention	chr20:30947594-30947595|chr20:30946635-30954187		-0.139489	1.06e-07	1.96e-05	0.11293	0.252419
PPAPDC1B:ENSG00000147535:E8.2-I8.1|ENSG00000147535:E6.3-E9.1	TRUE	exclusion	clu_28103	NewClu_3670	ENSG00000147535:E8.2|ENSG00000147535:I8.1	intron-retention	chr8:38122257-38122256|chr8:38123659-38122122		-0.124362	1.07e-07	1.97e-05	0.10865	0.233012
YAF2:ENSG00000015153:E3.1-I3.1|ENSG00000015153:E2.3-E10.1	TRUE	exclusion	clu_1325	NewClu_1794	ENSG00000015153:E3.1|ENSG00000015153:I3.1	intron-retention	chr12:42631218-42631217|chr12:42631401-42555567		-0.102466	1.08e-07	1.99e-05	0.0332177	0.135684
ATP6V1G2-DDX39B:ENSG00000254870:E5.1-E6.2|ENSG00000254870:E5.1-E6.1	FALSE	exclusion	clu_54005	NewClu_294	ENSG00000254870:E6.1	alt-3'	chr6:31509727-31508311|chr6:31509727-31508441	(~)nonsense_mediated_decay, (~)nonsense_mediated_decay, (~)AA:99(ENSP00000420191)+>99(ENSP00000365356)	0.179844	1.09e-07	2.01e-05	0.800378	0.620534
RP11-231C14.3:ENSG00000254634:E3.1-I1.1|ENSG00000254634:I1.1_29461503-E4.1	TRUE	exclusion	clu_53948	NewClu_2860	ENSG00000254634:E3.1|ENSG00000254634:I1.1	intron-retention	chr16:29461433-29461432|chr16:29461503-29458347		-0.331986	1.1e-07	2.01e-05	0.0978742	0.429861
RASSF1:ENSG00000068028:I2.1-E3.1|ENSG00000068028:E1.4-E3.2	TRUE	exclusion	clu_3904	NewClu_1428	ENSG00000068028:I2.1|ENSG00000068028:E3.1	intron-retention	chr3:50375455-50375454|chr3:50377987-50375442		-0.180413	1.13e-07	2.06e-05	0.395472	0.575885
LMF2:ENSG00000100258:E1.3-I1.1|ENSG00000100258:E1.3-E2.5	TRUE	exclusion	clu_8200	NewClu_1256	ENSG00000100258:I1.1	intron-retention	chr22:50946011-50946010|chr22:50946011-50945464		-0.11429	1.15e-07	2.08e-05	0.266741	0.381031
MTMR3:ENSG00000100330:E16.1-E17.2|ENSG00000100330:E16.1-I16.1	FALSE	exclusion	clu_8304	NewClu_2942	ENSG00000100330:E17.2	intron-retention	chr22:30412687-30413916|chr22:30412687-30412688		0.147865	1.16e-07	2.09e-05	0.914207	0.766342
MEMO1:ENSG00000162959:E6.1-E8.1|ENSG00000162959:E5.1-E8.1	TRUE	exclusion	clu_33480	NewClu_803	ENSG00000162959:E6.1	cassette-exon	chr2:32157136-32145979|chr2:32168371-32145979	(+)alt-C-terminus, (+)AA:271(CU687026-PEP)->274(BAG59632.1)|(+)HELIX, (+)STRAND, (-)HELIX, (-)TURN	-0.113116	1.16e-07	2.09e-05	0.701853	0.814969
GOLT1B:ENSG00000111711:E5.1-E7.1|ENSG00000111711:E6.1-I6.1	FALSE	exclusion	clu_13403	NewClu_667	ENSG00000111711:E5.1|ENSG00000111711:E7.1	intron-retention	chr12:21665310-21668603|chr12:21668204-21668205	(+)alt-C-terminus, (+)AA:128(ENSP00000437351)->138(ENSP00000229314)|(+)TOPO_DOM-Cytoplasmic, (+)Vesicle_transpt_Got1/SFT2-IPR007305	0.19456	1.16e-07	2.09e-05	0.721638	0.527078
MACF1:ENSG00000127603:E7.3-E9.1|ENSG00000127603:E8.2-E9.1	FALSE	inclusion	clu_19089	NewClu_1237	ENSG00000127603:E8.2	altPromoter	chr1:39670803-39696854|chr1:39681101-39696854	(+)alt-N-terminus, (+)alt-C-terminus, (+)AA:113(ENSP00000435892)->121(ENST00000469366-PEP)	-0.23849	1.16e-07	2.09e-05	0.179097	0.417586
ARL5B:ENSG00000165997:E5.1-I5.1|ENSG00000165997:E5.1-E6.1	TRUE	exclusion	clu_35716	NewClu_2433	ENSG00000165997:I5.1	intron-retention	chr10:18963064-18963065|chr10:18963064-18964097		-0.102563	1.17e-07	2.1e-05	0.0399105	0.142473
PARP6:ENSG00000137817:I2.1-E3.1|ENSG00000137817:E2.3-E3.1	TRUE	exclusion	clu_23931	NewClu_3546	ENSG00000137817:I2.1	intron-retention	chr15:72563629-72563628|chr15:72564734-72563628		-0.183043	1.17e-07	2.11e-05	0.300918	0.483962
CTGLF12P:ENSG00000179296:E3.1-E4.1|ENSG00000179296:E3.1-ENSG00000204164:E12.1	TRUE	exclusion	clu_41651	NewClu_1847	ENSG00000179296:E4.1	trans-splicing	chr10:49236589-49233948|chr10:49236589-48919894	(~)alt-coding, (~)AA:658(ENST00000445434-PEP)->658(ENST00000424752-PEP)	-0.177457	1.18e-07	2.12e-05	0.40961	0.587066
SP140L:ENSG00000185404:E16.1-E17.2|ENSG00000185404:E1.2-ENSG00000067066:E3.1	TRUE	inclusion	clu_43738	NewClu_1214	ENSG00000185404:E16.1|ENSG00000185404:E17.2	trans-splicing	chr2:231261513-231264842|chr2:231192016-231282306		0.121874	1.19e-07	2.13e-05	0.867225	0.745351
AP2B1:ENSG00000006125:E21.2-E24.1|ENSG00000006125:E21.2-E23.1	FALSE	inclusion	clu_506	NewClu_3985	ENSG00000006125:E23.1	cassette-exon	chr17:33984810-33998773|chr17:33984810-33997876	(+)alt-coding, (+)AA:937(BAG10785.1)->951(BAJ17928.1)|(-)AP_complex_bsu_1_2_4+IPR016342, (-)COMPBIAS+Pro+rich (stalk region), (+)AP_complex_bsu_1_2_4-IPR016342	-0.104664	1.2e-07	2.15e-05	0.213338	0.318002
CYBRD1:ENSG00000071967:E2.4-E6.1|ENSG00000071967:E5.1-I5.1	FALSE	exclusion	clu_4433	NewClu_3100	ENSG00000071967:E2.4|ENSG00000071967:E6.1	intron-retention	chr2:172379248-172398095|chr2:172397638-172397639	(+)alt-N-terminus, (+)AA:228(ENSP00000386739)->286(ENSP00000319141)|(-)Cyt_b561/ferric_Rdtase_TM-IPR006593, (-)Cyt_b561_euk-IPR004877, (+)Cyt_b561/ferric_Rdtase_TM-IPR006593, (+)Cyt_b561_euk-IPR004877, (+)DOMAIN-Cytochrome b561, (+)METAL-Iron (heme axial ligand), (+)TRANSMEM-Helical; Name=1;, (+)TRANSMEM-Helical; Name=2;	0.216377	1.21e-07	2.16e-05	0.800613	0.584235
RAB14:ENSG00000119396:E6.1-E7.1|ENSG00000119396:E5.1-E7.1	TRUE	inclusion	clu_16429	NewClu_1522	ENSG00000119396:E6.1	cassette-exon	chr9:123952832-123949297|chr9:123954449-123949297		0.111406	1.24e-07	2.19e-05	0.891111	0.779704
INF2:ENSG00000203485:E20.1-E21.1|ENSG00000203485:E20.1-E24.1	TRUE	inclusion	clu_47877	NewClu_2603	ENSG00000203485:E21.1	cassette-exon	chr14:105181193-105181621|chr14:105181193-105185132	(+)alt-C-terminus, (+)AA:1240(ENSP00000376406)->1249(AAI72394.1)	0.235795	1.27e-07	2.24e-05	0.627335	0.39154
GATS:ENSG00000239521:I6.1-E7.1|ENSG00000239521:E6.2-E8.1	TRUE	exclusion	clu_52326	NewClu_2776	ENSG00000239521:I6.1|ENSG00000239521:E7.1	intron-retention	chr7:99812803-99812802|chr7:99820220-99810756		-0.175097	1.28e-07	2.24e-05	0.0293713	0.204468
RPP30:ENSG00000148688:E14.1-I14.1|ENSG00000148688:E14.1-E15.2	TRUE	exclusion	clu_28448	NewClu_226	ENSG00000148688:I14.1	intron-retention	chr10:92663033-92663034|chr10:92663033-92665059		-0.176789	1.29e-07	2.26e-05	0.0686874	0.245477
ACADM:ENSG00000117054:E1.6-I17.1|ENSG00000117054:E17.1-E18.1	TRUE	exclusion	clu_15770	NewClu_2613	ENSG00000117054:E1.6|ENSG00000117054:I17.1	intron-retention	chr1:76251959-76251960|chr1:76251959-76253182		-0.149705	1.3e-07	2.27e-05	0.0867658	0.236471
PARP2:ENSG00000129484:E9.4-E10.2|ENSG00000129484:E9.4-I9.1	FALSE	exclusion	clu_19641	NewClu_2069	ENSG00000129484:E10.2	intron-retention	chr14:20822406-20822968|chr14:20822406-20822407	(+)alt+N+terminus, (+)alt+C+terminus, (+)AA:94(LF384983+PEP)+>411(BAG62594.1)|(+)HELIX, (+)MOD_RES+N6+acetyllysine, (+)MOTIF+Nuclear localization signal, (+)Poly(ADP+ribose)pol_cat_dom+IPR012317, (+)Poly(ADP+ribose)pol_reg_dom+IPR004102, (+)STRAND, (+)TURN	0.171762	1.31e-07	2.28e-05	0.649818	0.478056
ACBD4:ENSG00000181513:E9.1-E11.1|ENSG00000181513:E10.1-I10.1	FALSE	exclusion	clu_42171	NewClu_1497	ENSG00000181513:E9.1|ENSG00000181513:E11.1	intron-retention	chr17:43216527-43220810|chr17:43220326-43220327	(+)alt-C-terminus, (+)AA:269(ENSP00000466305)->305(ENSP00000314440)	0.316011	1.36e-07	2.36e-05	0.607542	0.291531
STAG3:ENSG00000066923:E21.2-I21.1|ENSG00000066923:E21.2-E22.1	TRUE	exclusion	clu_3703	NewClu_3528	ENSG00000066923:I21.1	intron-retention	chr7:99799489-99799490|chr7:99799489-99799572		-0.263948	1.36e-07	2.36e-05	0.246645	0.510593
AHCTF1:ENSG00000153207:E4.2-E5.1|ENSG00000153207:E3.1-E5.1	TRUE	exclusion	clu_29946	NewClu_3195	ENSG00000153207:E4.2	cassette-exon	chr1:247079444-247076714|chr1:247081552-247076714		-0.33351	1.37e-07	2.36e-05	0.481143	0.814653
MBD6:ENSG00000166987:I15.1-E16.1|ENSG00000166987:E15.4-E16.1	TRUE	exclusion	clu_36437	NewClu_2934	ENSG00000166987:I15.1	intron-retention	chr12:57923393-57923394|chr12:57923112-57923394	(-)nonsense_mediated_decay, (-)alt-N-terminus, (-)AA:504(ENSP00000449749)->1003(AAH65530.1)|(-)DNA-bd_integrase-typ-IPR016177, (-)DOMAIN-MBD, (-)Methyl_CpG_DNA-bd-IPR001739	-0.189117	1.37e-07	2.36e-05	0.596051	0.785168
SCAF4:ENSG00000156304:E5.1-E6.1|ENSG00000156304:I5.1-E6.1	FALSE	exclusion	clu_30908	NewClu_2380	ENSG00000156304:E5.1	intron-retention	chr21:33074557-33074231|chr21:33074232-33074231		0.112155	1.4e-07	2.39e-05	0.938338	0.826183
STIM2:ENSG00000109689:E2.3-E7.1|ENSG00000109689:E2.3-I2.1	FALSE	exclusion	clu_12649	NewClu_2117	ENSG00000109689:E7.1	intron-retention	chr4:26859969-26921126|chr4:26859969-26859970	(-)truncated, (+)AA:87(ENSP00000473581)->214(ENSP00000473283)|(+)DOMAIN-SAM, (+)HELIX, (+)SAM-IPR001660, (+)SAM/pointed-IPR013761, (+)SAM_2-IPR011510, (+)SAM_type1-IPR021129, (+)STRAND, (+)TRANSMEM-Helical;, (+)TURN	0.101078	1.41e-07	2.41e-05	0.161006	0.0599288
FTX:ENSG00000230590:E4.1-E6.1|ENSG00000230590:E2.3-E6.1	TRUE	exclusion	clu_51083	NewClu_2965	ENSG00000230590:E4.1	alt-C-term	chrX:73511593-73501683|chrX:73512262-73501683		-0.125962	1.45e-07	2.47e-05	0.0660454	0.192007
FAM122B:ENSG00000156504:E12.1-E13.13|ENSG00000156504:E12.1-E13.9	TRUE	exclusion	clu_30981	NewClu_1663	ENSG00000156504:E13.9	alt-3'	chrX:133915851-133906313|chrX:133915851-133905384	(-)alt+C+terminus, (-)AA:241(BAK74737.1)+>247(ENSP00000359826)|(-)COMPBIAS+Ser+rich, (-)MOD_RES+Phosphoserine	-0.191431	1.49e-07	2.52e-05	0.594605	0.786036
ALPK1:ENSG00000073331:I16.1-E17.1|ENSG00000073331:E16.2-E17.1	TRUE	exclusion	clu_4658	NewClu_3585	ENSG00000073331:I16.1	intron-retention	chr4:113347622-113347623|chr4:113346907-113347623	(+)retained_intron, (+)alt-N-terminus, (+)alt-C-terminus, (+)AA:1072(ENST00000504745-PEP)->1085(BC060780-PEP)|(+)COMPBIAS-Poly-Ala, (-)DOMAIN-Alpha-type protein kinase, (-)Kinase-like_dom-IPR011009, (-)MHCK_EF2_kinase-IPR004166	-0.145239	1.49e-07	2.53e-05	0.0535909	0.19883
AMY2A:ENSG00000243480:E4.1-E5.1|ENSG00000243480:E2.1-ENSG00000237763:E5.1	TRUE	inclusion	clu_52766	NewClu_1368	ENSG00000243480:E4.1|ENSG00000243480:E5.1	trans-splicing	chr1:104162406-104163173|chr1:104160722-104200416	(+)alt-N-terminus, (+)alt-C-terminus, (+)AA:128(ENST00000497748-PEP)->511(ENSP00000397582)|(+)A-amylase_b_C-IPR006048, (+)ACT_SITE-Nucleophile, (+)ACT_SITE-Proton donor, (+)Alpha_amylase-IPR006046, (+)BINDING-Chloride, (+)DISULFID, (+)Glyco_hydro_13_cat_dom-IPR006047, (+)Glyco_hydro_13_sub_cat_dom-IPR006589, (+)Glycoside_hydrolase_SF-IPR017853, (+)HELIX, (+)METAL-Calcium, (+)METAL-Calcium; via ca…	0.185359	1.52e-07	2.56e-05	0.643073	0.457714
AP2B1:ENSG00000006125:E23.1-E24.1|ENSG00000006125:E21.2-E24.1	TRUE	inclusion	clu_506	NewClu_3985	ENSG00000006125:E23.1	cassette-exon	chr17:33997917-33998773|chr17:33984810-33998773	(+)alt-coding, (+)AA:937(BAG10785.1)->951(BAJ17928.1)|(-)AP_complex_bsu_1_2_4-IPR016342, (-)COMPBIAS-Pro-rich (stalk region), (+)AP_complex_bsu_1_2_4-IPR016342	0.144173	1.54e-07	2.6e-05	0.610558	0.466385
RP4-717I23.3:ENSG00000223745:E7.1-I7.1|ENSG00000223745:E7.1-E8.2	TRUE	exclusion	clu_49904	NewClu_3837	ENSG00000223745:I7.1	intron-retention	chr1:93803787-93803786|chr1:93803787-93803069	(-)alt-N-terminus, (-)alt-C-terminus, (-)AA:48(ENST00000440778-PEP)->59(AK021668-PEP)	-0.136929	1.55e-07	2.6e-05	0.175882	0.312811
ACADM:ENSG00000117054:I17.1-E3.2|ENSG00000117054:E17.1-E18.1	TRUE	exclusion	clu_15770	NewClu_2613	ENSG00000117054:I17.1|ENSG00000117054:E3.2	intron-retention	chr1:76253181-76253182|chr1:76251959-76253182		-0.15613	1.56e-07	2.6e-05	0.117832	0.273962
IRAK4:ENSG00000198001:E4.2-I4.1|ENSG00000198001:E4.1-E7.1	TRUE	exclusion	clu_46888	NewClu_3014	ENSG00000198001:E4.2|ENSG00000198001:I4.1	intron-retention	chr12:44162395-44162396|chr12:44162075-44165983		-0.107128	1.56e-07	2.6e-05	0.0905128	0.197641
CD300LF:ENSG00000186074:E8.2-E9.1|ENSG00000186074:I8.1-E9.1	FALSE	exclusion	clu_44088	NewClu_1614	ENSG00000186074:E8.2	intron-retention	chr17:72691864-72691390|chr17:72691391-72691390		0.108132	1.56e-07	2.6e-05	0.908223	0.800091
FAM122B:ENSG00000156504:E12.1-E13.9|ENSG00000156504:E12.1-E13.13	FALSE	exclusion	clu_30981	NewClu_1663	ENSG00000156504:E13.9	alt-3'	chrX:133915851-133905384|chrX:133915851-133906313	(-)alt-C-terminus, (-)AA:241(BAK74737.1)->247(ENSP00000359826)|(-)COMPBIAS-Ser-rich, (-)MOD_RES-Phosphoserine	0.185461	1.63e-07	2.71e-05	0.37877	0.19331
SLC12A6:ENSG00000140199:I23.1-E24.1|ENSG00000140199:E23.1-E24.2	TRUE	exclusion	clu_25099	NewClu_1642	ENSG00000140199:I23.1|ENSG00000140199:E24.1	intron-retention	chr15:34530912-34530911|chr15:34531166-34530602	(+)alt-N-terminus, (+)alt-C-terminus, (+)AA:323(LF383711-PEP)->656(BC033894-PEP)|(+)AA-permease_dom-IPR004841, (+)COMPBIAS-Poly-Cys, (+)KCL_cotranspt-IPR000076, (+)MOD_RES-Phosphoserine, (+)TOPO_DOM-Cytoplasmic, (+)TOPO_DOM-Extracellular, (+)TRANSMEM-Helical;	-0.108527	1.64e-07	2.72e-05	0.0937174	0.202244
HNRNPA3:ENSG00000170144:E4.1-I4.1|ENSG00000170144:E4.1-E5.1	TRUE	inclusion	clu_38121	NewClu_3590	ENSG00000170144:I4.1	intron-retention	chr2:178080916-178080917|chr2:178080916-178081231		0.111973	1.65e-07	2.73e-05	0.21954	0.107567
MEMO1:ENSG00000162959:E3.6-E5.1|ENSG00000162959:E3.6-I4.1_32175786	FALSE	inclusion	clu_33481	NewClu_804	ENSG00000162959:E5.1		chr2:32235256-32168452|chr2:32235256-32175786	(+)alt-N-terminus, (+)AA:297(ENSP00000385557)->300(ENSP00000368691)|(-)TURN, (-)UPF0103/Memo-related-IPR002737	-0.18553	1.68e-07	2.75e-05	0.211964	0.397494
LRRC45:ENSG00000169683:E12.5-E13.1|ENSG00000169683:E12.6-I12.1	FALSE	exclusion	clu_37908	NewClu_1017	ENSG00000169683:E12.5|ENSG00000169683:E13.1	intron-retention	chr17:79987061-79987419|chr17:79987108-79987109	(-)nonsense_mediated_decay, (-)retained_intron, (-)alt-N-terminus, (-)alt-C-terminus, (-)AA:188(ENSP00000462928)->257(ENST00000583302-PEP)	0.204833	1.74e-07	2.85e-05	0.770281	0.565448
AKR1C1:ENSG00000187134:E10.1-E11.1|ENSG00000187134:E8.3-ENSG00000196139:E8.1	TRUE	inclusion	clu_44488	NewClu_1106	ENSG00000187134:E10.1|ENSG00000187134:E11.1	trans-splicing	chr10:5010578-5011014|chr10:5008273-5139626		0.386774	1.76e-07	2.88e-05	0.553375	0.166601
CCNL1:ENSG00000163660:I5.1-E6.1|ENSG00000163660:E5.3-E6.1	TRUE	exclusion	clu_34013	NewClu_721	ENSG00000163660:I5.1	intron-retention	chr3:156870031-156870030|chr3:156870825-156870030	(-)retained_intron, (-)alt-N-terminus, (-)alt-C-terminus, (-)AA:66(ENST00000479052-PEP)->69(ENST00000471247-PEP)	-0.123715	1.77e-07	2.89e-05	0.588937	0.712652
RBM34:ENSG00000188739:I3.1-E30.1|ENSG00000188739:E2.3-E4.1	TRUE	exclusion	clu_45066	NewClu_4363	ENSG00000188739:I3.1|ENSG00000188739:E30.1	intron-retention	chr1:235318428-235318427|chr1:235324208-235318427		-0.134794	1.81e-07	2.93e-05	0.0605104	0.195304
GOLGA8K:ENSG00000249931:I5.1-E13.1|ENSG00000249931:U0.1_32737825-E17.1_32685529	TRUE	exclusion	clu_53409	NewClu_1756	ENSG00000249931:I5.1|ENSG00000249931:E13.1	intron-retention	chr15:32691187-32691186|chr15:32737825-32685529		-0.654174	1.81e-07	2.94e-05	0.312096	0.96627
GOLGA8T:ENSG00000261247:E15.1-E16.1|ENSG00000261247:E13.1_30434105-ENSG00000178115:E12.1_30851015	TRUE	inclusion	clu_55219	NewClu_1991	ENSG00000261247:E15.1|ENSG00000261247:E16.1	trans-splicing	chr15:30435884-30436316|chr15:30434105-30851015		0.104623	1.82e-07	2.95e-05	0.386888	0.282265
COA5:ENSG00000183513:E1.3-E3.2|ENSG00000183513:E2.1-I2.1	FALSE	exclusion	clu_42896	NewClu_189	ENSG00000183513:E1.3|ENSG00000183513:E3.2	intron-retention	chr2:99224770-99220654|chr2:99222225-99222224	(+)alt-N-terminus, (+)alt-C-terminus, (+)AA:44(ENST00000466848-PEP)->74(ENSP00000330730)|(+)Cyt_c_oxidase_assmbl_Pet191-IPR018793	0.224685	1.9e-07	3.07e-05	0.529911	0.305225
PAQR3:ENSG00000163291:E8.1-I8.1|ENSG00000163291:E6.2-I9.2	TRUE	exclusion	clu_33646	NewClu_3088	ENSG00000163291:E8.1|ENSG00000163291:I8.1	intron-retention	chr4:79843295-79843294|chr4:79845011-79841835		-0.102139	1.91e-07	3.07e-05	0.0411636	0.143303
DOCK10:ENSG00000135905:E4.2-E5.1|ENSG00000135905:E1.3-E5.1	TRUE	exclusion	clu_22762	NewClu_691	ENSG00000135905:E4.2	altPromoter	chr2:225811564-225796385|chr2:225906969-225796385	(+)alt-N-terminus, (+)AA:2180(ENSP00000386694)->2186(ENSP00000258390)	-0.304009	1.92e-07	3.09e-05	0.409607	0.713616
HNRNPA1:ENSG00000135486:E1.7-E4.1|ENSG00000135486:E1.7-E4.3	TRUE	exclusion	clu_22522	NewClu_1061	ENSG00000135486:E4.1	alt-3'	chr12:54674606-54675170|chr12:54674606-54675579	(+)alt-N-terminus, (+)alt-C-terminus, (+)AA:145(ENSP00000448117)->231(ENSP00000447782)|(+)DOMAIN-RRM 1, (+)HELIX, (+)MOD_RES-Asymmetric dimethylarginine; alternate, (+)MOD_RES-Dimethylated arginine; alternate, (+)MOD_RES-Omega-N-methylarginine; alternate, (+)MOD_RES-Phosphoserine, (+)MOD_RES-Phosphoserine; by MKNK2, (+)RRM_dom-IPR000504, (+)STRAND, (+)TURN, (-)MOD_RES-Phosphoserine	-0.144653	1.94e-07	3.11e-05	0.794083	0.938736
PDE7A:ENSG00000205268:E11.1-E13.2|ENSG00000205268:I11.1-E12.1	FALSE	exclusion	clu_48569	NewClu_1612	ENSG00000205268:E11.1|ENSG00000205268:E13.2	intron-retention	chr8:66647029-66639536|chr8:66643867-66643866	(+)alt-N-terminus, (+)alt-C-terminus, (+)AA:107(ENST00000518667-PEP)->424(ENSP00000379881)|(+)COMPBIAS-Poly-Ser, (+)HD/PDEase_dom-IPR003607, (+)HELIX, (+)METAL-Divalent metal cation 1, (+)METAL-Divalent metal cation 2, (+)MOD_RES-Phosphoserine, (+)PDEase-IPR023088, (+)PDEase_catalytic_dom-IPR002073, (+)TURN	0.132229	1.98e-07	3.15e-05	0.837576	0.705347
STIM2:ENSG00000109689:E2.3-I2.1|ENSG00000109689:E2.3-E7.1	TRUE	exclusion	clu_12649	NewClu_2117	ENSG00000109689:I2.1	intron-retention	chr4:26859969-26859970|chr4:26859969-26921126		-0.224607	1.99e-07	3.16e-05	0.452449	0.677056
DUSP10:ENSG00000143507:E2.5-I2.1|ENSG00000143507:E2.4-E5.1	TRUE	exclusion	clu_26559	NewClu_1983	ENSG00000143507:E2.5|ENSG00000143507:I2.1	intron-retention	chr1:221912275-221912274|chr1:221912276-221879808		-0.199652	2.01e-07	3.17e-05	0.209035	0.408687
UTP15:ENSG00000164338:I3.1-E4.1|ENSG00000164338:E3.2-E4.1	TRUE	exclusion	clu_34702	NewClu_1209	ENSG00000164338:I3.1	intron-retention	chr5:72864059-72864060|chr5:72863259-72864060		-0.175996	2.01e-07	3.17e-05	0.181592	0.357587
RAPGEF2:ENSG00000109756:I7.1_160162274-E8.1|ENSG00000109756:E7.1-E8.1	TRUE	inclusion	clu_12669	NewClu_4100	ENSG00000109756:I7.1_160162274		chr4:160162274-160162353|chr4:160160036-160162353		0.271791	2.01e-07	3.17e-05	0.336839	0.0650482
ZC3H12A:ENSG00000163874:E4.3-E5.2|ENSG00000163874:I4.1-E5.1	FALSE	exclusion	clu_34208	NewClu_4391	ENSG00000163874:E4.3|ENSG00000163874:E5.2	intron-retention	chr1:37947436-37948035|chr1:37947954-37947955		0.129313	2.02e-07	3.17e-05	0.886973	0.75766
TSPO:ENSG00000100300:E1.4-E3.1|ENSG00000100300:E1.4-E4.1	TRUE	inclusion	clu_8264	NewClu_3917	ENSG00000100300:E3.1	cassette-exon	chr22:43547610-43555216|chr22:43547610-43557058	(-)retained_intron, (-)alt-N-terminus, (-)alt-C-terminus, (-)AA:61(ENST00000472378-PEP)->65(ENSP00000463495)|(-)TRANSMEM-Helical; Name=4;, (-)TRANSMEM-Helical; Name=5;, (-)TspO_MBR-IPR004307, (+)TRANSMEM-Helical; Name=1;	0.121133	2.02e-07	3.17e-05	0.910742	0.78961
RNF146:ENSG00000118518:I2.1-E3.1|ENSG00000118518:E2.1-E6.1	TRUE	exclusion	clu_16205	NewClu_1405	ENSG00000118518:I2.1|ENSG00000118518:E3.1	intron-retention	chr6:127603431-127603432|chr6:127601485-127607761		-0.159677	2.08e-07	3.26e-05	0.0908259	0.250502
ARID2:ENSG00000189079:I22.1-E23.1|ENSG00000189079:E22.3-E24.1	TRUE	exclusion	clu_45212	NewClu_1396	ENSG00000189079:I22.1|ENSG00000189079:E23.1	intron-retention	chr12:46298124-46298125|chr12:46287504-46298717		-0.12856	2.08e-07	3.26e-05	0.0919075	0.220467
ZNF655:ENSG00000197343:E3.6-E5.1|ENSG00000197343:E3.6-E6.6	TRUE	inclusion	clu_46317	NewClu_1957	ENSG00000197343:E5.1	alt-C-term	chr7:99160117-99161486|chr7:99160117-99169311	(+)alt-N-terminus, (+)alt-C-terminus, (+)AA:129(ENSP00000414969)->131(BAB71394.1)|(-)MOD_RES-Phosphoserine, (+)Krueppel-associated_box-IPR001909	0.148163	2.08e-07	3.26e-05	0.521138	0.372975
GK:ENSG00000198814:E14.1-I14.1|ENSG00000198814:E13.2-E15.1	TRUE	inclusion	clu_47605	NewClu_2219	ENSG00000198814:E14.1|ENSG00000198814:I14.1	intron-retention	chrX:30715866-30715867|chrX:30714800-30718531		0.636556	2.09e-07	3.26e-05	0.686869	0.0503124
FAM45A:ENSG00000119979:I2.1-E3.1|ENSG00000119979:E1.6-E3.1	TRUE	exclusion	clu_16718	NewClu_641	ENSG00000119979:I2.1	intron-retention	chr10:120867459-120867460|chr10:120863709-120867460		-0.116793	2.1e-07	3.27e-05	0.0278412	0.144634
AC007276.5:ENSG00000227855:E22.1-E23.1|ENSG00000227855:I22.1_29774840-E23.1	FALSE	inclusion	clu_50640	NewClu_3440	ENSG00000227855:E22.1		chr7:29773194-29781763|chr7:29774840-29781763		-0.483707	2.11e-07	3.28e-05	0.254954	0.738661
GOLGA8N:ENSG00000232653:E5.1-E6.1|ENSG00000232653:I5.1-E6.1	FALSE	inclusion	clu_51388	NewClu_575	ENSG00000232653:E5.1	intron-retention	chr15:32889690-32889953|chr15:32889952-32889953	(-)alt-N-terminus, (-)alt-C-terminus, (-)AA:239(ENSP00000416216)->596(ENSP00000454473)|(-)COILED	-0.146362	2.18e-07	3.36e-05	0.501915	0.648278
ZFP62:ENSG00000196670:I4.1-E5.1|ENSG00000196670:E4.1-E6.1	TRUE	exclusion	clu_45791	NewClu_3323	ENSG00000196670:I4.1|ENSG00000196670:E5.1	intron-retention	chr5:180276517-180276516|chr5:180278381-180275082	(-)alt-N-terminus, (-)alt-C-terminus, (-)AA:56(BC029573-PEP)->80(AX747053-PEP)	-0.182368	2.19e-07	3.36e-05	0.108235	0.290603
HERC2P9:ENSG00000206149:E26.1-E27.1|ENSG00000206149:E2.2-ENSG00000261377:E13.1	TRUE	exclusion	clu_48835	NewClu_1194	ENSG00000206149:E26.1|ENSG00000206149:E27.1	trans-splicing	chr15:28912609-28912707|chr15:28835406-29083834		-0.110358	2.19e-07	3.36e-05	0.858446	0.968805
CCNL1:ENSG00000163660:I3.1-I3.1|ENSG00000163660:E3.2-E5.1	TRUE	exclusion	clu_34013	NewClu_719	ENSG00000163660:I3.1|ENSG00000163660:I3.1	intron-retention	chr3:156872456-156872455|chr3:156874800-156870945		-0.10442	2.19e-07	3.37e-05	0.190457	0.294877
GOLGA8H:ENSG00000261794:U0.1_30893303-E2.1|ENSG00000261794:I1.1_30897132-E2.1	FALSE	inclusion	clu_55331	NewClu_2023	ENSG00000261794:U0.1_30893303	altPromoter	chr15:30893303-30898046|chr15:30897132-30898046		-0.392413	2.22e-07	3.4e-05	0.318291	0.710705
RGPD8:ENSG00000169629:I8.1-E9.1|ENSG00000169629:E8.1-E9.1	TRUE	exclusion	clu_37881	NewClu_2350	ENSG00000169629:I8.1	intron-retention	chr2:113163962-113163961|chr2:113170008-113163961		-0.259957	2.23e-07	3.42e-05	0.0995854	0.359542
ANKDD1A:ENSG00000166839:E17.2-E18.1|ENSG00000166839:I17.1-E18.1	FALSE	inclusion	clu_36297	NewClu_101	ENSG00000166839:E17.2	intron-retention	chr15:65243448-65249442|chr15:65249441-65249442	(-)nonsense_mediated_decay, (-)alt-C-terminus, (-)AA:399(ENSP00000379073)->423(ENSP00000424692)|(+)DEATH-like_dom-IPR011029, (+)DOMAIN-Death, (-)Ankyrin_rpt-contain_dom-IPR020683, (-)DEATH-like_dom-IPR011029, (-)Death_domain-IPR000488, (-)REPEAT-ANK 11	-0.429377	2.24e-07	3.42e-05	0.178984	0.608361
HPS4:ENSG00000100099:E10.1-I11.2|ENSG00000100099:I10.1-E11.1	FALSE	exclusion	clu_8052	NewClu_1271	ENSG00000100099:E10.1|ENSG00000100099:I11.2	intron-retention	chr22:26864517-26862228|chr22:26862229-26862228		0.161485	2.26e-07	3.45e-05	0.760071	0.598586
PER1:ENSG00000179094:E3.3-E4.1|ENSG00000179094:E1.4-E4.1	TRUE	inclusion	clu_41597	NewClu_1093	ENSG00000179094:E3.3	alt-C-term	chr17:8055655-8054163|chr17:8059625-8054163	(+)nonsense_mediated_decay, (+)alt-C-terminus, (+)AA:572(BC028207-PEP)->824(ENSP00000463054)|(+)COMPBIAS-Poly-Ser, (+)MOD_RES-Phosphoserine, (+)REGION-CSNK1E binding domain	0.15655	2.29e-07	3.49e-05	0.700335	0.543785
TBPL1:ENSG00000028839:E8.1-E10.1|ENSG00000028839:I9.1-E10.1	FALSE	exclusion	clu_1703	NewClu_3482	ENSG00000028839:E8.1	intron-retention	chr6:134305809-134308099|chr6:134308098-134308099	(+)alt-C-terminus, (+)AA:163(ENSP00000356845)->186(ENSP00000237264)|(-)TBP-IPR000814, (+)TBP-IPR000814	0.132154	2.32e-07	3.53e-05	0.903034	0.77088
CYTH1:ENSG00000108669:I19.1-E20.1|ENSG00000108669:E18.2-E20.1	TRUE	exclusion	clu_12296	NewClu_750	ENSG00000108669:I19.1	intron-retention	chr17:76672252-76672251|chr17:76676272-76672251	(+)alt-N-terminus, (+)alt-C-terminus, (+)AA:144(AK123894-PEP)->235(AK307917-PEP)|(+)HELIX, (+)Pleckstrin_homology-IPR001849, (+)STRAND, (+)TURN	-0.12421	2.33e-07	3.54e-05	0.203713	0.327923
SPPL2B:ENSG00000005206:E14.9-I14.1|ENSG00000005206:E14.3-E15.2	TRUE	exclusion	clu_341	NewClu_2163	ENSG00000005206:E14.9|ENSG00000005206:I14.1	intron-retention	chr19:2342501-2342502|chr19:2341012-2343209		-0.168766	2.35e-07	3.56e-05	0.528119	0.696886
FAM160B1:ENSG00000151553:I3.1-E4.1|ENSG00000151553:E3.1-E4.1	TRUE	exclusion	clu_29336	NewClu_2031	ENSG00000151553:I3.1	intron-retention	chr10:116595295-116595296|chr10:116593161-116595296		-0.13543	2.38e-07	3.59e-05	0.110622	0.246052
GTF2F2:ENSG00000188342:E9.3-E10.1|ENSG00000188342:I4.1_45746329-U10.1_45914129	TRUE	inclusion	clu_44912	NewClu_88	ENSG00000188342:E9.3|ENSG00000188342:E10.1		chr13:45841511-45857577|chr13:45746329-45914129		0.135696	2.38e-07	3.59e-05	0.925105	0.789409
NKTR:ENSG00000114857:E8.5-I8.1|ENSG00000114857:I5.2-E9.1	TRUE	exclusion	clu_14625	NewClu_150	ENSG00000114857:E8.5|ENSG00000114857:I8.1	intron-retention	chr3:42670502-42670503|chr3:42663008-42672038	(+)retained_intron, (+)retained_intron, (+)alt-N-terminus, (+)alt-C-terminus, (+)AA:190(ENST00000498730-PEP)->728(ENST00000465584-PEP)|(+)COMPBIAS-Arg/Lys-rich (basic), (+)COMPBIAS-Arg/Ser-rich, (+)Cyclophilin-like_PPIase_dom-IPR002130, (+)HELIX, (+)MOD_RES-Phosphoserine, (+)STRAND, (+)TURN	-0.173586	2.42e-07	3.63e-05	0.309523	0.483109
SP140L:ENSG00000185404:E19.2-E19.4|ENSG00000185404:E1.2-ENSG00000067066:E3.1	TRUE	inclusion	clu_43738	NewClu_1214	ENSG00000185404:E19.2|ENSG00000185404:E19.4	trans-splicing	chr2:231266158-231266379|chr2:231192016-231282306		0.147229	2.42e-07	3.64e-05	0.861368	0.714139
WDFY2:ENSG00000139668:E1.1-I1.1|ENSG00000139668:E1.1-E2.1	TRUE	exclusion	clu_24944	NewClu_444	ENSG00000139668:I1.1	intron-retention	chr13:52172880-52172881|chr13:52158960-52234732		-0.115217	2.46e-07	3.68e-05	0.0263095	0.141527
MYO18A:ENSG00000196535:E5.4-E6.1|ENSG00000196535:E5.4-E14.1	TRUE	inclusion	clu_45673	NewClu_281	ENSG00000196535:E6.1	cassette-exon	chr17:27467358-27464102|chr17:27467358-27449271	(+)alt-N-terminus, (+)alt-C-terminus, (+)AA:1181(BAG64550.1)->1581(AAV80770.1)|(-)Myosin_head_motor_dom-IPR001609, (+)MOD_RES-Phosphoserine, (+)MOD_RES-Phosphothreonine, (+)Myosin_tail-IPR002928, (+)Prefoldin-IPR009053, (+)Regulat_G_prot_signal_superfam-IPR016137	0.128022	2.49e-07	3.71e-05	0.365429	0.237407
ERG:ENSG00000157554:E15.1-E16.1|ENSG00000157554:I15.1-E16.1	FALSE	exclusion	clu_31328	NewClu_4191	ENSG00000157554:E15.1	intron-retention	chr21:39764298-39763637|chr21:39763638-39763637	(+)alt-coding, (+)AA:463(ENSP00000381881)->486(ENSP00000414150)	0.155706	2.51e-07	3.73e-05	0.953573	0.797867
CTD-3092A11.1:ENSG00000215302:E6.2-I6.1_30777351|ENSG00000215302:E6.2-I6.1_30781471	TRUE	exclusion	clu_49578	NewClu_1082	ENSG00000215302:I6.1_30777351		chr15:30776889-30777351|chr15:30776889-30781471		-0.146352	2.56e-07	3.8e-05	0.23938	0.385732
GRAMD1A:ENSG00000089351:E4.5-E9.1|ENSG00000089351:E8.1-E9.1	FALSE	exclusion	clu_6918	NewClu_2967	ENSG00000089351:E8.1	altPromoter	chr19:35491390-35500023|chr19:35496835-35500023	(-)alt-N-terminus, (-)AA:724(AAH14077.2)->725(BAG10472.1)|(+)TRANSMEM+Helical;	0.174209	2.57e-07	3.8e-05	0.761723	0.587513
MOB1B:ENSG00000173542:E7.1-I7.1|ENSG00000173542:E7.1-E8.1	TRUE	exclusion	clu_39686	NewClu_3203	ENSG00000173542:I7.1	intron-retention	chr4:71845008-71845009|chr4:71845008-71847697		-0.101889	2.58e-07	3.8e-05	0.0551193	0.157009
WHAMMP3:ENSG00000187667:I11.1-E12.1|ENSG00000187667:E11.1-E12.1	TRUE	exclusion	clu_44628	NewClu_3127	ENSG00000187667:I11.1	intron-retention	chr15:23189425-23189424|chr15:23191491-23189424		-0.308557	2.58e-07	3.8e-05	0.211563	0.520121
DPY19L2P1:ENSG00000189212:E8.2-E9.2|ENSG00000189212:E7.2-E9.2	TRUE	inclusion	clu_45253	NewClu_2657	ENSG00000189212:E8.2	cassette-exon	chr7:35187403-35184702|chr7:35189829-35184702		0.239346	2.62e-07	3.85e-05	0.330264	0.0909182
ATP11B:ENSG00000058063:E33.2-E34.1|ENSG00000058063:I33.1-E34.1	FALSE	exclusion	clu_2940	NewClu_586	ENSG00000058063:E33.2	intron-retention	chr3:182631782-182635811|chr3:182635810-182635811		0.107952	2.66e-07	3.9e-05	0.874056	0.766104
NUDT13:ENSG00000166321:I7.1-E8.1|ENSG00000166321:E7.1-E8.1	TRUE	exclusion	clu_35927	NewClu_695	ENSG00000166321:I7.1	intron-retention	chr10:74884875-74884876|chr10:74884078-74884876	(+)alt-N-terminus, (+)alt-C-terminus, (+)AA:121(LF384965-PEP)->226(BAG62602.1)|(+)DOMAIN-Nudix hydrolase, (+)MOTIF-Nudix box, (+)NADH_PPase-like_N-IPR015375, (+)NUDIX_hydrolase_dom-IPR000086, (+)NUDIX_hydrolase_dom-like-IPR015797, (+)Znr_NADH_PPase-IPR015376	-0.345169	2.66e-07	3.9e-05	0.019735	0.364904
PCED1A:ENSG00000132635:E3.1-E4.1|ENSG00000132635:I3.1-E4.1	FALSE	exclusion	clu_21137	NewClu_1740	ENSG00000132635:E3.1	intron-retention	chr20:2820435-2819917|chr20:2819918-2819917		0.121233	2.68e-07	3.91e-05	0.810575	0.689342
NPEPPS:ENSG00000141279:E8.2-E10.1|ENSG00000141279:E8.4-E10.1	FALSE	inclusion	clu_25604	NewClu_1800	ENSG00000141279:E8.4	alt-5'	chr17:45656821-45660108|chr17:45656877-45660108	(+)nonsense_mediated_decay, (+)nonsense_mediated_decay, (+)alt-N-terminus, (+)alt-C-terminus, (+)AA:163(ENSP00000434585)->178(ENSP00000434554)|(-)Peptidase_M1_N+IPR014782, (+)Peptidase_M1_N-IPR014782	-0.10556	2.7e-07	3.94e-05	0.154204	0.259765
AC007276.5:ENSG00000227855:E21.1-I22.1_29774754|ENSG00000227855:E22.1-E23.1	TRUE	inclusion	clu_50640	NewClu_3440	ENSG00000227855:E21.1|ENSG00000227855:I22.1_29774754		chr7:29771662-29774754|chr7:29773194-29781763		0.218804	2.73e-07	3.97e-05	0.251556	0.0327518
ZNF274:ENSG00000171606:E5.6-E6.1|ENSG00000171606:I5.1-I5.1	FALSE	exclusion	clu_38780	NewClu_2663	ENSG00000171606:E5.6|ENSG00000171606:E6.1	intron-retention	chr19:58718568-58721327|chr19:58719463-58719464		0.216784	2.75e-07	4e-05	0.874094	0.65731
UGP2:ENSG00000169764:E2.6-E8.4|ENSG00000169764:E1.12-E8.4	TRUE	exclusion	clu_37981	NewClu_726	ENSG00000169764:E2.6	alt-C-term	chr2:64069338-64083440|chr2:64068366-64083440	(-)nonsense_mediated_decay, (-)alt-N-terminus, (-)alt-C-terminus, (-)AA:48(ENSP00000417801)->49(ENSP00000418375)|(-)MOD_RES-Phosphoserine	-0.112095	2.76e-07	4e-05	0.0849583	0.197053
PARL:ENSG00000175193:I1.1_183595940-E2.1|ENSG00000175193:E1.7-E2.1	TRUE	inclusion	clu_40368	NewClu_3682	ENSG00000175193:I1.1_183595940		chr3:183595940-183585848|chr3:183602510-183585848		0.180044	2.8e-07	4.05e-05	0.28102	0.100976
RP11-504P24.4:ENSG00000185495:I3.1-E4.1|ENSG00000185495:E3.1-E4.2	TRUE	exclusion	clu_43767	NewClu_3519	ENSG00000185495:I3.1|ENSG00000185495:E4.1	intron-retention	chr1:224196428-224196429|chr1:224191356-224197022		-0.21474	2.82e-07	4.06e-05	0.102759	0.317499
KCTD3:ENSG00000136636:E5.1-E6.2|ENSG00000136636:E5.1-I5.1	FALSE	exclusion	clu_23248	NewClu_2170	ENSG00000136636:E6.2	intron-retention	chr1:215751071-215751344|chr1:215751071-215751072	(+)alt-N-terminus, (+)AA:653(BC143963-PEP)->815(ENSP00000259154)|(+)BTB/POZ-like-IPR000210, (+)BTB/POZ_fold-IPR011333, (+)DOMAIN-BTB, (+)T1-type_BTB-IPR003131	0.187137	2.87e-07	4.13e-05	0.79762	0.610483
NR4A1:ENSG00000123358:I7.1-E8.1|ENSG00000123358:E4.2-E9.1	TRUE	exclusion	clu_17734	NewClu_3425	ENSG00000123358:I7.1|ENSG00000123358:E8.1	intron-retention	chr12:52446257-52446258|chr12:52435713-52448111		-0.343858	2.91e-07	4.17e-05	0.200478	0.544336
DNAJC19:ENSG00000205981:E3.3-E4.1|ENSG00000205981:E3.3-E5.1	TRUE	exclusion	clu_48814	NewClu_3044	ENSG00000205981:E4.1	cassette-exon	chr3:180705811-180704810|chr3:180705811-180703784	(-)nonsense_mediated_decay, (-)alt-C-terminus, (-)AA:47(ENSP00000418058)->59(ENSP00000419991)	-0.19258	2.91e-07	4.17e-05	0.385399	0.577979
HEATR5B:ENSG00000008869:E4.1-I4.1|ENSG00000008869:E4.1-E5.2	TRUE	exclusion	clu_835	NewClu_1347	ENSG00000008869:I4.1	intron-retention	chr2:37304054-37304053|chr2:37304054-37302777		-0.142418	2.92e-07	4.18e-05	0.212445	0.354863
MLH1:ENSG00000076242:E1.6-E4.1|ENSG00000076242:E1.13-E4.1	FALSE	exclusion	clu_5122	NewClu_1195	ENSG00000076242:E1.13	alt-C-term	chr3:37035154-37038110|chr3:37035381-37038110	(+)alt+N+terminus, (+)AA:658(BAG60773.1)+>679(ENSP00000416687)|(+)DNA_mismatch_repair_N+IPR014763, (+)HATPase_ATP+bd+IPR003594, (+)HELIX, (+)STRAND, (+)TURN, (-)HELIX, (-)REGION-Interaction with EXO1, (-)STRAND	0.114616	2.93e-07	4.18e-05	0.770284	0.655668
WHAMMP3:ENSG00000187667:E11.2-I11.1|ENSG00000187667:E11.1-E12.1	TRUE	exclusion	clu_44628	NewClu_3127	ENSG00000187667:E11.2|ENSG00000187667:I11.1	intron-retention	chr15:23191211-23191210|chr15:23191491-23189424		-0.331286	2.93e-07	4.18e-05	0.363295	0.694581
UBE3A:ENSG00000114062:E2.1-E3.1|ENSG00000114062:E1.5-E6.2	TRUE	exclusion	clu_14309	NewClu_1729	ENSG00000114062:E2.1|E3.1	cassette-exon	chr15:25657055-25654354|chr15:25683636-25650649		-0.145435	2.94e-07	4.19e-05	0.686518	0.831953
RP11-764K9.4:ENSG00000215548:I1.1_68454201-E2.1|ENSG00000215548:I1.1_68454863-E2.1	TRUE	exclusion	clu_49631	NewClu_1134	ENSG00000215548:I1.1_68454201		chr9:68454201-68453002|chr9:68454863-68453002		-0.236324	2.97e-07	4.21e-05	0.429598	0.665922
CCNL1:ENSG00000163660:E6.4-I6.1|ENSG00000163660:I3.3-E8.3	TRUE	exclusion	clu_34013	NewClu_720	ENSG00000163660:E6.4|ENSG00000163660:I6.1	intron-retention	chr3:156869806-156869805|chr3:156869966-156868170		-0.111036	3.01e-07	4.26e-05	0.351756	0.462792
NR4A1:ENSG00000123358:E7.7-I7.1|ENSG00000123358:E4.2-E9.1	TRUE	exclusion	clu_17734	NewClu_3425	ENSG00000123358:E7.7|ENSG00000123358:I7.1	intron-retention	chr12:52445356-52445357|chr12:52435713-52448111		-0.376206	3.04e-07	4.29e-05	0.263452	0.639658
NECAP1:ENSG00000089818:E4.2-E5.1|ENSG00000089818:E4.3-I4.1	FALSE	exclusion	clu_6968	NewClu_2191	ENSG00000089818:E4.2|ENSG00000089818:E5.1	intron-retention	chr12:8244446-8245272|chr12:8244580-8244581	(+)retained_intron, (+)alt+N+terminus, (+)alt+C+terminus, (+)AA:62(AK094805+PEP)+>70(ENST00000545807+PEP)	0.163477	3.04e-07	4.29e-05	0.495894	0.332417
SOCS2-AS1:ENSG00000246985:E3.1_93964594-E4.2|ENSG00000246985:E1.1-E4.2	TRUE	exclusion	clu_53079	NewClu_677	ENSG00000246985:E3.1.93964594	cassette-exon	chr12:93964594-93960935|chr12:93965343-93960935		-0.201301	3.05e-07	4.3e-05	0.0592451	0.260546
SRRM2:ENSG00000167978:I8.2-I10.1|ENSG00000167978:E8.5_2812091-ENSG00000008516:I4.1_3104817	TRUE	inclusion	clu_37057	NewClu_3799	ENSG00000167978:I8.2|ENSG00000167978:I10.1	intron-retention	chr16:2816602-2816603|chr16:2812091-3104817		0.624464	3.08e-07	4.33e-05	0.890152	0.265687
HNRNPC:ENSG00000092199:E10.3-E11.3|ENSG00000092199:E10.4-E11.3	FALSE	inclusion	clu_7344	NewClu_1462	ENSG00000092199:E10.4	alt-5'	chr14:21699156-21698525|chr14:21699117-21698525	(-)alt+N+terminus, (-)alt+C+terminus, (-)AA:175(ENSP00000452185)+>180(ENSP00000452545)|(-)CROSSLNK+Glycyl lysine isopeptide (Lys+Gly) (interchain with G+Cter in SUMO), (-)HELIX, (-)MOD_RES+Phosphoserine, (-)Regulat_G_prot_signal_superfam+IPR016137, (+)DOMAIN-RRM, (+)HELIX, (+)MOD_RES-Phosphoserine, (+)MOD_RES-Phosphothreonine, (+)RRM_dom-IPR000504, (+)STRAND, (+)TURN	-0.111107	3.12e-07	4.38e-05	0.548717	0.659824
ALG13:ENSG00000101901:E5.1-E7.1|ENSG00000101901:E5.1-E6.1	FALSE	exclusion	clu_9247	NewClu_564	ENSG00000101901:E6.1	cassette-exon	chrX:110928331-110931115|chrX:110928331-110929365	(+)alt+C+terminus, (+)AA:133(ENST00000473389+PEP)+>165(AAF67644.1)|(+)Glyco_trans_28_C+IPR007235	0.180607	3.12e-07	4.38e-05	0.538338	0.35773
NR1H3:ENSG00000025434:E6.11-I6.1|ENSG00000025434:E6.9-E7.3	TRUE	exclusion	clu_1625	NewClu_1180	ENSG00000025434:E6.11|ENSG00000025434:I6.1	intron-retention	chr11:47280057-47280058|chr11:47279680-47280731	(~)alt-coding, (~)AA:447(BAF83303.1)->447(BAG53649.1)	-0.173495	3.15e-07	4.39e-05	0.138145	0.31164
RHOC:ENSG00000155366:E1.12-E4.1|ENSG00000155366:E2.6-E4.1	FALSE	inclusion	clu_30631	NewClu_3942	ENSG00000155366:E2.6	cassette-exon	chr1:113249700-113246428|chr1:113247722-113246428	(~)nonsense_mediated_decay, (~)nonsense_mediated_decay, (~)AA:66(ENSP00000432209)+>66(ENSP00000431392)	-0.105397	3.15e-07	4.39e-05	0.150263	0.25566
ZNF726:ENSG00000213967:E2.1-E3.1|ENSG00000213967:E1.6-ENSG00000213096:E6.1	TRUE	exclusion	clu_49249	NewClu_3452	ENSG00000213967:E2.1|ENSG00000213967:E3.1	trans-splicing	chr19:24102301-24102789|chr19:24097799-24288742		-0.150263	3.25e-07	4.52e-05	0.561025	0.711288
YTHDC1:ENSG00000083896:E11.1-E12.1|ENSG00000083896:E11.1-I11.1	FALSE	exclusion	clu_6121	NewClu_2333	ENSG00000083896:E12.1	intron-retention	chr4:69189857-69188633|chr4:69189857-69189856		0.135296	3.39e-07	4.7e-05	0.883522	0.748226
DCLRE1CP1:ENSG00000237470:E6.1-E7.1|ENSG00000237470:E4.1-ENSG00000152457:E8.1	TRUE	inclusion	clu_52129	NewClu_43	ENSG00000237470:E6.1|ENSG00000237470:E7.1	trans-splicing	chr10:15059226-15059043|chr10:15063803-14978592		0.161775	3.46e-07	4.78e-05	0.173146	0.0113715
TFG:ENSG00000114354:E7.3-E8.1|ENSG00000114354:E7.2_100451426-E8.1	TRUE	inclusion	clu_14387	NewClu_2421	ENSG00000114354:E7.3	alt-5'	chr3:100451516-100455420|chr3:100451426-100455420		0.106668	3.48e-07	4.8e-05	0.900799	0.794131
CYTH1:ENSG00000108669:E18.2-E20.1|ENSG00000108669:I19.1-E20.1	FALSE	exclusion	clu_12296	NewClu_750	ENSG00000108669:E18.2	intron-retention	chr17:76676272-76672251|chr17:76672252-76672251	(+)alt+N+terminus, (+)alt+C+terminus, (+)AA:144(AK123894+PEP)+>235(AK307917+PEP)|(+)HELIX, (+)Pleckstrin_homology+IPR001849, (+)STRAND, (+)TURN	0.130032	3.48e-07	4.8e-05	0.576307	0.446275
MAGED1:ENSG00000179222:E1.1-E3.2|ENSG00000179222:E2.10-E3.2	FALSE	exclusion	clu_41635	NewClu_118	ENSG00000179222:E2.10	cassette-exon	chrX:51546213-51637365|chrX:51636851-51637365	(~)AA:778(ENSP00000364927)+>778(AAG23757.1)	0.171667	3.49e-07	4.8e-05	0.306095	0.134428
ETS2:ENSG00000157557:I3.1-E4.1|ENSG00000157557:E2.3-E5.1	TRUE	exclusion	clu_31333	NewClu_4186	ENSG00000157557:I3.1|ENSG00000157557:E4.1	intron-retention	chr21:40181559-40181560|chr21:40178044-40181959		-0.11448	3.58e-07	4.91e-05	0.0958053	0.210286
DOCK10:ENSG00000135905:E1.3-E5.1|ENSG00000135905:E4.2-E5.1	FALSE	exclusion	clu_22762	NewClu_691	ENSG00000135905:E4.2	altPromoter	chr2:225906969-225796385|chr2:225811564-225796385	(+)alt+N+terminus, (+)AA:2180(ENSP00000386694)+>2186(ENSP00000258390)	0.262673	3.58e-07	4.91e-05	0.515665	0.252992
DGKE:ENSG00000153933:I7.1_54925798-E8.1|ENSG00000153933:E7.1-E8.1	TRUE	inclusion	clu_30114	NewClu_1877	ENSG00000153933:I7.1_54925798		chr17:54925798-54926057|chr17:54925426-54926057		0.16059	3.62e-07	4.94e-05	0.590852	0.430262
PHKA2:ENSG00000044446:E30.2-E31.1|ENSG00000044446:E30.2-E32.2	TRUE	inclusion	clu_2232	NewClu_232	ENSG00000044446:E31.1	cassette-exon	chrX:18918788-18917344|chrX:18918788-18915451	(+)alt-N-terminus, (+)alt-C-terminus, (+)AA:155(AY429559-PEP)->209(ENST00000473739-PEP)|(+)REGION-Calmodulin-binding	0.126625	3.62e-07	4.95e-05	0.715749	0.589124
CYB5R1:ENSG00000159348:E6.1-I8.1|ENSG00000159348:E6.1-I8.1_202914323	TRUE	exclusion	clu_31938	NewClu_872	ENSG00000159348:I8.1	intron-retention	chr1:202915567-202915566|chr1:202915567-202914323		-0.116685	3.65e-07	4.96e-05	0.0241903	0.140875
CYB5R1:ENSG00000159348:E6.1-I8.1_202914323|ENSG00000159348:E6.1-I8.1	FALSE	exclusion	clu_31938	NewClu_872	ENSG00000159348:I8.1_202914323	intron-retention	chr1:202915567-202914323|chr1:202915567-202915566		0.116685	3.65e-07	4.96e-05	0.97581	0.859125
TARBP1:ENSG00000059588:E1.1-E2.1|ENSG00000059588:I1.1_234613142-E2.1	FALSE	exclusion	clu_3024	NewClu_1000	ENSG00000059588:E1.1		chr1:234613919-234608557|chr1:234613142-234608557		0.111652	3.7e-07	5.02e-05	0.925865	0.814213
C10orf137:ENSG00000107938:E5.1-E6.1|ENSG00000107938:I5.1-E6.1	FALSE	exclusion	clu_11924	NewClu_1373	ENSG00000107938:E5.1	intron-retention	chr10:127414011-127414251|chr10:127414250-127414251	(+)nonsense_mediated_decay, (+)alt+N+terminus, (+)alt+C+terminus, (+)AA:165(LF207940+PEP)+>343(ENSP00000431902)	0.129258	3.72e-07	5.04e-05	0.975546	0.846288
CCDC82:ENSG00000149231:I4.1-E5.1|ENSG00000149231:E4.2-E5.2	TRUE	exclusion	clu_28592	NewClu_3791	ENSG00000149231:I4.1|ENSG00000149231:E5.1	intron-retention	chr11:96119466-96119465|chr11:96120694-96119457		-0.163952	3.82e-07	5.14e-05	0.0819813	0.245933
NFKBIB:ENSG00000104825:E2.6-E3.1|ENSG00000104825:E2.6-E3.2	TRUE	inclusion	clu_10466	NewClu_1324	ENSG00000104825:E3.1	alt-3'	chr19:39390851-39395655|chr19:39390851-39395711	(-)alt-N-terminus, (-)alt-C-terminus, (-)AA:297(CU677339-PEP)->306(BAB71599.1)|(-)Ankyrin_rpt-IPR002110, (-)Ankyrin_rpt-contain_dom-IPR020683, (-)MOD_RES-Phosphoserine; by CK2, (-)REPEAT-ANK 4, (-)REPEAT-ANK 6, (+)Ankyrin_rpt-IPR002110, (+)MOD_RES-Phosphoserine; by RPS6KA1, (+)REPEAT-ANK 1	0.108583	3.84e-07	5.15e-05	0.863339	0.754756
ALPK1:ENSG00000073331:E16.2-E17.1|ENSG00000073331:I16.1-E17.1	FALSE	exclusion	clu_4658	NewClu_3585	ENSG00000073331:E16.2	intron-retention	chr4:113346907-113347623|chr4:113347622-113347623	(+)retained_intron, (+)alt+N+terminus, (+)alt+C+terminus, (+)AA:1072(ENST00000504745+PEP)+>1085(BC060780+PEP)|(+)COMPBIAS+Poly+Ala, (-)DOMAIN-Alpha-type protein kinase, (-)Kinase-like_dom-IPR011009, (-)MHCK_EF2_kinase-IPR004166	0.217321	3.88e-07	5.18e-05	0.782277	0.564956
FBXW2:ENSG00000119402:E1.11-I1.1|ENSG00000119402:E1.8-E2.1	TRUE	exclusion	clu_16436	NewClu_3542	ENSG00000119402:E1.11|ENSG00000119402:I1.1	intron-retention	chr9:123555165-123555164|chr9:123555427-123550556		-0.15378	3.89e-07	5.18e-05	0.19904	0.35282
RP11-231C14.3:ENSG00000254634:I1.1-E4.1|ENSG00000254634:I1.1_29461503-E4.1	TRUE	exclusion	clu_53948	NewClu_2860	ENSG00000254634:I1.1	intron-retention	chr16:29458348-29458347|chr16:29461503-29458347		-0.371542	3.89e-07	5.19e-05	0.112056	0.483598
MKL1:ENSG00000196588:E10.1-E11.1|ENSG00000196588:E9.1-E11.1	TRUE	inclusion	clu_45736	NewClu_3066	ENSG00000196588:E10.1	cassette-exon	chr22:40820210-40819689|chr22:40825610-40819689	(+)alt-coding, (+)AA:881(ENSP00000385584)->931(ENSP00000347847)|(+)REGION-Mediates interaction with SCAI and ACTB	0.127892	4.15e-07	5.49e-05	0.722654	0.594762
UBXN11:ENSG00000158062:I14.1-E15.1|ENSG00000158062:E14.1-E15.1	TRUE	exclusion	clu_31492	NewClu_4459	ENSG00000158062:I14.1	intron-retention	chr1:26610974-26610973|chr1:26611955-26610973	(-)alt-N-terminus, (-)alt-C-terminus, (-)AA:323(AAM74202.1)->324(AAH38106.1)|(+)DOMAIN-SEP, (+)DOMAIN-UBX, (+)REPEAT-1, (+)REPEAT-2, (+)REPEAT-3, (+)SEP_domain-IPR012989, (+)UBX-IPR001012, (-)COILED, (-)SEP_domain-IPR012989	-0.145166	4.2e-07	5.53e-05	0.324829	0.469996
USP3:ENSG00000140455:E4.1-E6.2|ENSG00000140455:E1.8-E6.2	TRUE	exclusion	clu_25246	NewClu_1952	ENSG00000140455:E4.1	cassette-exon	chr15:63821365-63824846|chr15:63797029-63824846	(-)nonsense_mediated_decay, (-)nonsense_mediated_decay, (-)alt-C-terminus, (-)AA:55(ENSP00000453228)->56(ENSP00000454043)|(+)Znf_UBP-IPR001607	-0.103141	4.21e-07	5.55e-05	0.118123	0.221264
AKR1C1:ENSG00000187134:E8.3-E9.1|ENSG00000187134:E8.3-ENSG00000196139:E8.1	TRUE	inclusion	clu_44488	NewClu_1106	ENSG00000187134:E9.1	trans-splicing	chr10:5008273-5009119|chr10:5008273-5139626		0.380201	4.34e-07	5.69e-05	0.535671	0.15547
SIGLECL1:ENSG00000179213:I1.1-E6.1|ENSG00000179213:I1.1_51742928-E6.1	TRUE	exclusion	clu_41632	NewClu_4415	ENSG00000179213:I1.1	intron-retention	chr19:51746297-51746298|chr19:51742928-51746298		-0.380234	4.4e-07	5.74e-05	0.312943	0.693177
HERC2P9:ENSG00000206149:E8.5-E9.1|ENSG00000206149:E8.5-E10.1	TRUE	exclusion	clu_48835	NewClu_1194	ENSG00000206149:E9.1	cassette-exon	chr15:28878441-28878736|chr15:28878441-28881633	(-)alt-N-terminus, (-)alt-C-terminus, (-)AA:342(ENST00000382946-PEP)->351(AK307870-PEP)	-0.200971	4.44e-07	5.79e-05	0.585115	0.786086
RP11-764K9.4:ENSG00000215548:I1.1_68454863-E2.1|ENSG00000215548:I1.1_68454201-E2.1	FALSE	exclusion	clu_49631	NewClu_1134	ENSG00000215548:I1.1_68454863		chr9:68454863-68453002|chr9:68454201-68453002		0.229243	4.46e-07	5.8e-05	0.442911	0.213669
RNF146:ENSG00000118518:E1.8-E2.1|ENSG00000118518:E1.10-E2.1	FALSE	exclusion	clu_16206	NewClu_1404	ENSG00000118518:E1.10	alt-5'	chr6:127588070-127601376|chr6:127588240-127601376	(+)alt+C+terminus, (+)AA:96(ENST00000480444+PEP)+>104(AX721119+PEP)|(+)CROSSLNK+Glycyl lysine isopeptide (Lys+Gly) (interchain with G+Cter in ubiquitin)	0.10195	4.49e-07	5.83e-05	0.768592	0.666642
MYO9B:ENSG00000099331:E40.5-E40.8|ENSG00000099331:E40.6-E40.8	FALSE	exclusion	clu_7765	NewClu_1444	ENSG00000099331:E40.5	alt-5'	chr19:17322583-17322704|chr19:17322595-17322704		0.162586	4.54e-07	5.89e-05	0.510891	0.348305
KCTD3:ENSG00000136636:E5.1-I5.1|ENSG00000136636:E5.1-E6.2	TRUE	exclusion	clu_23248	NewClu_2170	ENSG00000136636:I5.1	intron-retention	chr1:215751071-215751072|chr1:215751071-215751344		-0.146406	4.61e-07	5.97e-05	0.056701	0.203107
ZNF776:ENSG00000152443:E7.2-I7.1|ENSG00000152443:E2.3-ENSG00000268750:E5.2	TRUE	exclusion	clu_29664	NewClu_487	ENSG00000152443:E7.2|ENSG00000152443:I7.1	intron-retention	chr19:58268677-58268678|chr19:58258459-58367475		-0.123291	4.75e-07	6.12e-05	0.637133	0.760425
SNRPG:ENSG00000143977:E4.1-E5.1|ENSG00000143977:E1.5-E5.1	TRUE	exclusion	clu_26800	NewClu_2397	ENSG00000143977:E4.1	cassette-exon	chr2:70516482-70515324|chr2:70520750-70515324	(-)retained_intron, (-)alt-N-terminus, (-)alt-C-terminus, (-)AA:61(ENST00000480370-PEP)->64(AAH35103.1)|(-)LSM_dom-IPR010920, (-)Ribonucl_LSM-IPR001163, (-)Ribonucl_LSM_euk/arc-IPR006649, (-)STRAND	-0.13012	4.8e-07	6.17e-05	0.112276	0.242396
TSPAN32:ENSG00000064201:E10.1-E13.1|ENSG00000064201:E11.1-I11.1	FALSE	exclusion	clu_3251	NewClu_1695	ENSG00000064201:E10.1|ENSG00000064201:E13.1	intron-retention	chr11:2335801-2337459|chr11:2336890-2336891	(-)retained_intron, (-)alt-N-terminus, (-)alt-C-terminus, (-)AA:235(ENST00000498313-PEP)->245(ENST00000479508-PEP)|(+)Tetraspanin/Peripherin-IPR018499, (+)Tetraspanin_EC2-IPR008952	0.134826	4.81e-07	6.18e-05	0.408918	0.274093
ERI3:ENSG00000117419:E1.6-E2.2|ENSG00000117419:E1.1-E5.2	TRUE	inclusion	clu_15920	NewClu_1282	ENSG00000117419:E1.6|ENSG00000117419:E2.2	alt-5'|cassette-exon	chr1:44820564-44818597|chr1:44820932-44785416	(+)alt-N-terminus, (+)AA:222(ENSP00000361333)->337(ENSP00000361331)|(-)Exonuclease-IPR006055, (+)ACT_SITE-Proton acceptor, (+)BINDING-AMP, (+)DOMAIN-Exonuclease, (+)Exonuclease-IPR006055, (+)Exonuclease_RNaseT/DNA_pol3-IPR013520, (+)METAL-Magnesium 1, (+)METAL-Magnesium 2, (+)RNaseH-like_dom-IPR012337, (+)STRAND	0.165467	4.85e-07	6.21e-05	0.493028	0.327561
FASTKD2:ENSG00000118246:E11.1-E12.1|ENSG00000118246:I11.1-E12.1	FALSE	exclusion	clu_16129	NewClu_709	ENSG00000118246:E11.1	intron-retention	chr2:207655410-207656407|chr2:207656406-207656407	(-)retained_intron, (-)alt-C-terminus, (-)AA:633(AK021557-PEP)->648(ENST00000487777-PEP)	0.128766	4.85e-07	6.21e-05	0.893192	0.764426
POLR3F:ENSG00000132664:E6.1-I6.1|ENSG00000132664:E6.1-E7.1	TRUE	exclusion	clu_21150	NewClu_742	ENSG00000132664:I6.1	intron-retention	chr20:18455831-18455832|chr20:18455831-18460682		-0.154755	4.91e-07	6.27e-05	0.0614855	0.21624
HMGN1:ENSG00000205581:I6.1-E7.1|ENSG00000205581:E4.9-E8.1	TRUE	exclusion	clu_48700	NewClu_3728	ENSG00000205581:I6.1|ENSG00000205581:E7.1	intron-retention	chr21:40718455-40718454|chr21:40720218-40717200	(-)retained_intron, (-)alt-N-terminus, (-)alt-C-terminus, (-)AA:100(ENSP00000370125)->168(ENST00000492280-PEP)|(+)HMGN_fam-IPR000079, (+)MOD_RES-N6-acetyllysine, (+)MOD_RES-Phosphoserine, (+)MOD_RES-Phosphoserine; by RPS6KA5, (+)MOD_RES-Phosphothreonine	-0.14003	5.01e-07	6.39e-05	0.311891	0.451921
CHD2:ENSG00000173575:E3.3-E4.3|ENSG00000173575:E1.6-E4.3	TRUE	exclusion	clu_39716	NewClu_2194	ENSG00000173575:E3.3	cassette-exon	chr15:93427008-93428745|chr15:93426416-93428745	(+)retained_intron, (+)alt-N-terminus, (+)alt-C-terminus, (+)AA:10(ENST00000554669-PEP)->34(ENST00000556895-PEP)	-0.107882	5.1e-07	6.48e-05	0.395165	0.503047
AGPAT3:ENSG00000160216:E1.1-E7.2|ENSG00000160216:E6.1-E7.2	FALSE	exclusion	clu_32271	NewClu_1985	ENSG00000160216:E6.1	altPromoter	chr21:45285226-45323838|chr21:45302496-45323838	(~)AA:376(AAH11971.1)+>376(AAF80336.1)	0.230004	5.17e-07	6.55e-05	0.603901	0.373897
PPA2:ENSG00000138777:I1.1-E2.1|ENSG00000138777:E1.10-E3.1	TRUE	exclusion	clu_24608	NewClu_4471	ENSG00000138777:I1.1|ENSG00000138777:E2.1	intron-retention	chr4:106394942-106394941|chr4:106395051-106377902	(-)nonsense_mediated_decay, (-)alt-N-terminus, (-)alt-C-terminus, (-)AA:113(ENSP00000422738)->121(BAG61456.1)|(+)Pyrophosphatase-IPR008162, (+)TRANSIT-Mitochondrion	-0.100982	5.18e-07	6.55e-05	0.143396	0.244378
FAM160B1:ENSG00000151553:E6.1-E7.1|ENSG00000151553:I6.1-E7.1	FALSE	exclusion	clu_29337	NewClu_2029	ENSG00000151553:E6.1	intron-retention	chr10:116602985-116603500|chr10:116603499-116603500		0.127911	5.18e-07	6.55e-05	0.951747	0.823836
YAF2:ENSG00000015153:I3.1-E4.1|ENSG00000015153:E2.3-E10.1	TRUE	exclusion	clu_1325	NewClu_1794	ENSG00000015153:I3.1|ENSG00000015153:E4.1	intron-retention	chr12:42629800-42629799|chr12:42631401-42555567		-0.139519	5.19e-07	6.55e-05	0.052248	0.191767
RP11-297C4.1:ENSG00000261332:I8.1_30251432-E5.1|ENSG00000261332:I8.1_30382779-I8.1_30081584	TRUE	exclusion	clu_55231	NewClu_1951	ENSG00000261332:I8.1_30251432|ENSG00000261332:E5.1		chr16:30251432-30246900|chr16:30382779-30081584		-0.100262	5.2e-07	6.56e-05	0.726326	0.826588
SLC46A1:ENSG00000076351:I7.1-E8.1|ENSG00000076351:E7.6-E8.1	TRUE	exclusion	clu_5134	NewClu_1929	ENSG00000076351:I7.1	intron-retention	chr17:26726730-26726729|chr17:26727626-26726729		-0.301003	5.21e-07	6.57e-05	0.115272	0.416275
HSF2:ENSG00000025156:E4.1-E5.1|ENSG00000025156:I4.1-E5.1	FALSE	exclusion	clu_1617	NewClu_3505	ENSG00000025156:E4.1	intron-retention	chr6:122734794-122737366|chr6:122737365-122737366		0.24876	5.31e-07	6.67e-05	0.777046	0.528286
AK3:ENSG00000147853:E2.1-E4.2|ENSG00000147853:E3.2-E4.2	FALSE	exclusion	clu_28184	NewClu_2508	ENSG00000147853:E3.2	altPromoter	chr9:4740937-4722625|chr9:4726083-4722625	(+)alt+N+terminus, (+)AA:157(BAG53592.1)+>215(AAP97143.1)|(+)Adenylate_kin+IPR000850, (+)BINDING+AMP, (+)HELIX, (+)MOD_RES+N6+acetyllysine, (+)NP_BIND+AMP, (+)NP_BIND+GTP, (+)REGION+NMPbind, (+)STRAND, (+)TURN	0.122567	5.39e-07	6.76e-05	0.91492	0.792353
MUC19:ENSG00000205592:E113.1-E114.1|ENSG00000205592:E109.1-E128.1	TRUE	exclusion	clu_48702	NewClu_4145	ENSG00000205592:E113.1|E114.1	cassette-exon	chr12:40922109-40922979|chr12:40919423-40929708	(-)alt-N-terminus, (-)alt-C-terminus, (-)AA:46(ENST00000398702-PEP)->147(ENST00000474954-PEP)	-0.243483	5.43e-07	6.8e-05	0.270594	0.514077
R3HDM1:ENSG00000048991:E8.1-E9.1|ENSG00000048991:E6.3-E9.1	TRUE	inclusion	clu_2462	NewClu_2964	ENSG00000048991:E8.1	cassette-exon	chr2:136374327-136379064|chr2:136362586-136379064	(+)alt-coding, (+)AA:971(BAG11123.1)->1099(AAH41093.1)|(+)COMPBIAS-Poly-Pro, (+)DOMAIN-SUZ	0.126451	5.45e-07	6.81e-05	0.502605	0.376153
PPOX:ENSG00000143224:E3.6-I3.1|ENSG00000143224:E3.6-E5.1	TRUE	exclusion	clu_26378	NewClu_4321	ENSG00000143224:I3.1	intron-retention	chr1:161137276-161137277|chr1:161137276-161137785	(-)alt-N-terminus, (-)alt-C-terminus, (-)AA:81(ENST00000495567-PEP)->96(LF205456-PEP)|(+)Amino_oxidase-IPR002937, (+)FAD-dep_OxRdtase-IPR006076, (+)HELIX, (+)NP_BIND-FAD, (+)STRAND, (-)HELIX, (-)TURN	-0.126992	5.47e-07	6.82e-05	0.0305413	0.157533
PLXNC1:ENSG00000136040:E34.2-I34.1|ENSG00000136040:E34.1-E35.1	TRUE	exclusion	clu_22892	NewClu_3141	ENSG00000136040:E34.2|ENSG00000136040:I34.1	intron-retention	chr12:94698101-94698102|chr12:94697827-94698957		-0.116765	5.48e-07	6.82e-05	0.0252455	0.14201
CTGLF12P:ENSG00000179296:E5.1-E6.1|ENSG00000179296:E3.1-ENSG00000204164:E12.1	TRUE	exclusion	clu_41651	NewClu_1847	ENSG00000179296:E5.1|ENSG00000179296:E6.1	trans-splicing	chr10:49226284-49223698|chr10:49236589-48919894	(~)alt-coding, (~)AA:658(ENST00000445434-PEP)->658(ENST00000424752-PEP)	-0.137412	5.51e-07	6.83e-05	0.638185	0.775597
C5orf24:ENSG00000181904:I4.1-E5.1|ENSG00000181904:E4.4-E5.2	TRUE	exclusion	clu_42265	NewClu_3908	ENSG00000181904:I4.1|ENSG00000181904:E5.1	intron-retention	chr5:134192802-134192803|chr5:134191017-134193047	(-)alt-C-terminus, (-)AA:155(CAD26900.2)->188(AAH53677.1)	-0.191814	5.62e-07	6.93e-05	0.113246	0.30506
TAOK2:ENSG00000149930:E16.2-E18.1|ENSG00000149930:E16.2-E17.1	FALSE	exclusion	clu_28843	NewClu_1570	ENSG00000149930:E17.1	alt-C-term	chr16:29997825-30000914|chr16:29997825-29999680	(+)alt+N+terminus, (+)alt+C+terminus, (+)AA:773(BC054495+PEP)+>822(BAG65265.1)|(+)Homeodomain+like+IPR009057, (-)ACT_SITE-Proton acceptor, (-)BINDING-ATP, (-)DOMAIN-Protein kinase, (-)Kinase-like_dom-IPR011009, (-)MOD_RES-Phosphoserine, (-)MOD_RES-Phosphotyrosine, (-)NP_BIND-ATP, (-)Prot_kinase_cat_dom-IPR000719, (-)Ser-Thr/Tyr_kinase_cat_dom-IPR001245, (-)Ser/Thr_dual-sp_kinase_dom-IPR002290, (-…	0.188691	5.62e-07	6.93e-05	0.728409	0.539719
IDI1:ENSG00000067064:E2.1-I2.1_1099876|ENSG00000067064:E2.1-I2.1_1097740	TRUE	exclusion	clu_3731	NewClu_223	ENSG00000067064:I2.1_1099876		chr10:1100108-1099876|chr10:1100108-1097740		-0.245719	5.63e-07	6.93e-05	0.329095	0.574813
KIAA0141:ENSG00000081791:E9.2-E10.1|ENSG00000081791:E9.3-I9.1	FALSE	exclusion	clu_5873	NewClu_2556	ENSG00000081791:E9.2|ENSG00000081791:E10.1	intron-retention	chr5:141312966-141313805|chr5:141313447-141313448		0.111522	5.71e-07	7.01e-05	0.760284	0.648762
BTG3:ENSG00000154640:E1.4-E3.1|ENSG00000154640:E1.4-E6.2	TRUE	inclusion	clu_30397	NewClu_2898	ENSG00000154640:E3.1	cassette-exon	chr21:18985017-18981470|chr21:18985017-18971142		0.251848	5.79e-07	7.07e-05	0.656749	0.404901
RFX8:ENSG00000196460:E4.1-E5.1|ENSG00000196460:E4.1-E9.1	TRUE	inclusion	clu_45611	NewClu_4232	ENSG00000196460:E5.1	cassette-exon	chr2:102083239-102068908|chr2:102083239-102038934	(+)alt-N-terminus, (+)AA:473(BAG60794.1)->586(ENSP00000366022)|(+)DNA-bd_RFX-IPR003150, (+)DNA_BIND-RFX-type winged-helix	0.150985	5.8e-07	7.08e-05	0.669631	0.518646
ULK1:ENSG00000177169:E21.1-E22.2|ENSG00000177169:I21.1-E22.1	FALSE	exclusion	clu_40985	NewClu_4104	ENSG00000177169:E21.1|ENSG00000177169:E22.2	intron-retention	chr12:132402099-132403042|chr12:132402846-132402847	(+)alt+N+terminus, (+)alt+C+terminus, (+)AA:229(LF383998+PEP)+>243(ENSP00000444298)|(+)MOD_RES+Phosphoserine; by MTOR (Probable), (-)NP_BIND-ATP	0.294532	5.83e-07	7.09e-05	0.91357	0.619037
IGHV3-7:ENSG00000211938:I3.1-E70.3|ENSG00000211938:I3.1-E3.1	TRUE	exclusion	clu_48995	NewClu_4609	ENSG00000211938:E70.3	intron-retention	chr14:106380249-106380248|chr14:106380248-106380247		-0.116559	5.85e-07	7.1e-05	0.265141	0.381699
HNRNPH1:ENSG00000169045:I6.1-E7.1|ENSG00000169045:E6.17-E7.4	TRUE	exclusion	clu_37627	NewClu_4301	ENSG00000169045:I6.1|ENSG00000169045:E7.1	intron-retention	chr5:179047039-179047038|chr5:179047893-179046408		-0.109345	5.87e-07	7.11e-05	0.205254	0.314599
RP11-1212A22.1:ENSG00000205746:E22.1-E23.1|ENSG00000205746:I1.1_18468888-E30.1_18428785	TRUE	inclusion	clu_48756	NewClu_1313	ENSG00000205746:E22.1|ENSG00000205746:E23.1		chr16:18434106-18433814|chr16:18468888-18428785		0.146759	5.89e-07	7.12e-05	0.432969	0.28621
RPL21:ENSG00000122026:E2.2-E3.1|ENSG00000122026:E2.2-E4.2	TRUE	exclusion	clu_17281	NewClu_3236	ENSG00000122026:E3.1	cassette-exon	chr13:27827980-27828357|chr13:27827980-27829379	(+)retained_intron, (+)alt-N-terminus, (+)alt-C-terminus, (+)AA:81(ENST00000466550-PEP)->82(BC104478-PEP)|(-)Translation_prot_SH3-like-IPR008991	-0.118577	5.95e-07	7.18e-05	0.746026	0.864603
C1RL:ENSG00000139178:E4.3-E5.2|ENSG00000139178:I4.1-E5.1	FALSE	exclusion	clu_24736	NewClu_3308	ENSG00000139178:E4.3|ENSG00000139178:E5.2	intron-retention	chr12:7252497-7252356|chr12:7252404-7252403	(-)truncated, (+)AA:192(ENSP00000437398)->487(ENSP00000266542)|(-)CUB_dom-IPR000859, (+)ACT_SITE-Charge relay system, (+)CUB_dom-IPR000859, (+)DISULFID, (+)DOMAIN-Peptidase S1, (+)Peptidase_S1-IPR001254, (+)Peptidase_S1A-IPR001314, (+)Sushi_SCR_CCP-IPR000436, (+)Trypsin-like_Pept_dom-IPR009003	0.133744	5.95e-07	7.18e-05	0.780481	0.646737
NECAP1:ENSG00000089818:E4.1-E4.1|ENSG00000089818:E3.3-E4.1	TRUE	exclusion	clu_6968	NewClu_2192	ENSG00000089818:E4.1	intron-retention	chr12:8244355-8244356|chr12:8242895-8244365		-0.143669	5.99e-07	7.21e-05	0.0848307	0.2285
DAPK1:ENSG00000196730:E4.3-E6.1|ENSG00000196730:I4.1-E5.1	FALSE	exclusion	clu_45847	NewClu_2900	ENSG00000196730:E4.3|ENSG00000196730:E6.1	intron-retention	chr9:90114054-90219869|chr9:90121734-90121735	(+)alt-N-terminus, (+)alt-C-terminus, (+)AA:31(ENST00000495182-PEP)->98(ENST00000472344-PEP)|(+)BINDING-ATP, (+)HELIX, (+)NP_BIND-ATP, (+)STRAND, (+)TURN	0.190065	6.01e-07	7.23e-05	0.869833	0.679768
TAOK2:ENSG00000149930:E16.2-E17.1|ENSG00000149930:E16.2-E18.1	TRUE	exclusion	clu_28843	NewClu_1570	ENSG00000149930:E17.1	alt-C-term	chr16:29997825-29999680|chr16:29997825-30000914	(+)alt-N-terminus, (+)alt-C-terminus, (+)AA:773(BC054495-PEP)->822(BAG65265.1)|(+)Homeodomain-like-IPR009057, (-)ACT_SITE-Proton acceptor, (-)BINDING-ATP, (-)DOMAIN-Protein kinase, (-)Kinase-like_dom-IPR011009, (-)MOD_RES-Phosphoserine, (-)MOD_RES-Phosphotyrosine, (-)NP_BIND-ATP, (-)Prot_kinase_cat_dom-IPR000719, (-)Ser-Thr/Tyr_kinase_cat_dom-IPR001245, (-)Ser/Thr_dual-sp_kinase_dom-IPR002290, (-…	-0.123556	6.08e-07	7.3e-05	0.147266	0.270822
ALG1L13P:ENSG00000253981:E8.4-I8.1|ENSG00000253981:E8.3-I9.1_8094324	TRUE	exclusion	clu_53843	NewClu_673	ENSG00000253981:E8.4|ENSG00000253981:I8.1	intron-retention	chr8:8095696-8095695|chr8:8095713-8094324		-0.381804	6.1e-07	7.31e-05	0.39767	0.779474
ZNF444:ENSG00000167685:I9.1-E10.1|ENSG00000167685:E8.6-E11.1	TRUE	exclusion	clu_36866	NewClu_316	ENSG00000167685:I9.1|ENSG00000167685:E10.1	intron-retention	chr19:56668677-56668678|chr19:56658577-56669863		-0.141273	6.24e-07	7.46e-05	0.0816886	0.222962
TMEM66:ENSG00000133872:E1.14-E4.1|ENSG00000133872:E1.14-E5.1	TRUE	inclusion	clu_21656	NewClu_4532	ENSG00000133872:E4.1	cassette-exon	chr8:29940363-29931571|chr8:29940363-29927575	(~)alt-coding, (~)AA:167(BAH14327.1)->167(BAG52863.1)|(-)DUF1183_TMEM66-IPR009567, (-)TOPO_DOM-Cytoplasmic	0.126716	6.26e-07	7.48e-05	0.721611	0.594895
GOLGA8N:ENSG00000232653:I5.1-E6.1|ENSG00000232653:E5.1-E6.1	TRUE	inclusion	clu_51388	NewClu_575	ENSG00000232653:I5.1	intron-retention	chr15:32889952-32889953|chr15:32889690-32889953		0.123703	6.37e-07	7.57e-05	0.336614	0.212911
COA5:ENSG00000183513:E2.1-I2.1|ENSG00000183513:E1.3-E3.2	TRUE	exclusion	clu_42896	NewClu_189	ENSG00000183513:E2.1|ENSG00000183513:I2.1	intron-retention	chr2:99222225-99222224|chr2:99224770-99220654		-0.142887	6.37e-07	7.57e-05	0.105205	0.248092
NR1H3:ENSG00000025434:I6.1-E7.1|ENSG00000025434:E6.9-E7.3	TRUE	exclusion	clu_1625	NewClu_1180	ENSG00000025434:I6.1|ENSG00000025434:E7.1	intron-retention	chr11:47280430-47280431|chr11:47279680-47280731	(~)alt-coding, (~)AA:447(BAF83303.1)->447(BAG53649.1)	-0.190964	6.46e-07	7.67e-05	0.179758	0.370722
GOLGA8N:ENSG00000232653:E5.1-I5.1|ENSG00000232653:E5.1-E6.1	TRUE	inclusion	clu_51388	NewClu_575	ENSG00000232653:I5.1	intron-retention	chr15:32889690-32889691|chr15:32889690-32889953		0.107622	6.54e-07	7.75e-05	0.308592	0.20097
B9D2:ENSG00000123810:I3.1-E4.1|ENSG00000123810:E2.1-E5.1	TRUE	exclusion	clu_17844	NewClu_339	ENSG00000123810:I3.1|ENSG00000123810:E4.1	intron-retention	chr19:41867109-41867108|chr19:41869337-41863927		-0.111159	6.54e-07	7.75e-05	0.0785931	0.189752
GABPA:ENSG00000154727:E2.2-E3.1|ENSG00000154727:E1.1-E3.1	TRUE	inclusion	clu_30427	NewClu_557	ENSG00000154727:E2.2	altPromoter	chr21:27107889-27113884|chr21:27107381-27113884	(~)alt-coding, (~)AA:454(BX647755-PEP)->454(BAD96884.1)|(-)TF_GA-bd_asu-IPR016312	0.178957	6.57e-07	7.77e-05	0.564758	0.385801
SPPL2B:ENSG00000005206:E14.3-E15.2|ENSG00000005206:E14.9-I14.1	FALSE	exclusion	clu_341	NewClu_2163	ENSG00000005206:E14.3|ENSG00000005206:E15.2	intron-retention	chr19:2341012-2343209|chr19:2342501-2342502		0.135475	6.58e-07	7.77e-05	0.322914	0.187439
ASCC2:ENSG00000100325:I3.1-E4.1|ENSG00000100325:E3.1-E5.2	TRUE	exclusion	clu_8295	NewClu_3276	ENSG00000100325:I3.1|ENSG00000100325:E4.1	intron-retention	chr22:30229604-30229603|chr22:30230478-30228331		-0.145016	6.75e-07	7.95e-05	0.219854	0.364869
FAM65B:ENSG00000111913:E20.1-E21.2|ENSG00000111913:E17.2-E21.2	TRUE	inclusion	clu_13540	NewClu_4589	ENSG00000111913:E20.1	alt-C-term	chr6:24839319-24836099|chr6:24843090-24836099		0.130123	6.77e-07	7.96e-05	0.784424	0.654301
SNRPA1:ENSG00000131876:E7.5-I8.2|ENSG00000131876:I7.1-E8.1	FALSE	exclusion	clu_20718	NewClu_1078	ENSG00000131876:E7.5|ENSG00000131876:I8.2	intron-retention	chr15:101827861-101827215|chr15:101827216-101827215		0.106833	6.78e-07	7.97e-05	0.821864	0.715031
TMEM91:ENSG00000142046:E8.3-I8.1|ENSG00000142046:E8.3-E9.5	TRUE	exclusion	clu_26008	NewClu_3748	ENSG00000142046:I8.1	intron-retention	chr19:41888826-41888827|chr19:41888826-41889768	(+)alt-C-terminus, (+)AA:132(ENSP00000441900)->133(ENSP00000413192)|(+)Interferon-induced_TM_protein-IPR007593, (-)Interferon-induced_TM_protein-IPR007593	-0.133276	6.82e-07	8e-05	0.0951331	0.228409
RNF166:ENSG00000158717:I2.1-E3.1|ENSG00000158717:E1.4-E3.2	TRUE	exclusion	clu_31702	NewClu_4475	ENSG00000158717:I2.1|ENSG00000158717:E3.1	intron-retention	chr16:88768059-88768058|chr16:88772579-88767826	(-)alt-N-terminus, (-)alt-C-terminus, (-)AA:237(BAF83609.1)->331(LF208346-PEP)|(+)Di19_RING_finger_144-IPR008598, (+)REPEAT-UIM, (+)ZN_FING-RING-type, (+)Znf_C3HC4_RING-type-IPR018957, (+)Znf_RING-IPR001841	-0.119538	6.87e-07	8.03e-05	0.130911	0.250449
ACADM:ENSG00000117054:I17.1-I17.1|ENSG00000117054:E17.1-E18.1	TRUE	exclusion	clu_15770	NewClu_2613	ENSG00000117054:I17.1|ENSG00000117054:I17.1	intron-retention	chr1:76252383-76252384|chr1:76251959-76253182		-0.301378	6.88e-07	8.03e-05	0.235794	0.537172
SYMPK:ENSG00000125755:E1.7-E4.7|ENSG00000125755:E2.1-I2.1	FALSE	exclusion	clu_18511	NewClu_3341	ENSG00000125755:E1.7|ENSG00000125755:E4.7	intron-retention	chr19:46366316-46357765|chr19:46365745-46365744	(~)retained_intron, (~)retained_intron, (~)AA:1058(ENST00000599814-PEP)->1058(ENST00000599460-PEP)	0.155955	7e-07	8.14e-05	0.684849	0.528894
MMP24-AS1:ENSG00000126005:E1.6-E2.1|ENSG00000126005:E1.8-E2.1	FALSE	exclusion	clu_18650	NewClu_3685	ENSG00000126005:E1.8	alt-5'	chr20:33865849-33865735|chr20:33865812-33865735	(~)AA:71(ENST00000424358+PEP)+>71(ENST00000456790+PEP)	0.178349	7.02e-07	8.14e-05	0.546566	0.368217
WHAMMP3:ENSG00000187667:E4.1-E5.1|ENSG00000187667:E3.1-I5.2	TRUE	inclusion	clu_44626	NewClu_3125	ENSG00000187667:E4.1|ENSG00000187667:E5.1		chr15:23200631-23200406|chr15:23201489-23200406	(+)alt+N+terminus, (+)alt+C+terminus, (+)AA:106(BC044610+PEP)+>130(BC048987+PEP)|(+)COILED	0.159834	7.02e-07	8.14e-05	0.301862	0.142028
FMR1:ENSG00000102081:E15.3-E16.2|ENSG00000102081:E15.3-E16.4	TRUE	inclusion	clu_9355	NewClu_3029	ENSG00000102081:E16.2	alt-3'	chrX:147024846-147026389|chrX:147024846-147026464	(+)alt-coding, (+)AA:590(ENSP00000359501)->592(ENSP00000395923)|(-)DOMAIN-KH 2, (-)Frag_X_MRP_fam-IPR022034, (-)HELIX, (-)KH_dom-IPR004087, (-)KH_dom_type_1-IPR004088, (+)Frag_X_MRP_fam-IPR022034, (+)MOD_RES-Phosphoserine	0.145651	7.03e-07	8.14e-05	0.592815	0.447164
C10orf10:ENSG00000165507:E1.3-I1.1|ENSG00000165507:E1.3-E2.2	TRUE	inclusion	clu_35375	NewClu_1563	ENSG00000165507:I1.1	intron-retention	chr10:45474066-45474065|chr10:45474066-45473503		0.428588	7.1e-07	8.19e-05	0.702281	0.273694
ZMIZ1:ENSG00000108175:E1.1-E2.1|ENSG00000108175:I1.1_80870517-E2.1	FALSE	exclusion	clu_12009	NewClu_1887	ENSG00000108175:E1.1		chr10:80829027-80878672|chr10:80870517-80878672		0.124062	7.15e-07	8.23e-05	0.780811	0.656749
RPP30:ENSG00000148688:I14.1-E15.1|ENSG00000148688:E14.1-E15.2	TRUE	exclusion	clu_28448	NewClu_226	ENSG00000148688:I14.1|ENSG00000148688:E15.1	intron-retention	chr10:92664395-92664396|chr10:92663033-92665059		-0.147114	7.3e-07	8.4e-05	0.0580901	0.205204
SP140:ENSG00000079263:E19.1-E20.1|ENSG00000079263:E18.1-ENSG00000185404:E9.1	TRUE	inclusion	clu_5573	NewClu_13	ENSG00000079263:E19.1|ENSG00000079263:E20.1	trans-splicing	chr2:231149126-231150467|chr2:231135354-231248225	(+)alt-N-terminus, (+)alt-C-terminus, (+)AA:189(BAG62868.1)->736(ENSP00000345846)|(+)Bromodomain-IPR001487, (+)COMPBIAS-Poly-Tyr, (+)DOMAIN-Bromo, (+)DOMAIN-SAND, (+)MOTIF-Nuclear localization signal, (+)SAND_dom-IPR000770, (+)SAND_dom-like-IPR010919, (+)ZN_FING-PHD-type, (+)Znf_FYVE_PHD-IPR011011, (+)Znf_PHD-IPR001965, (+)Znf_PHD-finger-IPR019787	0.319957	7.34e-07	8.43e-05	0.771173	0.451216
PHACTR2:ENSG00000112419:E1.1-E4.1|ENSG00000112419:E3.7-E4.1	FALSE	exclusion	clu_13757	NewClu_1575	ENSG00000112419:E3.7	altPromoter	chr6:143858344-144033153|chr6:143999346-144033153	(-)alt-N-terminus, (-)AA:622(ENSP00000356556)->645(BAG60138.1)|(+)REPEAT+RPEL 4, (+)RPEL_repeat+IPR004018	0.335228	7.4e-07	8.49e-05	0.698498	0.36327
RBM39:ENSG00000131051:I4.2-E9.2|ENSG00000131051:E5.8_34326886-E9.2_34320054	FALSE	exclusion	clu_20373	NewClu_2324	ENSG00000131051:I4.2|ENSG00000131051:E9.2		chr20:34326890-34320057|chr20:34326886-34320054		0.102297	7.43e-07	8.51e-05	0.733452	0.631155
MEF2BNB-MEF2B:ENSG00000064489:E6.1-E7.1|ENSG00000064489:E6.1-E10.1	TRUE	inclusion	clu_3288	NewClu_376	ENSG00000064489:E7.1	cassette-exon	chr19:19291495-19288269|chr19:19291495-19261573	(~)nonsense_mediated_decay, (~)AA:119(ENSP00000457957)->119(BC010931-PEP)	0.153918	7.45e-07	8.51e-05	0.536906	0.382988
NFKBIZ:ENSG00000144802:E4.1-I4.1|ENSG00000144802:E3.3-E5.1	TRUE	exclusion	clu_27123	NewClu_61	ENSG00000144802:E4.1|ENSG00000144802:I4.1	intron-retention	chr3:101569270-101569271|chr3:101568761-101570929		-0.143225	7.55e-07	8.6e-05	0.10212	0.245344
CBFA2T3:ENSG00000129993:E4.2-E6.1|ENSG00000129993:E1.3-E6.1	TRUE	exclusion	clu_19777	NewClu_704	ENSG00000129993:E4.2	altPromoter	chr16:89007428-88968064|chr16:89043065-88968064	(~)AA:567(ENSP00000353449)->567(BAA29062.1)	-0.146237	7.56e-07	8.6e-05	0.0731656	0.219403
PHC1:ENSG00000111752:E10.8-E11.2|ENSG00000111752:E10.1-E11.2	TRUE	exclusion	clu_13435	NewClu_4031	ENSG00000111752:E10.8	alt-5'	chr12:9085946-9086461|chr12:9085409-9086461	(-)nonsense_mediated_decay, (-)retained_intron, (-)alt-N-terminus, (-)alt-C-terminus, (-)AA:129(ENST00000540809-PEP)->131(ENSP00000445307)|(+)STRAND, (-)MOD_RES-Phosphoserine	-0.21291	7.62e-07	8.63e-05	0.59055	0.803461
ERI1:ENSG00000104626:I10.1-E11.1|ENSG00000104626:E9.2-E12.1	TRUE	exclusion	clu_10376	NewClu_1891	ENSG00000104626:I10.1|ENSG00000104626:E11.1	intron-retention	chr8:8888246-8888247|chr8:8877974-8890059	(~)AA:349(ENSP00000430190)->349(ENSP00000250263)	-0.215101	7.62e-07	8.63e-05	0.418965	0.634065
C20orf111:ENSG00000132823:I2.1-E3.1|ENSG00000132823:E1.1-E5.1	TRUE	exclusion	clu_21215	NewClu_112	ENSG00000132823:I2.1|ENSG00000132823:E3.1	intron-retention	chr20:42836234-42836233|chr20:42839336-42835638		-0.105785	7.63e-07	8.63e-05	0.154499	0.260284
PPP6R1:ENSG00000105063:E1.1-E3.2|ENSG00000105063:E2.1-E3.2	FALSE	exclusion	clu_10618	NewClu_4405	ENSG00000105063:E2.1	altPromoter	chr19:55769803-55758477|chr19:55767043-55758477	(+)alt+coding, (+)AA:396(BAG59651.1)+>881(BAA83067.4)|(+)ARM+type_fold+IPR016024, (+)COMPBIAS+Glu+rich, (+)COMPBIAS+Poly+Glu, (+)COMPBIAS+Pro+rich, (+)MOD_RES+Phosphoserine, (+)MOD_RES+Phosphothreonine, (+)REGION+Interaction with PPP6C, (+)SAPS+IPR007587	0.170318	7.75e-07	8.75e-05	0.476977	0.306659
NR4A2:ENSG00000153234:E6.9-E7.1|ENSG00000153234:I6.1-E7.1	FALSE	exclusion	clu_29970	NewClu_4127	ENSG00000153234:E6.9	intron-retention	chr2:157185835-157185045|chr2:157185046-157185045		0.163084	7.86e-07	8.87e-05	0.874404	0.711321
SAMD4B:ENSG00000179134:I3.1-E4.1|ENSG00000179134:E1.3-E4.2	TRUE	exclusion	clu_41613	NewClu_2374	ENSG00000179134:I3.1|ENSG00000179134:E4.1	intron-retention	chr19:39844643-39844644|chr19:39833216-39844646		-0.119246	7.88e-07	8.87e-05	0.0614782	0.180724
SYNJ2:ENSG00000078269:E28.1-E29.1|ENSG00000078269:E28.1-E30.1	TRUE	exclusion	clu_5448	NewClu_3455	ENSG00000078269:E29.1	cassette-exon	chr6:158509804-158510871|chr6:158509804-158513958		-0.208451	7.95e-07	8.94e-05	0.603665	0.812116
MED28:ENSG00000118579:I5.1-E6.1|ENSG00000118579:E5.1-E6.1_17629629	TRUE	exclusion	clu_16218	NewClu_2041	ENSG00000118579:I5.1|ENSG00000118579:E6.1	intron-retention	chr4:17629627-17629628|chr4:17627468-17629629		-0.280228	7.98e-07	8.97e-05	0.518638	0.798865
LZTS2:ENSG00000107816:E2.2-E6.1|ENSG00000107816:E5.1-E6.1	FALSE	exclusion	clu_11861	NewClu_966	ENSG00000107816:E5.1	altPromoter	chr10:102756991-102762254|chr10:102759709-102762254	(~)alt+coding, (~)AA:669(AAH06212.2)+>669(AAH58938.1)|(+)COMPBIAS+Ser+rich, (+)REGION+Required for centrosomal localization	0.244562	8.01e-07	8.99e-05	0.441899	0.197337
TCEA1:ENSG00000187735:E8.1-E9.1|ENSG00000187735:E8.2-E10.1	TRUE	exclusion	clu_44648	NewClu_1296	ENSG00000187735:E8.2|ENSG00000187735:E9.1	alt-5'|cassette-exon	chr8:54899529-54897077|chr8:54899520-54891731	(-)alt-N-terminus, (-)alt-C-terminus, (-)AA:146(ENST00000522397-PEP)->301(ENSP00000428426)|(-)DOMAIN-TFIIS N-terminal, (-)DOMAIN-TFIIS central, (-)HELIX, (-)STRAND, (-)TFIIS/CRSP70_N_sub-IPR003617, (-)TFIIS_N-IPR017923, (-)TFIIS_cen_dom-IPR003618, (-)TFS2M-IPR017890, (-)TFSII-IPR006289, (-)TF_IIS-rel-IPR016492, (-)TURN, (-)ZN_FING-TFIIS-type, (-)Znf_TFIIS-IPR001222	-0.164322	8.08e-07	9.05e-05	0.0443021	0.208625
ZNF438:ENSG00000183621:I11.1-E12.1|ENSG00000183621:E11.1-E12.1	TRUE	exclusion	clu_42929	NewClu_1833	ENSG00000183621:I11.1	intron-retention	chr10:31138373-31138372|chr10:31139151-31138372	(-)alt-N-terminus, (-)AA:547(BAG57549.1)->779(BAD18510.1)	-0.221551	8.16e-07	9.11e-05	0.595318	0.816869
MAPK8:ENSG00000107643:E15.1-E16.1|ENSG00000107643:E15.2-I15.1	FALSE	exclusion	clu_11804	NewClu_3288	ENSG00000107643:E15.1|ENSG00000107643:E16.1	intron-retention	chr10:49634547-49635123|chr10:49634655-49634656	(+)retained_intron, (+)alt+N+terminus, (+)alt+C+terminus, (+)AA:93(AL137667+PEP)+>116(ENST00000471272+PEP)|(+)HELIX, (+)MAPK_JNK+IPR008351, (+)TURN	0.139289	8.4e-07	9.34e-05	0.690517	0.551228
FAM45A:ENSG00000119979:E9.5-E10.2|ENSG00000119979:I9.1_120891776-E10.2	FALSE	inclusion	clu_16718	NewClu_643	ENSG00000119979:E9.5		chr10:120889134-120892027|chr10:120891776-120892027	(~)alt-coding, (~)AA:281(CU692524-PEP)->281(CU687018-PEP)|(+)Secretory_pathway_prot_Avl9-IPR018307	-0.186326	8.53e-07	9.46e-05	0.693918	0.880244
RBM14-RBM4:ENSG00000248643:E3.1-E4.1|ENSG00000248643:E3.1-E6.1	TRUE	inclusion	clu_53241	NewClu_353	ENSG00000248643:E4.1	cassette-exon	chr11:66407594-66410921|chr11:66407594-66433327	(-)nonsense_mediated_decay, (-)alt-N-terminus, (-)alt-C-terminus, (-)AA:147(ENSP00000395880)->173(BAG64902.1)|(+)RRM_dom-IPR000504	0.112918	8.64e-07	9.56e-05	0.806568	0.69365
ZBTB18:ENSG00000179456:E1.1-I1.1|ENSG00000179456:U0.1_244212295-E2.4	TRUE	exclusion	clu_41704	NewClu_2572	ENSG00000179456:E1.1|ENSG00000179456:I1.1	intron-retention	chr1:244214746-244214747|chr1:244212295-244217090		-0.31727	8.68e-07	9.6e-05	0.208806	0.526076
MEGF6:ENSG00000162591:I23.1-E24.1|ENSG00000162591:E23.1-E24.1	TRUE	exclusion	clu_33222	NewClu_123	ENSG00000162591:I23.1	intron-retention	chr1:3416489-3416488|chr1:3417197-3416488		-0.110539	8.7e-07	9.61e-05	0.0347417	0.14528
ARF6:ENSG00000165527:I1.1-E2.1|ENSG00000165527:E1.1-E2.1	TRUE	exclusion	clu_35422	NewClu_861	ENSG00000165527:I1.1	intron-retention	chr14:50359973-50359974|chr14:50359875-50359974		-0.144134	8.74e-07	9.65e-05	0.295265	0.439398
BAIAP2L1:ENSG00000006453:E14.2-E15.1|ENSG00000006453:I2.1_98015376-ENSG00000070669:I7.1_97527909	TRUE	inclusion	clu_525	NewClu_4599	ENSG00000006453:E14.2|ENSG00000006453:E15.1	trans-splicing	chr7:97933508-97923423|chr7:98015376-97527909		0.203381	8.78e-07	9.67e-05	0.225401	0.0220199
LAIR1:ENSG00000167613:I2.1-E3.1|ENSG00000167613:E1.3-E4.2	TRUE	exclusion	clu_36786	NewClu_2656	ENSG00000167613:I2.1|ENSG00000167613:E3.1	intron-retention	chr19:54876722-54876721|chr19:54881869-54875937		-0.125848	8.82e-07	9.7e-05	0.031053	0.156901
UTP15:ENSG00000164338:E3.2-E4.1|ENSG00000164338:I3.1-E4.1	FALSE	exclusion	clu_34702	NewClu_1209	ENSG00000164338:E3.2	intron-retention	chr5:72863259-72864060|chr5:72864059-72864060	(-)alt-N-terminus, (-)AA:518(ENSP00000296792)->545(ENSP00000421669)|(-)WD40_repeat_dom-IPR017986, (+)WD40_repeat_dom-IPR017986	0.209105	8.89e-07	9.76e-05	0.675651	0.466546
BTG3:ENSG00000154640:I3.1-E4.1|ENSG00000154640:E3.2-E4.2	TRUE	exclusion	clu_30397	NewClu_2898	ENSG00000154640:I3.1|ENSG00000154640:E4.1	intron-retention	chr21:18977452-18977451|chr21:18981290-18977315		-0.149027	8.9e-07	9.76e-05	0.0974656	0.246492
FAM160B1:ENSG00000151553:E3.2-I3.1|ENSG00000151553:E3.1-E4.1	TRUE	exclusion	clu_29336	NewClu_2031	ENSG00000151553:E3.2|ENSG00000151553:I3.1	intron-retention	chr10:116593224-116593225|chr10:116593161-116595296		-0.106322	8.94e-07	9.8e-05	0.0714357	0.177758
MAN1A1:ENSG00000111885:E1.2-E2.1|ENSG00000111885:I1.1-E2.1	FALSE	exclusion	clu_13517	NewClu_2686	ENSG00000111885:E1.2	intron-retention	chr6:119670707-119670452|chr6:119670453-119670452		0.21144	9.01e-07	9.87e-05	0.89933	0.68789
GOLGA8M:ENSG00000188626:E14.1-E15.1|ENSG00000188626:E14.1-E16.1	TRUE	inclusion	clu_45024	NewClu_1808	ENSG00000188626:E15.1	cassette-exon	chr15:28950629-28950373|chr15:28950629-28949063		0.22384	9.05e-07	9.9e-05	0.538834	0.314994
KIAA0907:ENSG00000132680:E12.2-I12.1|ENSG00000132680:E12.2-E13.2	TRUE	exclusion	clu_21160	NewClu_707	ENSG00000132680:I12.1	intron-retention	chr1:155887290-155887289|chr1:155887290-155886528		-0.108952	9.07e-07	9.91e-05	0.060214	0.169166
PLEC:ENSG00000178209:E43.1-E44.1|ENSG00000178209:E42.1-E44.1	TRUE	inclusion	clu_41334	NewClu_3554	ENSG00000178209:E43.1	cassette-exon	chr8:144996672-144996563|chr8:145000952-144996563	(+)alt-N-terminus, (+)alt-C-terminus, (+)AA:200(ENSP00000433982)->4515(AAR95681.1)|(+)CAMSAP_CH-IPR022613, (+)CH-domain-IPR001715, (+)COILED, (+)Chorismate_mutase_type_II-IPR020822, (+)DOMAIN-Actin-binding, (+)DOMAIN-CH 1, (+)DOMAIN-CH 2, (+)HELIX, (+)MOD_RES-N6-acetyllysine, (+)MOD_RES-Phosphoserine, (+)MOD_RES-Phosphothreonine, (+)MOD_RES-Phosphothreonine; by CDK1, (+)MOD_RES-Phosphotyrosine, (…	0.136093	9.09e-07	9.91e-05	0.646872	0.510779
PARVG:ENSG00000138964:E3.1-E4.6|ENSG00000138964:E1.2-E5.1	TRUE	exclusion	clu_24680	NewClu_3431	ENSG00000138964:E3.1|E4.6	cassette-exon	chr22:44577250-44577622|chr22:44569071-44579198	(+)nonsense_mediated_decay, (+)alt-N-terminus, (+)AA:70(ENSP00000404148)->137(BAG56876.1)	-0.134271	9.11e-07	9.92e-05	0.596984	0.731256
RGPD6:ENSG00000183054:I8.1-E9.1|ENSG00000183054:E8.1-E9.1	TRUE	exclusion	clu_42732	NewClu_72	ENSG00000183054:I8.1	intron-retention	chr2:111309389-111309388|chr2:111315429-111309388		-0.24667	9.16e-07	9.96e-05	0.109568	0.356237
KANSL3:ENSG00000114982:E2.8-E5.3|ENSG00000114982:E4.2-E5.3	FALSE	exclusion	clu_14688	NewClu_108	ENSG00000114982:E4.2	cassette-exon	chr2:97304020-97302922|chr2:97303686-97302922	(~)nonsense_mediated_decay, (~)AA:72(ENSP00000346144)+>72(ENST00000475820+PEP)	0.229471	9.22e-07	0.000100165	0.667621	0.43815
ZNF655:ENSG00000197343:E3.1-E3.5|ENSG00000197343:E2.2-E7.1	TRUE	inclusion	clu_46317	NewClu_1957	ENSG00000197343:E3.1|ENSG00000197343:E3.5	cassette-exon	chr7:99159596-99159991|chr7:99158318-99169868		0.160997	9.34e-07	0.000101369	0.669349	0.508352
MPST:ENSG00000128309:E1.7-E3.1|ENSG00000128309:E2.2-I3.2	FALSE	exclusion	clu_19245	NewClu_3647	ENSG00000128309:E1.7|ENSG00000128309:E3.1		chr22:37415913-37420233|chr22:37419968-37420233	(~)AA:297(AAH16737.1)+>297(ENSP00000342333)	0.24991	9.41e-07	0.00010191	0.525194	0.275284
TRIP12:ENSG00000153827:E6.1-E7.1|ENSG00000153827:E6.1-E8.1	TRUE	exclusion	clu_30072	NewClu_1196	ENSG00000153827:E7.1	cassette-exon	chr2:230744698-230725247|chr2:230744698-230724290	(-)alt-coding, (-)AA:2025(ACC99349.1)->2040(AAI14557.1)|(+)ARM-type_fold-IPR016024, (+)WWE-dom-IPR004170, (+)WWE-dom_subgr-IPR018123, (-)ARM-type_fold-IPR016024, (-)DOMAIN-WWE, (-)WWE-dom-IPR004170	-0.126406	9.43e-07	0.000101989	0.425609	0.552015
IREB2:ENSG00000136381:E10.2-E11.1|ENSG00000136381:I10.1-E11.1	FALSE	exclusion	clu_23111	NewClu_4094	ENSG00000136381:E10.2	intron-retention	chr15:78764266-78765584|chr15:78765583-78765584		0.174821	9.47e-07	0.000102375	0.779133	0.604312
DUSP5:ENSG00000138166:E2.2-E4.1|ENSG00000138166:E1.1-E4.1	TRUE	inclusion	clu_24197	NewClu_4117	ENSG00000138166:E2.2	cassette-exon	chr10:112262627-112266693|chr10:112258258-112266693	(+)alt-N-terminus, (+)AA:110(ENST00000468749-PEP)->384(ENSP00000358596)|(+)ACT_SITE-Phosphocysteine intermediate, (+)COMPBIAS-Poly-Gly, (+)DOMAIN-Rhodanese, (+)DOMAIN-Tyrosine-protein phosphatase, (+)Dual-sp_phosphatase_cat-dom-IPR000340, (+)Dual-sp_phosphatase_subgr_cat-IPR020422, (+)HELIX, (+)MKP-IPR008343, (+)MOTIF-Nuclear localization signal, (+)Rhodanese-like_dom-IPR001763, (+)STRAND, (+)Tyr…	0.151988	9.7e-07	0.00010457	0.814117	0.662128
BAIAP2L1:ENSG00000006453:E11.1-I11.1|ENSG00000006453:I2.1_98015376-ENSG00000070669:I7.1_97527909	TRUE	inclusion	clu_525	NewClu_4599	ENSG00000006453:E11.1|ENSG00000006453:I11.1	intron-retention	chr7:97937616-97937615|chr7:98015376-97527909		0.311084	9.73e-07	0.000104783	0.473444	0.16236
JMJD1C:ENSG00000171988:U0.1_65281498-E3.1|ENSG00000171988:E1.2-E3.1	FALSE	inclusion	clu_38982	NewClu_4284	ENSG00000171988:U0.1_65281498	altPromoter	chr10:65281498-65140242|chr10:65225255-65140242		-0.282678	9.79e-07	0.000105293	0.314946	0.597624
LRRC45:ENSG00000169683:E12.6-I12.1|ENSG00000169683:E12.5-E13.1	TRUE	exclusion	clu_37908	NewClu_1017	ENSG00000169683:E12.6|ENSG00000169683:I12.1	intron-retention	chr17:79987108-79987109|chr17:79987061-79987419		-0.15545	9.97e-07	0.000106418	0.117206	0.272656
MTRF1:ENSG00000120662:E1.10-E1.9|ENSG00000120662:E1.7-E3.1	TRUE	exclusion	clu_16904	NewClu_2931	ENSG00000120662:E1.10|ENSG00000120662:E1.9	intron-retention	chr13:41837409-41837408|chr13:41837621-41836467		-0.10759	1.02e-06	0.000108446	0.0283052	0.135896
TBC1D3:ENSG00000174093:E7.1-E8.1|ENSG00000174093:E7.2-E8.1	FALSE	inclusion	clu_39925	NewClu_579	ENSG00000174093:E7.2	alt-5'	chr17:36365111-36361804|chr17:36365055-36361804	(+)alt-N-terminus, (+)alt-C-terminus, (+)AA:208(BC067792-PEP)->324(BAH13372.1)|(+)Peptidase_M1_N-IPR014782	-0.114037	1.02e-06	0.000108536	0.229706	0.343744
GPSM1:ENSG00000160360:I13.1-E14.1|ENSG00000160360:E11.1-E15.2	TRUE	exclusion	clu_32409	NewClu_610	ENSG00000160360:I13.1|ENSG00000160360:E14.1	intron-retention	chr9:139249259-139249260|chr9:139244215-139250142		-0.217504	1.03e-06	0.000108928	0.184836	0.402341
TTC14:ENSG00000163728:E16.1-I16.1|ENSG00000163728:E15.2-E17.1	TRUE	exclusion	clu_34083	NewClu_3110	ENSG00000163728:E16.1|ENSG00000163728:I16.1	intron-retention	chr3:180328768-180328769|chr3:180327791-180335168		-0.118388	1.03e-06	0.000109487	0.0152607	0.133649
ZNF430:ENSG00000118620:E3.1-E4.1|ENSG00000118620:E3.1-E4.2	TRUE	inclusion	clu_16227	NewClu_766	ENSG00000118620:E4.1	alt-3'	chr19:21216388-21216892|chr19:21216388-21216895	(+)alt-coding, (+)AA:569(AAI11777.1)->570(BAI45635.1)|(-)Krueppel-associated_box-IPR001909, (+)DOMAIN-KRAB, (+)Krueppel-associated_box-IPR001909	0.115988	1.05e-06	0.000110805	0.624254	0.508266
HTATIP2:ENSG00000109854:E1.8-E1.12|ENSG00000109854:E1.4-E1.12	TRUE	inclusion	clu_12717	NewClu_1710	ENSG00000109854:E1.8	altPromoter	chr11:20385458-20385783|chr11:20385295-20385783		0.147452	1.06e-06	0.000111772	0.489747	0.342295
NSUN5P2:ENSG00000106133:I2.1-E3.1|ENSG00000106133:E1.5-E6.1	TRUE	exclusion	clu_11291	NewClu_3325	ENSG00000106133:I2.1|ENSG00000106133:E3.1	intron-retention	chr7:72424217-72424216|chr7:72425164-72420735	(-)alt-C-terminus, (-)AA:135(BAF84796.1)->245(CAH56289.1)|(-)ACT_SITE-Nucleophile	-0.194015	1.08e-06	0.000113487	0.642173	0.836188
CHD2:ENSG00000173575:E10.1-E13.2|ENSG00000173575:E10.2-I10.1	FALSE	exclusion	clu_39716	NewClu_2193	ENSG00000173575:E10.1|ENSG00000173575:E13.2	intron-retention	chr15:93444529-93467551|chr15:93444547-93444548	(+)alt+N+terminus, (+)alt+C+terminus, (+)AA:215(LF207718+PEP)+>241(CU675629+PEP)|(+)COMPBIAS+Ser+rich	0.176321	1.08e-06	0.000113582	0.50083	0.324509
UPF3A:ENSG00000169062:E4.7-E5.1|ENSG00000169062:E4.7-I4.1_115052788	FALSE	inclusion	clu_37630	NewClu_3721	ENSG00000169062:E5.1		chr13:115052104-115056964|chr13:115052104-115052788	(-)alt-N-terminus, (-)alt-C-terminus, (-)AA:34(ENST00000474056-PEP)->214(ENST00000493727-PEP)|(-)MOD_RES-Phosphoserine, (-)Nonsense_mediated_decay_UPF3-IPR005120, (-)STRAND	-0.132301	1.09e-06	0.000113778	0.160579	0.292881
SMN2:ENSG00000205571:E5.2-E7.2|ENSG00000205571:E6.1-I6.1	FALSE	exclusion	clu_48690	NewClu_161	ENSG00000205571:E5.2|ENSG00000205571:E7.2	intron-retention	chr5:69363273-69365062|chr5:69364969-69364970	(+)alt-coding, (+)AA:262(ENSP00000370118)->294(ENSP00000370119)|(-)Survival_motor_neuron-IPR010304, (+)COMPBIAS-Poly-Pro, (+)REGION-P2 (binding site for SM B), (+)Survival_motor_neuron-IPR010304	0.11373	1.1e-06	0.000114337	0.748711	0.634981
61E3.4:ENSG00000254206:I5.1_29397806-E6.1|ENSG00000254206:E5.1-E6.1	TRUE	inclusion	clu_53877	NewClu_491	ENSG00000254206:I5.1_29397806		chr16:29397806-29397176|chr16:29401262-29397176		0.146326	1.11e-06	0.000115447	0.354652	0.208326
SLC35E2B:ENSG00000189339:E5.1-I1.1_1669248|ENSG00000189339:E1.1-E4.1	TRUE	exclusion	clu_45296	NewClu_4320	ENSG00000189339:E5.1|ENSG00000189339:I1.1_1669248		chr1:1669760-1669248|chr1:1677163-1608285		-0.142186	1.12e-06	0.000116657	0.274616	0.416802
HERC2P9:ENSG00000206149:E14.1-E14.3|ENSG00000206149:E2.2-ENSG00000261377:E13.1	TRUE	exclusion	clu_48835	NewClu_1194	ENSG00000206149:E14.1|ENSG00000206149:E14.3	trans-splicing	chr15:28886238-28886316|chr15:28835406-29083834		-0.128323	1.12e-06	0.000116691	0.828717	0.95704
NAF1:ENSG00000145414:E7.2-E8.1|ENSG00000145414:I7.1-E8.1	FALSE	exclusion	clu_27354	NewClu_3612	ENSG00000145414:E7.2	intron-retention	chr4:164061375-164058402|chr4:164058403-164058402		0.155804	1.13e-06	0.000117064	0.947159	0.791355
TXLNG2P:ENSG00000131002:E9.2-I9.1|ENSG00000131002:E9.2-E11.2	TRUE	exclusion	clu_20312	NewClu_684	ENSG00000131002:I9.1	intron-retention	chrY:21753845-21753846|chrY:21753845-21755285		-0.222903	1.13e-06	0.000117064	0.0543436	0.277246
BTN3A1:ENSG00000026950:E4.4-E5.1|ENSG00000026950:I4.1-E5.1	FALSE	exclusion	clu_1651	NewClu_3871	ENSG00000026950:E4.4	intron-retention	chr6:26406484-26407899|chr6:26407898-26407899	(+)alt-coding, (+)AA:461(ENSP00000406667)->513(ENSP00000289361)|(+)CD80_C2-set-IPR013162, (+)DISULFID, (+)DOMAIN-Ig-like V-type 2, (+)Ig-like_dom-IPR007110, (+)STRAND, (+)TOPO_DOM-Extracellular	0.129309	1.16e-06	0.000119921	0.713777	0.584468
UBR1:ENSG00000159459:E45.1-E46.1|ENSG00000159459:E45.1-I45.1	FALSE	exclusion	clu_32013	NewClu_2937	ENSG00000159459:E46.1	intron-retention	chr15:43252843-43250288|chr15:43252843-43252842		0.227252	1.16e-06	0.000119958	0.895614	0.668362
DGKE:ENSG00000153933:E7.1-E8.1|ENSG00000153933:I7.1_54925798-E8.1	FALSE	inclusion	clu_30114	NewClu_1877	ENSG00000153933:E7.1		chr17:54925426-54926057|chr17:54925798-54926057		-0.156495	1.16e-06	0.000119958	0.383469	0.539964
RP11-297C4.1:ENSG00000261332:E6.1-I8.1|ENSG00000261332:I8.1_30382779-I8.1_30081584	TRUE	exclusion	clu_55231	NewClu_1951	ENSG00000261332:E6.1|ENSG00000261332:I8.1	intron-retention	chr16:30243069-30243068|chr16:30382779-30081584		-0.189212	1.17e-06	0.000120359	0.12713	0.316342
CNST:ENSG00000162852:I10.1-E11.1|ENSG00000162852:E9.1-U11.1_246840411	TRUE	inclusion	clu_33414	NewClu_406	ENSG00000162852:I10.1|ENSG00000162852:E11.1	intron-retention	chr1:246831383-246831384|chr1:246823636-246840411	(+)alt-C-terminus, (+)AA:616(ENSP00000355469)->725(ENSP00000355470)|(+)TRANSMEM-Helical;	0.733263	1.17e-06	0.000120411	0.87612	0.142857
GOLGA8T:ENSG00000261247:E5.1-E6.1|ENSG00000261247:E4.1-ENSG00000178115:E4.1	TRUE	exclusion	clu_55219	NewClu_1991	ENSG00000261247:E5.1|ENSG00000261247:E6.1	trans-splicing	chr15:30430405-30431261|chr15:30430143-30847245	(~)AA:33(ENST00000565649-PEP)->33(ENST00000565649-PEP)	-0.236953	1.18e-06	0.000120881	0.470057	0.707009
NECAP1:ENSG00000089818:E3.3-E4.1|ENSG00000089818:E3.5-I3.1	FALSE	exclusion	clu_6968	NewClu_2192	ENSG00000089818:E3.3|ENSG00000089818:E4.1	intron-retention	chr12:8242895-8244365|chr12:8243202-8243203	(+)nonsense_mediated_decay, (-)truncated, (+)AA:102(ENSP00000401963)->275(ENSP00000341737)|(+)MOTIF-WXXF motif 1, (+)MOTIF-WXXF motif 2, (+)NECAP-1-IPR012466	0.147085	1.18e-06	0.000121009	0.550691	0.403606
AP000351.10:ENSG00000235231:I1.1-E2.1|ENSG00000235231:E1.3-E2.1	TRUE	inclusion	clu_51796	NewClu_2241	ENSG00000235231:I1.1	intron-retention	chr22:24373609-24373610|chr22:24373245-24373610		0.372928	1.19e-06	0.000121287	0.547817	0.174888
TEX10:ENSG00000136891:E15.3-E16.1|ENSG00000136891:I15.1-E16.1	FALSE	exclusion	clu_23432	NewClu_2084	ENSG00000136891:E15.3	intron-retention	chr9:103065914-103064586|chr9:103064587-103064586		0.13518	1.19e-06	0.000121628	0.934688	0.799507
VGLL4:ENSG00000144560:E8.1-E15.1|ENSG00000144560:E4.1-E15.1	TRUE	inclusion	clu_27012	NewClu_4002	ENSG00000144560:E8.1	altPromoter	chr3:11684911-11643496|chr3:11744445-11643496	(+)alt-N-terminus, (+)AA:290(BAG10296.1)->296(ENSP00000404251)	0.177374	1.2e-06	0.000121772	0.964289	0.786915
SCAND2P:ENSG00000176700:E6.4-I6.1|ENSG00000176700:E6.4-E7.1	TRUE	exclusion	clu_40823	NewClu_630	ENSG00000176700:I6.1	intron-retention	chr15:85181708-85181709|chr15:85181708-85182739		-0.141635	1.2e-06	0.000121808	0.0572762	0.198911
USP32P3:ENSG00000189423:E4.1-E5.2|ENSG00000189423:E1.1-E5.2	TRUE	exclusion	clu_45317	NewClu_1488	ENSG00000189423:E4.1	cassette-exon	chr17:20323918-20327905|chr17:20318992-20327905		-0.190005	1.2e-06	0.000121843	0.247468	0.437473
RNF217:ENSG00000146373:E1.4-I1.1_125284849|ENSG00000146373:E1.4-E7.1	TRUE	inclusion	clu_27693	NewClu_4114	ENSG00000146373:I1.1_125284849		chr6:125284572-125284849|chr6:125284572-125366357		0.179608	1.2e-06	0.000121948	0.358063	0.178455
BIRC6:ENSG00000115760:E13.2-E15.1|ENSG00000115760:E13.2-E14.1	FALSE	inclusion	clu_15165	NewClu_2854	ENSG00000115760:E14.1	cassette-exon	chr2:32658872-32661121|chr2:32658872-32660564	(+)alt-N-terminus, (+)alt-C-terminus, (+)AA:191(ENSP00000413090)->4829(AAF75772.1)|(+)ACT_SITE-Glycyl thioester intermediate, (+)BIR-IPR001370, (+)COMPBIAS-Poly-Ala, (+)DUF3643-IPR022103, (+)Galactose-bd-like-IPR008979, (+)HELIX, (+)MOD_RES-Phosphoserine, (+)REGION-Ubiquitin-conjugating, (+)REPEAT-BIR, (+)STRAND, (+)TURN, (+)UBQ-conjugat_E2-IPR000608, (+)UBQ-conjugating_enzyme/RWD-IPR016135, (+)U…	-0.101568	1.21e-06	0.000122769	0.176508	0.278076
GPBP1:ENSG00000062194:E8.1-E10.2|ENSG00000062194:E8.1-E9.2	FALSE	exclusion	clu_3135	NewClu_2167	ENSG00000062194:E9.2	cassette-exon	chr5:56531859-56542127|chr5:56531859-56532940	(-)alt-coding, (-)AA:480(BAG72564.1)->493(ENSP00000401596)	0.130196	1.22e-06	0.000123483	0.511978	0.381783
C1RL:ENSG00000139178:E5.2-I8.2|ENSG00000139178:I7.1-I8.2	FALSE	exclusion	clu_24736	NewClu_3309	ENSG00000139178:E5.2	intron-retention	chr12:7252282-7249759|chr12:7249760-7249759		0.135026	1.23e-06	0.000123985	0.600583	0.465557
RGPD6:ENSG00000183054:E8.2-I8.1|ENSG00000183054:E8.1-E9.1	TRUE	exclusion	clu_42732	NewClu_72	ENSG00000183054:E8.2|ENSG00000183054:I8.1	intron-retention	chr2:111315316-111315315|chr2:111315429-111309388		-0.267553	1.24e-06	0.000124323	0.104058	0.371611
SMN1:ENSG00000172062:E5.1-E7.1|ENSG00000172062:E6.1-I6.1	FALSE	exclusion	clu_39017	NewClu_64	ENSG00000172062:E5.1|ENSG00000172062:E7.1	intron-retention	chr5:70238697-70240485|chr5:70240392-70240393	(+)alt-coding, (+)AA:262(ENSP00000428128)->294(ENSP00000370083)|(-)Survival_motor_neuron-IPR010304, (+)COMPBIAS-Poly-Pro, (+)REGION-P2 (binding site for SM B), (+)Survival_motor_neuron-IPR010304	0.11393	1.25e-06	0.00012532	0.746857	0.632926
POLR1D:ENSG00000186184:E1.1-I1.1|ENSG00000186184:E1.1-E2.1	TRUE	exclusion	clu_44153	NewClu_1572	ENSG00000186184:I1.1	intron-retention	chr13:28195277-28195278|chr13:28195277-28195474		-0.165323	1.25e-06	0.000125322	0.204297	0.36962
NSUN5P2:ENSG00000106133:E4.1-E6.1|ENSG00000106133:E5.1-E6.1	FALSE	exclusion	clu_11291	NewClu_3325	ENSG00000106133:E5.1	cassette-exon	chr7:72423865-72420735|chr7:72422691-72420735		0.128845	1.25e-06	0.000125322	0.235229	0.106384
UBAP2L:ENSG00000143569:E29.2-E29.4|ENSG00000143569:E29.2-E30.1	TRUE	inclusion	clu_26601	NewClu_1801	ENSG00000143569:E29.4	cassette-exon	chr1:154241430-154241838|chr1:154241430-154242676		0.148993	1.25e-06	0.000125322	0.457741	0.308748
GTF2I:ENSG00000077809:E38.1-E38.1|ENSG00000077809:E3.2-ENSG00000174428:E4.1	TRUE	inclusion	clu_5372	NewClu_4534	ENSG00000077809:E38.1|ENSG00000077809:E38.1	intron-retention	chr7:74175020-74175021|chr7:74103561-74528191		0.384602	1.25e-06	0.000125322	0.521359	0.136757
SIRT3:ENSG00000142082:I2.1-E3.1|ENSG00000142082:E2.10-E4.2	TRUE	exclusion	clu_26011	NewClu_4367	ENSG00000142082:I2.1|ENSG00000142082:E3.1	intron-retention	chr11:234005-234004|chr11:236048-233534	(+)alt-N-terminus, (+)alt-C-terminus, (+)AA:191(LF384311-PEP)->345(BAH12927.1)|(+)ACT_SITE-Proton acceptor, (+)BINDING-NAD; via amide nitrogen, (+)HELIX, (+)METAL-Zinc, (+)NP_BIND-NAD, (+)STRAND, (+)Sirtuin-IPR003000, (+)Ssirtuin_cat_dom-IPR026590, (+)TURN, (-)HELIX, (-)METAL-Zinc, (-)NP_BIND-NAD, (-)STRAND, (-)Sirtuin-IPR003000, (-)TURN	-0.200921	1.26e-06	0.00012611	0.092149	0.29307
BTF3L4:ENSG00000134717:E4.1-E7.1|ENSG00000134717:E4.1-E6.1	FALSE	exclusion	clu_22059	NewClu_301	ENSG00000134717:E6.1	cassette-exon	chr1:52530610-52551784|chr1:52530610-52549012	(-)alt-N-terminus, (-)alt-C-terminus, (-)AA:78(ENSP00000434824)->100(BAG51353.1)|(-)Nas_poly-pep-assoc_cplx_dom-IPR002715	0.111741	1.26e-06	0.00012611	0.404963	0.293222
ADRBK2:ENSG00000100077:E20.2-E21.1|ENSG00000100077:E20.2-E22.1	TRUE	inclusion	clu_8031	NewClu_2186	ENSG00000100077:E21.1	cassette-exon	chr22:26110537-26114212|chr22:26110537-26117251	(+)alt-N-terminus, (+)alt-C-terminus, (+)AA:421(AK058103-PEP)->688(ENSP00000317578)|(+)AGC-kinase_C-IPR000961, (+)DOMAIN-PH, (+)DOMAIN-RGS, (+)Kinase-like_dom-IPR011009, (+)Pleckstrin_homology-IPR001849, (+)REGION-N-terminal, (+)Regulat_G_prot_signal-IPR000342, (+)Regulat_G_prot_signal_superfam-IPR016137	0.136762	1.27e-06	0.000126456	0.711159	0.574397
ZNF780A:ENSG00000197782:E7.2-I8.2|ENSG00000197782:E5.1-ENSG00000269749:E7.1	TRUE	exclusion	clu_46688	NewClu_580	ENSG00000197782:E7.2|ENSG00000197782:I8.2	trans-splicing	chr19:40587726-40582116|chr19:40590652-40554703		-0.127079	1.27e-06	0.000126868	0.338858	0.465937
TLK2:ENSG00000146872:E12.1-E13.1|ENSG00000146872:E12.1-E14.1	TRUE	inclusion	clu_27850	NewClu_1980	ENSG00000146872:E13.1	cassette-exon	chr17:60600538-60601597|chr17:60600538-60613531	(+)alt-N-terminus, (+)alt-C-terminus, (+)AA:593(ENSP00000462036)->601(ENSP00000463595)|(-)MOD_RES-Phosphoserine, (+)DOMAIN-Protein kinase, (+)Kinase-like_dom-IPR011009, (+)MOD_RES-Phosphoserine; by CHEK1 (Probable), (+)Prot_kinase_cat_dom-IPR000719, (+)Ser-Thr/Tyr_kinase_cat_dom-IPR001245, (+)Ser/Thr_dual-sp_kinase_dom-IPR002290, (+)Tyr_kinase_cat_dom-IPR020635	0.148817	1.28e-06	0.000126937	0.518079	0.369262
CALCOCO1:ENSG00000012822:E15.3-E17.1|ENSG00000012822:I15.1-E16.1	FALSE	exclusion	clu_1182	NewClu_3987	ENSG00000012822:E15.3|ENSG00000012822:E17.1	intron-retention	chr12:54106884-54105905|chr12:54106631-54106630	(-)alt-C-terminus, (-)AA:629(BAG52609.1)->633(AAQ15251.1)|(+)REGION+C+terminal AD (CTNNB1 binding site), (-)COILED, (-)CoCoA-IPR012852, (-)REGION-N-terminal AD (CTNNB1 binding site)	0.139898	1.28e-06	0.000126937	0.514328	0.37443
ZFYVE19:ENSG00000166140:E3.1-I3.1|ENSG00000166140:E1.16-E4.3	TRUE	exclusion	clu_35798	NewClu_2813	ENSG00000166140:E3.1|ENSG00000166140:I3.1	intron-retention	chr15:41100576-41100577|chr15:41100066-41101317	(+)retained_intron, (+)alt-N-terminus, (+)alt-C-terminus, (+)AA:156(ENST00000560078-PEP)->271(ENSP00000454704)|(+)ZN_FING-FYVE-type, (+)Znf_FYVE-IPR000306, (+)Znf_FYVE-rel-IPR017455, (+)Znf_FYVE_PHD-IPR011011, (-)MOD_RES-Phosphoserine	-0.143755	1.28e-06	0.000126937	0.203511	0.347267
KLF11:ENSG00000172059:I4.1-E5.1|ENSG00000172059:E2.1-E5.1	TRUE	exclusion	clu_39013	NewClu_4427	ENSG00000172059:I4.1	intron-retention	chr2:10186276-10186277|chr2:10183885-10186277		-0.135018	1.28e-06	0.000127345	0.0482864	0.183305
GOLGA2:ENSG00000167110:E3.1-E4.1|ENSG00000167110:E2.3-E4.1	TRUE	inclusion	clu_36491	NewClu_2348	ENSG00000167110:E3.1	cassette-exon	chr9:131035064-131030803|chr9:131036129-131030803	(-)alt-N-terminus, (-)alt-C-terminus, (-)AA:237(ENSP00000411598)->276(CU686726-PEP)|(-)COMPBIAS-Poly-Lys, (-)MOD_RES-Phosphoserine	0.143909	1.3e-06	0.000127952	0.602605	0.458695
RP11-297C4.1:ENSG00000261332:I8.1_30253601-E4.1|ENSG00000261332:I8.1_30382779-I8.1_30081584	TRUE	exclusion	clu_55231	NewClu_1951	ENSG00000261332:I8.1_30253601|ENSG00000261332:E4.1		chr16:30253601-30251563|chr16:30382779-30081584		-0.152681	1.31e-06	0.000128942	0.253596	0.406278
IFI44:ENSG00000137965:E6.3-I6.1|ENSG00000137965:E6.1-E7.2	TRUE	exclusion	clu_24044	NewClu_842	ENSG00000137965:E6.3|ENSG00000137965:I6.1	intron-retention	chr1:79127139-79127140|chr1:79126339-79128389		-0.113742	1.32e-06	0.000129223	0.0575345	0.171277
VGLL4:ENSG00000144560:E4.1-E15.1|ENSG00000144560:E8.1-E15.1	FALSE	inclusion	clu_27012	NewClu_4002	ENSG00000144560:E8.1	altPromoter	chr3:11744445-11643496|chr3:11684911-11643496	(+)alt-N-terminus, (+)AA:290(BAG10296.1)->296(ENSP00000404251)	-0.166191	1.33e-06	0.000130279	0.0328388	0.199029
TTC14:ENSG00000163728:I16.1-E17.1|ENSG00000163728:E15.2-E17.1	TRUE	exclusion	clu_34083	NewClu_3110	ENSG00000163728:I16.1	intron-retention	chr3:180335167-180335168|chr3:180327791-180335168		-0.169618	1.33e-06	0.000130279	0.0304532	0.200071
RNPC3:ENSG00000185946:E15.3-I15.1|ENSG00000185946:E14.2-E17.2	TRUE	exclusion	clu_44036	NewClu_63	ENSG00000185946:E15.3|ENSG00000185946:I15.1	intron-retention	chr1:104096152-104096153|chr1:104094414-104097656	(~)AA:517(ENSP00000391432)->517(ENSP00000432886)	-0.232561	1.34e-06	0.000131243	0.532392	0.764953
SRPR:ENSG00000182934:E11.3-E12.2|ENSG00000182934:I11.1-E12.1	FALSE	exclusion	clu_42653	NewClu_3648	ENSG00000182934:E11.3|ENSG00000182934:E12.2	intron-retention	chr11:126134854-126134434|chr11:126134651-126134650		0.100013	1.36e-06	0.000132476	0.833064	0.733051
RABEP2:ENSG00000177548:E16.1-I16.1|ENSG00000177548:E16.1-E17.1	TRUE	exclusion	clu_41111	NewClu_659	ENSG00000177548:I16.1	intron-retention	chr16:28917188-28917187|chr16:28917188-28917080		-0.30071	1.38e-06	0.000133814	0.326947	0.627657
DDX17:ENSG00000100201:I14.1-E15.1|ENSG00000100201:E14.1-E17.5	TRUE	exclusion	clu_8133	NewClu_4260	ENSG00000100201:I14.1|ENSG00000100201:E15.1	intron-retention	chr22:38886442-38886441|chr22:38888061-38884120	(~)alt-coding, (~)AA:652(BAG72517.1)->652(CAH10627.2)|(+)DOMAIN-Helicase C-terminal, (+)Helicase_C-IPR001650, (+)P-loop_NTPase-IPR027417, (-)COMPBIAS-Poly-Gly, (-)REGION-Transactivation domain	-0.154377	1.38e-06	0.000133896	0.297072	0.451449
DPP8:ENSG00000074603:E1.7-E4.2|ENSG00000074603:I2.2-E4.2	FALSE	exclusion	clu_4819	NewClu_4433	ENSG00000074603:E1.7	alt-C-term	chr15:65809824-65804902|chr15:65807994-65804902	(-)alt-N-terminus, (-)AA:882(AAG29766.1)->898(ENSP00000339208)	0.175584	1.38e-06	0.000133896	0.636598	0.461014
WDR73:ENSG00000177082:E5.11-E6.1|ENSG00000177082:E5.12-I5.1	FALSE	exclusion	clu_40947	NewClu_1464	ENSG00000177082:E5.11|ENSG00000177082:E6.1	intron-retention	chr15:85188702-85186954|chr15:85188700-85188699		0.107792	1.38e-06	0.000133896	0.912552	0.80476
PDHX:ENSG00000110435:E13.1-E14.2|ENSG00000110435:E13.1-E15.1	TRUE	inclusion	clu_12921	NewClu_4268	ENSG00000110435:E14.2	alt-C-term	chr11:35013926-35016461|chr11:35013926-35041755	(+)alt-N-terminus, (+)alt-C-terminus, (+)AA:22(ENST00000477173-PEP)->159(AF052166-PEP)	0.110317	1.4e-06	0.000135046	0.955165	0.844848
IGHV3-7:ENSG00000211938:I3.1-E3.1|ENSG00000211938:I3.1-E70.3	TRUE	exclusion	clu_48995	NewClu_4609	ENSG00000211938:E3.1	intron-retention	chr14:106380248-106380247|chr14:106380249-106380248		-0.106528	1.42e-06	0.000136574	0.2783	0.384828
ANKRD10:ENSG00000088448:E7.1-I7.1|ENSG00000088448:E5.3-E12.1	TRUE	exclusion	clu_6736	NewClu_1599	ENSG00000088448:E7.1|ENSG00000088448:I7.1	intron-retention	chr13:111556378-111556377|chr13:111558380-111545610		-0.13891	1.42e-06	0.000136574	0.290321	0.42923
RP11-297C4.1:ENSG00000261332:E7.1-I8.1|ENSG00000261332:I8.1_30382779-I8.1_30081584	TRUE	exclusion	clu_55231	NewClu_1951	ENSG00000261332:E7.1|ENSG00000261332:I8.1	intron-retention	chr16:30305887-30305886|chr16:30382779-30081584		-0.215688	1.42e-06	0.000136788	0.289768	0.505456
CTGLF12P:ENSG00000179296:E6.1-E7.1|ENSG00000179296:E3.1-ENSG00000204164:E12.1	TRUE	exclusion	clu_41651	NewClu_1847	ENSG00000179296:E6.1|ENSG00000179296:E7.1	trans-splicing	chr10:49223663-49220352|chr10:49236589-48919894	(~)alt-coding, (~)AA:658(ENST00000445434-PEP)->658(ENST00000424752-PEP)	-0.13207	1.42e-06	0.000136944	0.745881	0.87795
REXO1:ENSG00000079313:E5.1-E7.2|ENSG00000079313:E6.1-I6.1	FALSE	inclusion	clu_5598	NewClu_1361	ENSG00000079313:E5.1|ENSG00000079313:E7.2	intron-retention	chr19:1823571-1821681|chr19:1821839-1821838	(-)alt-N-terminus, (-)AA:493(BAG63687.1)->1221(ENSP00000170168)|(-)COILED, (-)COMPBIAS-Poly-Gly, (-)COMPBIAS-Poly-Lys, (-)COMPBIAS-Ser-rich, (-)MOD_RES-Phosphoserine, (-)REGION-Interacts with TCEB3	-0.132324	1.43e-06	0.000137087	0.805632	0.937956
RICTOR:ENSG00000164327:I29.1-E30.1|ENSG00000164327:E29.1-E30.1	TRUE	exclusion	clu_34672	NewClu_4513	ENSG00000164327:I29.1	intron-retention	chr5:38952528-38952527|chr5:38953087-38952527	(-)nonsense_mediated_decay, (-)alt-N-terminus, (-)alt-C-terminus, (-)AA:257(ENSP00000423019)->336(LF210221-PEP)|(+)ARM-type_fold-IPR016024, (+)MOD_RES-Phosphoserine, (-)MOD_RES-Phosphoserine, (-)MOD_RES-Phosphothreonine; by RPS6KB1	-0.112822	1.44e-06	0.000138056	0.0951537	0.207976
NFKBIA:ENSG00000100906:E3.3-E4.1|ENSG00000100906:I3.1-E4.1	FALSE	exclusion	clu_8711	NewClu_2570	ENSG00000100906:E3.3	intron-retention	chr14:35872356-35872065|chr14:35872066-35872065	(+)nonsense_mediated_decay, (+)alt+C+terminus, (+)AA:76(LF209531+PEP)+>82(ENSP00000450537)	0.110159	1.44e-06	0.000138129	0.821676	0.711518
KTN1:ENSG00000126777:E45.4-E46.2|ENSG00000126777:E45.2-E46.2	TRUE	inclusion	clu_18854	NewClu_4550	ENSG00000126777:E45.4	alt-5'	chr14:56139973-56142553|chr14:56139730-56142553	(+)alt-coding, (+)AA:1329(BAG64000.1)->1356(CAA80271.1)	0.118387	1.45e-06	0.00013871	0.428359	0.309972
KCTD13:ENSG00000174943:I7.1-E8.1|ENSG00000174943:E7.3-E8.1	TRUE	exclusion	clu_40264	NewClu_20	ENSG00000174943:I7.1	intron-retention	chr16:29918430-29918429|chr16:29922299-29918429		-0.122853	1.49e-06	0.000141329	0.0277531	0.150607
TREML1:ENSG00000161911:E4.1-E6.1|ENSG00000161911:E5.1-E6.1	FALSE	exclusion	clu_32905	NewClu_2757	ENSG00000161911:E5.1	cassette-exon	chr6:41118557-41117656|chr6:41117999-41117656	(-)alt-C-terminus, (-)AA:199(AAO15021.1)->200(AAI00947.1)|(+)COMPBIAS+Poly+Glu, (+)DISULFID, (+)DOMAIN+Ig+like V+type, (+)HELIX, (+)Ig_V+set+IPR013106, (+)SIGNAL, (+)STRAND, (+)TOPO_DOM+Extracellular, (+)TURN, (-)COMPBIAS-Pro-rich, (-)LIPID-S-palmitoyl cysteine, (-)MOD_RES-Phosphothreonine, (-)MOTIF-ITIM, (-)TOPO_DOM-Cytoplasmic	0.332588	1.49e-06	0.000141662	0.707919	0.375331
TLK2:ENSG00000146872:E13.1-E14.1|ENSG00000146872:E12.1-E14.1	TRUE	inclusion	clu_27850	NewClu_1980	ENSG00000146872:E13.1	cassette-exon	chr17:60601692-60613531|chr17:60600538-60613531	(+)alt-N-terminus, (+)alt-C-terminus, (+)AA:593(ENSP00000462036)->601(ENSP00000463595)|(-)MOD_RES-Phosphoserine, (+)DOMAIN-Protein kinase, (+)Kinase-like_dom-IPR011009, (+)MOD_RES-Phosphoserine; by CHEK1 (Probable), (+)Prot_kinase_cat_dom-IPR000719, (+)Ser-Thr/Tyr_kinase_cat_dom-IPR001245, (+)Ser/Thr_dual-sp_kinase_dom-IPR002290, (+)Tyr_kinase_cat_dom-IPR020635	0.120559	1.5e-06	0.000141662	0.713945	0.593386
ATAT1:ENSG00000137343:E10.1-E11.1|ENSG00000137343:E10.1-E13.1	TRUE	inclusion	clu_23669	NewClu_187	ENSG00000137343:E11.1	cassette-exon	chr6:30610024-30610545|chr6:30610024-30613672	(+)alt-N-terminus, (+)alt-C-terminus, (+)AA:205(ENST00000468713-PEP)->300(ENSP00000324222)|(+)Acyl_CoA_acyltransferase-IPR016181, (+)HELIX, (+)STRAND	0.199743	1.5e-06	0.000141662	0.617404	0.417661
WDR73:ENSG00000177082:E4.1-I4.1|ENSG00000177082:E3.12-E5.1	TRUE	exclusion	clu_40948	NewClu_1463	ENSG00000177082:E4.1|ENSG00000177082:I4.1	intron-retention	chr15:85189921-85189920|chr15:85191121-85189579		-0.148128	1.5e-06	0.000142238	0.394404	0.542532
EVI5L:ENSG00000142459:E22.2-E23.1|ENSG00000142459:E22.2-I22.1	FALSE	inclusion	clu_26126	NewClu_3472	ENSG00000142459:E23.1	intron-retention	chr19:7928166-7928310|chr19:7928166-7928167	(+)alt-N-terminus, (+)alt-C-terminus, (+)AA:139(ENSP00000470145)->184(LF384326-PEP)	-0.323177	1.52e-06	0.000143165	0.632945	0.956123
SRBD1:ENSG00000068784:E10.1-E12.1|ENSG00000068784:E11.2-E12.1	FALSE	exclusion	clu_3993	NewClu_2999	ENSG00000068784:E11.2	altPromoter	chr2:45800346-45789895|chr2:45795075-45789895	(+)alt+N+terminus, (+)AA:514(BAH13413.1)+>620(BAA91577.1)|(-)YqgF/RNaseH-like_dom-IPR006641	0.233052	1.53e-06	0.000143903	0.588115	0.355063
USP48:ENSG00000090686:I13.1-E14.1|ENSG00000090686:E13.2-E15.2	TRUE	exclusion	clu_7091	NewClu_1499	ENSG00000090686:I13.1|ENSG00000090686:E14.1	intron-retention	chr1:22053064-22053063|chr1:22055063-22050588		-0.150102	1.55e-06	0.00014525	0.0719444	0.222047
LINC00342:ENSG00000232931:E1.1-I1.1|ENSG00000232931:E1.1-E3.2	TRUE	exclusion	clu_51422	NewClu_2914	ENSG00000232931:I1.1	intron-retention	chr2:96489949-96489948|chr2:96489949-96479893		-0.206307	1.55e-06	0.000145409	0.211713	0.418021
CCDC18:ENSG00000122483:E27.1-E28.1|ENSG00000122483:E27.1-E29.1	TRUE	exclusion	clu_17400	NewClu_2364	ENSG00000122483:E28.1	cassette-exon	chr1:93730458-93735904|chr1:93730458-93744020	(-)alt-N-terminus, (-)alt-C-terminus, (-)AA:1417(AAI56746.1)->1454(ENSP00000343377)|(+)tRNA-bd_arm-IPR010978, (-)COILED	-0.159935	1.56e-06	0.000145952	0.260693	0.420629
GOLGA8I:ENSG00000153666:E17.1-E18.1|ENSG00000153666:E4.1-ENSG00000175676:E5.1	TRUE	exclusion	clu_30037	NewClu_87	ENSG00000153666:E17.1|ENSG00000153666:E18.1	trans-splicing	chr15:23265296-23265381|chr15:23258402-23438825		-0.274153	1.56e-06	0.000145952	0.382242	0.656395
MED28:ENSG00000118579:E5.2-I5.1|ENSG00000118579:E5.1-E6.1_17629629	TRUE	exclusion	clu_16218	NewClu_2041	ENSG00000118579:E5.2|ENSG00000118579:I5.1	intron-retention	chr4:17627477-17627478|chr4:17627468-17629629		-0.280264	1.56e-06	0.000146282	0.559081	0.839345
NISCH:ENSG00000010322:I16.1-E17.1|ENSG00000010322:E15.3-E17.2	TRUE	exclusion	clu_952	NewClu_519	ENSG00000010322:I16.1|ENSG00000010322:E17.1	intron-retention	chr3:52518219-52518220|chr3:52514311-52518529	(+)alt-N-terminus, (+)alt-C-terminus, (+)AA:382(LF209992-PEP)->993(AK315001-PEP)|(+)COILED, (+)COMPBIAS-Glu-rich, (+)MOD_RES-Phosphoserine, (-)REGION-Interaction with LIMK	-0.102614	1.57e-06	0.000146583	0.132984	0.235598
FAM91A1:ENSG00000176853:E24.3-I24.1|ENSG00000176853:E24.1-E26.1	TRUE	exclusion	clu_40857	NewClu_1350	ENSG00000176853:E24.3|ENSG00000176853:I24.1	intron-retention	chr8:124823695-124823696|chr8:124822591-124824759		-0.187964	1.58e-06	0.000147793	0.302635	0.490599
GBP5:ENSG00000154451:I1.2-I3.1|ENSG00000154451:I1.2-E4.1	TRUE	exclusion	clu_30365	NewClu_1831	ENSG00000154451:I3.1	intron-retention	chr1:89735049-89735048|chr1:89735049-89734539		-0.115307	1.59e-06	0.000147951	0.0899991	0.205306
PSMC6:ENSG00000100519:I4.1-E5.1|ENSG00000100519:E3.5-E5.2	TRUE	inclusion	clu_8496	NewClu_190	ENSG00000100519:I4.1|ENSG00000100519:E5.1	intron-retention	chr14:53177263-53177264|chr14:53175534-53177819		0.155973	1.59e-06	0.000147951	0.753727	0.597754
KPNA2:ENSG00000182481:E8.2-E9.1|ENSG00000182481:E8.2-I8.1	FALSE	exclusion	clu_42466	NewClu_4329	ENSG00000182481:E9.1	intron-retention	chr17:66040187-66040437|chr17:66040187-66040188		0.12748	1.61e-06	0.000149446	0.863985	0.736504
AC007276.5:ENSG00000227855:I22.1_29774840-E23.1|ENSG00000227855:E22.1-E23.1	TRUE	inclusion	clu_50640	NewClu_3440	ENSG00000227855:I22.1_29774840		chr7:29774840-29781763|chr7:29773194-29781763		0.30685	1.62e-06	0.00015011	0.380064	0.073214
RP11-297C4.1:ENSG00000261332:E11.1-I8.1|ENSG00000261332:I8.1_30382779-I8.1_30081584	TRUE	exclusion	clu_55231	NewClu_1951	ENSG00000261332:E11.1|ENSG00000261332:I8.1	intron-retention	chr16:30299882-30299881|chr16:30382779-30081584		-0.227803	1.63e-06	0.000150832	0.148525	0.376328
ALG1L13P:ENSG00000253981:I8.1-E9.1|ENSG00000253981:E8.3-I9.1_8094324	TRUE	exclusion	clu_53843	NewClu_673	ENSG00000253981:I8.1|ENSG00000253981:E9.1	intron-retention	chr8:8095242-8095241|chr8:8095713-8094324		-0.371642	1.64e-06	0.000151086	0.427359	0.799001
PPP6R1:ENSG00000105063:E2.1-E3.2|ENSG00000105063:E1.1-E3.2	TRUE	exclusion	clu_10618	NewClu_4405	ENSG00000105063:E2.1	altPromoter	chr19:55767043-55758477|chr19:55769803-55758477	(+)alt-coding, (+)AA:396(BAG59651.1)->881(BAA83067.4)|(+)ARM-type_fold-IPR016024, (+)COMPBIAS-Glu-rich, (+)COMPBIAS-Poly-Glu, (+)COMPBIAS-Pro-rich, (+)MOD_RES-Phosphoserine, (+)MOD_RES-Phosphothreonine, (+)REGION-Interaction with PPP6C, (+)SAPS-IPR007587	-0.155282	1.64e-06	0.000151115	0.452199	0.607482
PBX3:ENSG00000167081:E2.4-E8.1|ENSG00000167081:E2.4-E9.1	TRUE	inclusion	clu_36457	NewClu_3738	ENSG00000167081:E8.1	cassette-exon	chr9:128510902-128677965|chr9:128510902-128691934	(-)alt-N-terminus, (-)alt-C-terminus, (-)AA:165(ENST00000491787-PEP)->170(AAL09478.1)|(-)DNA_BIND-Homeobox; TALE-type, (-)Homeodomain-IPR001356, (-)Homeodomain-like-IPR009057, (+)COMPBIAS-Poly-Ala, (+)PBX-IPR005542	0.125152	1.66e-06	0.000152337	0.470455	0.345302
LYPLAL1:ENSG00000143353:E5.2-E7.3|ENSG00000143353:E3.2-E7.3	TRUE	inclusion	clu_26427	NewClu_2328	ENSG00000143353:E5.2	cassette-exon	chr1:219366593-219383874|chr1:219352588-219383874	(+)alt-N-terminus, (+)alt-C-terminus, (+)AA:113(BAG53925.1)->134(ENST00000478794-PEP)|(-)ACT_SITE-Charge relay system, (-)HELIX, (-)STRAND, (+)AB_hydrolase_3-IPR013094, (+)ACT_SITE-Charge relay system, (+)Esterase_put-IPR000801, (+)HELIX, (+)STRAND	0.147936	1.67e-06	0.000153071	0.828279	0.680343
MIS12:ENSG00000167842:I3.1-E4.1|ENSG00000167842:E1.5-E5.1	TRUE	exclusion	clu_36971	NewClu_701	ENSG00000167842:I3.1|ENSG00000167842:E4.1	intron-retention	chr17:5391515-5391516|chr17:5390004-5392143		-0.110301	1.67e-06	0.000153277	0.135602	0.245902
DERL3:ENSG00000099958:I5.1-E6.1|ENSG00000099958:E4.1-E6.2	TRUE	exclusion	clu_7910	NewClu_582	ENSG00000099958:I5.1|ENSG00000099958:E6.1	intron-retention	chr22:24177943-24177942|chr22:24179251-24177119	(+)alt-N-terminus, (+)alt-C-terminus, (+)AA:225(BAC86311.1)->239(BAI46283.1)|(+)DER1-IPR007599, (+)TOPO_DOM-Cytoplasmic, (+)TOPO_DOM-Lumenal, (+)TRANSMEM-Helical; Name=1;, (+)TRANSMEM-Helical; Name=2;, (+)TRANSMEM-Helical; Name=3;, (+)TRANSMEM-Helical; Name=4;	-0.299677	1.68e-06	0.000153592	0.215286	0.514963
ZNF273:ENSG00000198039:E11.1-E12.1|ENSG00000198039:E10.5-E12.1	TRUE	exclusion	clu_46931	NewClu_3358	ENSG00000198039:E11.1	cassette-exon	chr7:64377496-64377959|chr7:64363797-64377959	(+)alt-N-terminus, (+)AA:504(BAG52207.1)->569(ENSP00000418719)|(+)Krueppel-associated_box-IPR001909	-0.166912	1.7e-06	0.000154974	0.510685	0.677598
ZNF783:ENSG00000204946:E15.5-I15.1|ENSG00000204946:E15.4-E16.1	TRUE	exclusion	clu_48484	NewClu_3133	ENSG00000204946:E15.5|ENSG00000204946:I15.1	intron-retention	chr7:148992276-148992277|chr7:148992274-148994142	(+)alt-N-terminus, (+)alt-C-terminus, (+)AA:264(LF207122-PEP)->281(BAD18648.1)|(+)COILED, (+)DOMAIN-KRAB, (+)DUF3669_Znf-IPR022137, (+)Krueppel-associated_box-IPR001909, (+)Krueppel-associated_box-rel-IPR003655, (-)Znf_C2H2-IPR007087, (-)Znf_C2H2-like-IPR015880	-0.189613	1.72e-06	0.000156903	0.120088	0.309701
SIPA1:ENSG00000213445:E1.3-E5.3|ENSG00000213445:E3.1-I3.1	FALSE	exclusion	clu_49120	NewClu_525	ENSG00000213445:E1.3|ENSG00000213445:E5.3	intron-retention	chr11:65405653-65408302|chr11:65407492-65407493	(~)AA:1042(ENSP00000377771)->1042(ENSP00000436269)	0.157775	1.72e-06	0.00015707	0.523639	0.365864
ZBTB21:ENSG00000173276:I3.1-E4.1|ENSG00000173276:E1.4-I6.3	TRUE	exclusion	clu_39605	NewClu_4462	ENSG00000173276:I3.1|ENSG00000173276:E4.1	intron-retention	chr21:43423071-43423070|chr21:43430361-43414217		-0.112835	1.73e-06	0.00015794	0.0654481	0.178283
FAM160B1:ENSG00000151553:E3.1-E4.1|ENSG00000151553:I3.1-E4.1	FALSE	exclusion	clu_29336	NewClu_2031	ENSG00000151553:E3.1	intron-retention	chr10:116593161-116595296|chr10:116595295-116595296		0.174839	1.74e-06	0.000158113	0.790917	0.616079
RQCD1:ENSG00000144580:E11.2-I11.1|ENSG00000144580:E11.1-E13.1	TRUE	exclusion	clu_27026	NewClu_4446	ENSG00000144580:E11.2|ENSG00000144580:I11.1	intron-retention	chr2:219457795-219457796|chr2:219457430-219458831		-0.122009	1.74e-06	0.000158343	0.256478	0.378487
CPEB4:ENSG00000113742:E12.1-E13.1|ENSG00000113742:I12.1-E13.1	FALSE	exclusion	clu_14237	NewClu_2274	ENSG00000113742:E12.1	intron-retention	chr5:173380275-173382913|chr5:173382912-173382913	(+)alt+C+terminus, (+)AA:230(BAJ19018.1)+>295(ENST00000519467+PEP)|(+)DOMAIN+RRM 2, (+)RRM_dom+IPR000504	0.199757	1.75e-06	0.000159061	0.924563	0.724806
LRTOMT:ENSG00000184154:E3.4-I3.1|ENSG00000184154:E3.4-E4.1	TRUE	exclusion	clu_43132	NewClu_4423	ENSG00000184154:I3.1	intron-retention	chr11:71799426-71799427|chr11:71799426-71800075		-0.315951	1.75e-06	0.000159245	0.233589	0.549541
KCTD9:ENSG00000104756:I2.1-E3.1|ENSG00000104756:E1.8-E5.1	TRUE	exclusion	clu_10429	NewClu_1919	ENSG00000104756:I2.1|ENSG00000104756:E3.1	intron-retention	chr8:25309060-25309059|chr8:25315715-25303766		-0.110775	1.76e-06	0.00015944	0.0150079	0.125783
IQCB1:ENSG00000173226:E2.1-E3.1|ENSG00000173226:E2.3-I2.1	FALSE	exclusion	clu_39566	NewClu_2851	ENSG00000173226:E2.1|ENSG00000173226:E3.1	intron-retention	chr3:121553238-121547819|chr3:121552783-121552782	(+)alt+N+terminus, (+)alt+C+terminus, (+)AA:133(LF385126+PEP)+>143(ENSP00000419168)|(+)DOMAIN+IQ 1, (+)IQ_motif_EF+hand+BS+IPR000048, (+)P+loop_NTPase+IPR027417	0.120905	1.76e-06	0.00015944	0.827768	0.706863
FAM160A2:ENSG00000051009:I9.1-E10.1|ENSG00000051009:E9.2-E10.2	TRUE	exclusion	clu_2603	NewClu_179	ENSG00000051009:I9.1|ENSG00000051009:E10.1	intron-retention	chr11:6236586-6236585|chr11:6238601-6236141		-0.114979	1.76e-06	0.00015944	0.0915759	0.206555
GGT1:ENSG00000100031:E4.4-E5.1|ENSG00000100031:E3.9-E5.1	TRUE	exclusion	clu_7991	NewClu_3238	ENSG00000100031:E4.4	altPromoter	chr22:25003699-25003921|chr22:24999288-25003921	(~)AA:569(ENSP00000383231)->569(ENSP00000385975)	-0.321033	1.77e-06	0.000159594	0.514303	0.835336
ERG:ENSG00000157554:I15.1-E16.1|ENSG00000157554:E15.1-E16.1	TRUE	exclusion	clu_31328	NewClu_4191	ENSG00000157554:I15.1	intron-retention	chr21:39763638-39763637|chr21:39764298-39763637		-0.112606	1.78e-06	0.000160572	0.0289397	0.141545
TMF1:ENSG00000144747:E2.3-E3.2|ENSG00000144747:E2.4-E3.2	FALSE	exclusion	clu_27113	NewClu_1871	ENSG00000144747:E2.4	alt-5'	chr3:69096509-69093746|chr3:69096500-69093746	(-)alt-coding, (-)AA:1093(BAG10709.1)->1096(AAI43841.1)|(+)COILED	0.145695	1.79e-06	0.000160707	0.688226	0.542531
ATP2C1:ENSG00000017260:E2.4-E3.5|ENSG00000017260:E1.4-E5.1	TRUE	inclusion	clu_1359	NewClu_343	ENSG00000017260:E2.4|E3.5	cassette-exon	chr3:130613181-130613434|chr3:130569772-130649260	(-)alt-N-terminus, (-)alt-C-terminus, (-)AA:919(ENSP00000427461)->923(ENSP00000421326)|(+)TOPO_DOM-Cytoplasmic	0.152461	1.8e-06	0.000161313	0.245456	0.092995
SPPL2B:ENSG00000005206:E8.1-I8.1|ENSG00000005206:E7.2-E9.2	TRUE	exclusion	clu_341	NewClu_2164	ENSG00000005206:E8.1|ENSG00000005206:I8.1	intron-retention	chr19:2338525-2338526|chr19:2337624-2338751		-0.128888	1.8e-06	0.000161313	0.270057	0.398945
VPS13C:ENSG00000129003:E82.1-E84.2|ENSG00000129003:E82.1-E83.1	FALSE	exclusion	clu_19448	NewClu_1911	ENSG00000129003:E83.1	alt-C-term	chr15:62160858-62155727|chr15:62160858-62160146	(+)alt+C+terminus, (+)AA:3628(CAF25188.1)+>3710(CAE75582.1)|(-)COMPBIAS-Lys-rich	0.16098	1.8e-06	0.000161313	0.731007	0.570028
MAPK8:ENSG00000107643:I11.1-E12.1|ENSG00000107643:E11.3-E14.2	TRUE	exclusion	clu_11804	NewClu_3286	ENSG00000107643:I11.1|ENSG00000107643:E12.1	intron-retention	chr10:49633221-49633222|chr10:49632628-49633931		-0.111736	1.8e-06	0.000161562	0.104629	0.216365
RMDN1:ENSG00000176623:I16.1-E17.1|ENSG00000176623:E16.1-E17.1	TRUE	exclusion	clu_40810	NewClu_4271	ENSG00000176623:I16.1	intron-retention	chr8:87480937-87480936|chr8:87482447-87480936		-0.482901	1.8e-06	0.000161562	0	0.482901
RP11-467M13.1:ENSG00000214967:E7.1-E7.3|ENSG00000214967:E7.1-E8.1	TRUE	inclusion	clu_49518	NewClu_1810	ENSG00000214967:E7.3	cassette-exon	chr16:16485953-16486450|chr16:16485953-16487313	(-)alt-N-terminus, (-)alt-C-terminus, (-)AA:56(ENSP00000343256)->153(ENSP00000331567)|(-)NPIP-IPR009443	0.126705	1.82e-06	0.000162176	0.428478	0.301773
ZDHHC16:ENSG00000171307:E9.4-E10.1|ENSG00000171307:E9.4-E11.1	TRUE	inclusion	clu_38630	NewClu_3027	ENSG00000171307:E10.1	cassette-exon	chr10:99213420-99213556|chr10:99213420-99214471	(-)alt-coding, (-)AA:359(BAG60274.1)->361(AAG23766.1)|(-)TOPO_DOM-Cytoplasmic, (-)TRANSMEM-Helical;, (+)TOPO_DOM-Lumenal	0.138773	1.83e-06	0.000163	0.640099	0.501326
LINC00342:ENSG00000232931:I1.1-E2.1|ENSG00000232931:E1.1-E3.2	TRUE	exclusion	clu_51422	NewClu_2914	ENSG00000232931:I1.1|ENSG00000232931:E2.1	intron-retention	chr2:96482482-96482481|chr2:96489949-96479893		-0.238547	1.83e-06	0.000163	0.290316	0.528863
SYNJ2:ENSG00000078269:E29.1-E30.1|ENSG00000078269:E28.1-E30.1	TRUE	exclusion	clu_5448	NewClu_3455	ENSG00000078269:E29.1	cassette-exon	chr6:158510979-158513958|chr6:158509804-158513958		-0.213613	1.85e-06	0.00016487	0.607582	0.821195
WDFY2:ENSG00000139668:E1.1-E2.1|ENSG00000139668:E1.1-I1.1_52160161	FALSE	exclusion	clu_24944	NewClu_444	ENSG00000139668:E2.1		chr13:52158960-52234732|chr13:52158960-52160161		0.15193	1.86e-06	0.00016487	0.791943	0.640013
ATP2C1:ENSG00000017260:I1.1-E3.1|ENSG00000017260:E1.4-E5.1	TRUE	exclusion	clu_1359	NewClu_343	ENSG00000017260:I1.1|ENSG00000017260:E3.1	intron-retention	chr3:130574724-130574725|chr3:130569772-130649260		-0.191557	1.87e-06	0.000165404	0.0523996	0.243957
CLDND1:ENSG00000080822:E5.21-I5.1|ENSG00000080822:E5.8-E6.1	TRUE	exclusion	clu_5777	NewClu_3181	ENSG00000080822:E5.21|ENSG00000080822:I5.1	intron-retention	chr3:98235388-98235387|chr3:98235896-98234676	(-)alt-N-terminus, (-)alt-C-terminus, (-)AA:155(ENSP00000422116)->253(CAB89684.1)|(-)PMP22/EMP/MP20/Claudin-IPR004031, (-)TRANSMEM-Helical;	-0.146849	1.89e-06	0.000166978	0.191221	0.33807
SFPQ:ENSG00000116560:I9.1-E10.1|ENSG00000116560:E9.1-E10.1	TRUE	exclusion	clu_15483	NewClu_4561	ENSG00000116560:I9.1	intron-retention	chr1:35650195-35650194|chr1:35652602-35650194		-0.114357	1.89e-06	0.000167139	0.160946	0.275303
ANKRD11:ENSG00000167522:I24.1_89336345-E25.1|ENSG00000167522:E24.1-E25.1	TRUE	inclusion	clu_36691	NewClu_106	ENSG00000167522:I24.1_89336345		chr16:89336345-89335071|chr16:89337225-89335071		0.185492	1.93e-06	0.000170122	0.363674	0.178182
CPEB4:ENSG00000113742:I12.1-E13.1|ENSG00000113742:E12.1-E13.1	TRUE	exclusion	clu_14237	NewClu_2274	ENSG00000113742:I12.1	intron-retention	chr5:173382912-173382913|chr5:173380275-173382913	(+)alt-C-terminus, (+)AA:230(BAJ19018.1)->295(ENST00000519467-PEP)|(+)DOMAIN-RRM 2, (+)RRM_dom-IPR000504	-0.162352	1.93e-06	0.00017046	0.0301461	0.192498
ZBED5:ENSG00000236287:E2.3-I2.1|ENSG00000236287:E1.4-E3.1	TRUE	exclusion	clu_51954	NewClu_1923	ENSG00000236287:E2.3|ENSG00000236287:I2.1	intron-retention	chr11:10878770-10878769|chr11:10879409-10877804		-0.139565	1.95e-06	0.000171512	0.195557	0.335122
HERC2P9:ENSG00000206149:E6.1-E7.1|ENSG00000206149:E3.2-E7.1	TRUE	exclusion	clu_48835	NewClu_1194	ENSG00000206149:E6.1	cassette-exon	chr15:28874587-28877783|chr15:28857319-28877783		-0.159199	1.95e-06	0.000171512	0.555673	0.714872
ACADM:ENSG00000117054:E17.1-E18.1|ENSG00000117054:I17.1-I17.1	FALSE	exclusion	clu_15770	NewClu_2613	ENSG00000117054:E17.1|ENSG00000117054:E18.1	intron-retention	chr1:76251959-76253182|chr1:76252383-76252384		0.261099	1.95e-06	0.000171512	0.577784	0.316685
GOLGA8J:ENSG00000179938:E5.1-E6.1|ENSG00000179938:E5.1-ENSG00000261247:E6.1	TRUE	exclusion	clu_41814	NewClu_2824	ENSG00000179938:E6.1	trans-splicing	chr15:30378307-30379161|chr15:30378307-30431261	(~)AA:293(ENST00000568123-PEP)->293(ENST00000568123-PEP)	-0.169694	1.96e-06	0.000172249	0.366262	0.535956
PPM1K:ENSG00000163644:I2.1-E3.1|ENSG00000163644:E1.6-E3.1	TRUE	exclusion	clu_34004	NewClu_98	ENSG00000163644:I2.1	intron-retention	chr4:89199795-89199794|chr4:89205558-89199794		-0.139809	1.97e-06	0.000173347	0.0506826	0.190492
ULK1:ENSG00000177169:I21.1-E22.1|ENSG00000177169:E21.1-E22.2	TRUE	exclusion	clu_40985	NewClu_4104	ENSG00000177169:I21.1|ENSG00000177169:E22.1	intron-retention	chr12:132402846-132402847|chr12:132402099-132403042	(+)alt-N-terminus, (+)alt-C-terminus, (+)AA:229(LF383998-PEP)->243(ENSP00000444298)|(+)MOD_RES-Phosphoserine; by MTOR (Probable), (-)NP_BIND-ATP	-0.194067	1.98e-06	0.000173523	0.0344399	0.228507
CRYBB2P1:ENSG00000100058:E5.1-E6.1|ENSG00000100058:E5.1-I6.1_25862026	TRUE	inclusion	clu_8017	NewClu_2557	ENSG00000100058:E6.1	alt-C-term	chr22:25855482-25856834|chr22:25855482-25862026		0.168233	1.98e-06	0.000173523	0.684756	0.516523
XPO4:ENSG00000132953:I22.1-E23.1_21361736|ENSG00000132953:E21.1-E25.1	TRUE	exclusion	clu_21270	NewClu_3535	ENSG00000132953:I22.1|ENSG00000132953:E23.1_21361736		chr13:21362624-21361736|chr13:21364601-21358058		-0.168758	1.98e-06	0.000173523	0.237413	0.406171
STAG3L3:ENSG00000174353:E8.1-I9.1_72452901|ENSG00000174353:E8.1-E9.1	FALSE	exclusion	clu_40032	NewClu_2226	ENSG00000174353:I9.1_72452901		chr7:72469199-72452901|chr7:72469199-72468887		0.113942	2.01e-06	0.000174957	0.30198	0.188037
STXBP5:ENSG00000164506:E2.3-E3.1|ENSG00000164506:E2.3-I2.1	FALSE	exclusion	clu_34786	NewClu_136	ENSG00000164506:E3.1	intron-retention	chr6:147525818-147527107|chr6:147525818-147525819		0.122694	2.03e-06	0.000176941	0.957054	0.83436
KIF7:ENSG00000166813:E2.1-E3.2|ENSG00000166813:E22.1-I2.1_90195488	TRUE	exclusion	clu_36271	NewClu_717	ENSG00000166813:E2.1|ENSG00000166813:E3.2		chr15:90195834-90193172|chr15:90333691-90195488	(-)alt-N-terminus, (-)AA:829(AAI43462.1)->1343(ENSP00000377934)|(-)COILED, (-)COMPBIAS-Poly-Ala, (-)DOMAIN-Kinesin-motor, (-)HELIX, (-)Kinesin_motor_dom-IPR001752, (-)NP_BIND-ATP, (-)P-loop_NTPase-IPR027417, (-)REGION-Sufficient for interaction with NPHP1, (-)STRAND, (-)TURN	-0.409998	2.04e-06	0.000177157	0.565294	0.975292
SAFB2:ENSG00000130254:E21.1-E22.1|ENSG00000130254:I21.1-E22.1	FALSE	exclusion	clu_19866	NewClu_2228	ENSG00000130254:E21.1	intron-retention	chr19:5587879-5587778|chr19:5587779-5587778		0.163369	2.04e-06	0.000177546	0.726465	0.563096
PER1:ENSG00000179094:E13.5-I13.1|ENSG00000179094:E13.4-E14.1	TRUE	exclusion	clu_41598	NewClu_1092	ENSG00000179094:E13.5|ENSG00000179094:I13.1	intron-retention	chr17:8050187-8050186|chr17:8050215-8050083		-0.149067	2.05e-06	0.00017825	0.231134	0.380201
FNTA:ENSG00000254673:E3.3-I1.1|ENSG00000254673:I1.1_42911399-E2.1	TRUE	exclusion	clu_53958	NewClu_4234	ENSG00000254673:E3.3|ENSG00000254673:I1.1	intron-retention	chr8:42912450-42912451|chr8:42911399-42914235		-0.252787	2.07e-06	0.000178788	0.596379	0.849166
ANKHD1:ENSG00000131503:E31.5-E33.3|ENSG00000131503:I32.1-E33.1	FALSE	exclusion	clu_20567	NewClu_1745	ENSG00000131503:E31.5|ENSG00000131503:E33.3	intron-retention	chr5:139909381-139916974|chr5:139916633-139916634	(-)alt-N-terminus, (-)AA:934(ENSP00000415887)->1024(ENSP00000410959)|(-)COMPBIAS-Poly-Ser	0.27051	2.08e-06	0.000179611	0.514191	0.243681
ZMAT1:ENSG00000166432:E8.1-I8.1|ENSG00000166432:E8.1-E9.5_101141646	TRUE	exclusion	clu_36035	NewClu_2145	ENSG00000166432:I8.1	intron-retention	chrX:101147678-101147677|chrX:101147678-101141646		-0.24551	2.08e-06	0.000179611	0.302267	0.547777
ELMO2:ENSG00000062598:E14.1-E16.1|ENSG00000062598:E15.2-I15.1	FALSE	exclusion	clu_3161	NewClu_3770	ENSG00000062598:E14.1|ENSG00000062598:E16.1	intron-retention	chr20:45008892-45004429|chr20:45005343-45005342	(+)alt-N-terminus, (+)alt-C-terminus, (+)AA:439(BAB13879.1)->463(BC036483-PEP)|(-)DOMAIN-ELMO, (-)DOMAIN-PH, (-)MOD_RES-Phosphotyrosine	0.142295	2.09e-06	0.000179611	0.762249	0.619955
APOBEC3F:ENSG00000128394:E6.2-E7.1|ENSG00000128394:E2.1-ENSG00000239713:E4.7	TRUE	exclusion	clu_19260	NewClu_4103	ENSG00000128394:E6.2|ENSG00000128394:E7.1	trans-splicing	chr22:39448358-39448582|chr22:39439095-39476938		-0.182406	2.09e-06	0.000179772	0.381932	0.564338
RP11-504P24.4:ENSG00000185495:E3.1-I3.1|ENSG00000185495:E3.1-E4.2	TRUE	exclusion	clu_43767	NewClu_3519	ENSG00000185495:I3.1	intron-retention	chr1:224191356-224191357|chr1:224191356-224197022		-0.187381	2.1e-06	0.000180006	0.101021	0.288402
CALM1:ENSG00000198668:E3.3-I3.1|ENSG00000198668:E2.6-E5.2	TRUE	exclusion	clu_47395	NewClu_313	ENSG00000198668:E3.3|ENSG00000198668:I3.1	intron-retention	chr14:90865147-90865148|chr14:90863577-90866409		-0.11182	2.13e-06	0.000182313	0.0922547	0.204075
UTP15:ENSG00000164338:I11.1-E12.1|ENSG00000164338:E11.1-E12.1	TRUE	exclusion	clu_34703	NewClu_1208	ENSG00000164338:I11.1	intron-retention	chr5:72874841-72874842|chr5:72874677-72874842		-0.105023	2.14e-06	0.00018319	0.19948	0.304502
MAPK8:ENSG00000107643:I12.1-E13.1|ENSG00000107643:E11.3-E14.2	TRUE	exclusion	clu_11804	NewClu_3286	ENSG00000107643:I12.1|ENSG00000107643:E13.1	intron-retention	chr10:49633792-49633793|chr10:49632628-49633931	(+)retained_intron, (+)alt-N-terminus, (+)alt-C-terminus, (+)AA:93(ENST00000469110-PEP)->170(ENST00000469879-PEP)|(+)HELIX, (+)MAPK_JNK-IPR008351, (+)TURN	-0.130712	2.15e-06	0.000183228	0.103174	0.233886
RANBP6:ENSG00000137040:I1.1-E2.1|ENSG00000137040:E1.1-E2.1	TRUE	exclusion	clu_23500	NewClu_2467	ENSG00000137040:I1.1	intron-retention	chr9:6014357-6014356|chr9:6015472-6014356	(-)alt-N-terminus, (-)alt-C-terminus, (-)AA:693(BAG62138.1)->990(AK307840-PEP)|(+)ARM-type_fold-IPR016024, (+)REPEAT-HEAT 4, (+)REPEAT-HEAT 7, (-)COMPBIAS-Poly-Ala, (-)HEAT-IPR000357, (-)REGION-Ran-GTP binding, (-)REPEAT-HEAT 1, (-)REPEAT-HEAT 2, (-)REPEAT-HEAT 3	-0.113519	2.15e-06	0.00018331	0.697913	0.811432
HIF1A:ENSG00000100644:E11.2-I11.1|ENSG00000100644:E11.2-E12.1	TRUE	exclusion	clu_8592	NewClu_312	ENSG00000100644:I11.1	intron-retention	chr14:62203827-62203828|chr14:62203827-62204805		-0.104792	2.18e-06	0.000185719	0.119134	0.223927
TGIF2-C20orf24:ENSG00000259399:E3.2-E6.1|ENSG00000259399:E3.1-E7.1_35240395	TRUE	exclusion	clu_54865	NewClu_670	ENSG00000259399:E3.2|ENSG00000259399:E6.1	intron-retention	chr20:35238161-35238162|chr20:35238133-35240395		-0.20054	2.19e-06	0.000185719	0.0934133	0.293954
DCLRE1CP1:ENSG00000237470:E4.1-E5.1|ENSG00000237470:E4.1-ENSG00000152457:E8.1	TRUE	inclusion	clu_52129	NewClu_43	ENSG00000237470:E5.1	trans-splicing	chr10:15063803-15060151|chr10:15063803-14978592		0.142284	2.2e-06	0.000186483	0.174915	0.0326315
ECHDC2:ENSG00000121310:I4.1-E5.1|ENSG00000121310:E2.11-E7.4	TRUE	exclusion	clu_17106	NewClu_4201	ENSG00000121310:I4.1|ENSG00000121310:E5.1	intron-retention	chr1:53379768-53379767|chr1:53387225-53377462		-0.174577	2.21e-06	0.000187181	0.0556985	0.230276
ARID1B:ENSG00000049618:E7.1-E8.1|ENSG00000049618:E6.2-E8.1	TRUE	inclusion	clu_2529	NewClu_2061	ENSG00000049618:E7.1	cassette-exon	chr6:157358010-157405796|chr6:157256710-157405796		0.100091	2.22e-06	0.000187938	0.386383	0.286292
TECR:ENSG00000099797:E12.17-E13.1|ENSG00000099797:E12.17-E13.4	TRUE	exclusion	clu_7820	NewClu_593	ENSG00000099797:E13.1	alt-3'	chr19:14676102-14676430|chr19:14676102-14676556	(-)nonsense_mediated_decay, (-)retained_intron, (-)alt-N-terminus, (-)alt-C-terminus, (-)AA:31(ENST00000598408-PEP)->59(ENSP00000472504)	-0.149315	2.23e-06	0.000188709	0.774746	0.924061
PEX1:ENSG00000127980:E18.1-I18.1|ENSG00000127980:E18.1-E19.1	TRUE	exclusion	clu_19182	NewClu_3527	ENSG00000127980:I18.1	intron-retention	chr7:92123607-92123606|chr7:92123607-92122443	(+)retained_intron, (+)alt-N-terminus, (+)alt-C-terminus, (+)AA:183(ENST00000496420-PEP)->260(BAB59065.1)|(+)Asp_de-COase-like_dom-IPR009010, (+)PEX-1N-IPR015342, (+)Peroxisome_synth_fac_1_a/b-IPR015343, (-)AAA+_ATPase-IPR003593, (-)ATPase_AAA_core-IPR003959, (-)DNA_helicase_Holl-junc_RuvB_N-IPR008824, (-)NP_BIND-ATP	-0.15516	2.24e-06	0.000188749	0.045388	0.200548
NPEPL1:ENSG00000215440:E3.4-E4.4|ENSG00000215440:E2.2-E4.4	TRUE	inclusion	clu_49614	NewClu_751	ENSG00000215440:E3.4	altPromoter	chr20:57268106-57268793|chr20:57266836-57268793	(+)alt-N-terminus, (+)AA:475(BAG60029.1)->523(BAD96814.1)	0.106829	2.24e-06	0.000188778	0.930801	0.823972
DPM2:ENSG00000136908:E1.6-E2.1|ENSG00000136908:I1.1-E2.1	FALSE	exclusion	clu_23437	NewClu_714	ENSG00000136908:E1.6	intron-retention	chr9:130699713-130698934|chr9:130698935-130698934	(-)retained_intron, (-)alt-N-terminus, (-)alt-C-terminus, (-)AA:58(BC048256-PEP)->68(ENST00000495270-PEP)|(-)TRANSMEM-Helical;	0.101458	2.24e-06	0.000188954	0.840596	0.739139
SCAND2P:ENSG00000176700:E6.4-E7.1|ENSG00000176700:I6.1-E7.1	FALSE	exclusion	clu_40823	NewClu_630	ENSG00000176700:E6.4	intron-retention	chr15:85181708-85182739|chr15:85182738-85182739	(~)AA:152(BC093924-PEP)->152(BC063836-PEP)	0.228779	2.27e-06	0.000190243	0.776389	0.54761
LAIR1:ENSG00000167613:I1.1-E2.1|ENSG00000167613:E1.3-E4.2	TRUE	exclusion	clu_36786	NewClu_2656	ENSG00000167613:I1.1|ENSG00000167613:E2.1	intron-retention	chr19:54880308-54880307|chr19:54881869-54875937		-0.163739	2.27e-06	0.000190406	0.0513309	0.21507
ZNF263:ENSG00000006194:E6.1-I6.1|ENSG00000006194:E6.1-E7.1	TRUE	exclusion	clu_510	NewClu_2909	ENSG00000006194:I6.1	intron-retention	chr16:3335754-3335755|chr16:3335754-3336023	(+)alt-N-terminus, (+)AA:331(LF210496-PEP)->683(BAJ17867.1)|(+)DOMAIN-KRAB, (+)DOMAIN-SCAN box, (+)Krueppel-associated_box-IPR001909, (+)Retrov_capsid_C-IPR008916, (+)Tscrpt_reg_SCAN-IPR003309	-0.103494	2.27e-06	0.000190406	0.116987	0.220481
SYNJ2:ENSG00000078269:E28.1-E30.1|ENSG00000078269:E29.1-E30.1	FALSE	exclusion	clu_5448	NewClu_3455	ENSG00000078269:E29.1	cassette-exon	chr6:158509804-158513958|chr6:158510979-158513958		0.148577	2.28e-06	0.000190705	0.255305	0.106729
ZNF44:ENSG00000197857:E13.1-I13.1|ENSG00000197857:E1.7-ENSG00000220949:E1.1	TRUE	exclusion	clu_46732	NewClu_3377	ENSG00000197857:E13.1|ENSG00000197857:I13.1	intron-retention	chr19:12353946-12353945|chr19:12405507-11870748		-0.590459	2.29e-06	0.000191179	0.245112	0.835572
WASH7P:ENSG00000227232:E11.3-E12.1|ENSG00000227232:E11.3-I11.1	FALSE	exclusion	clu_50565	NewClu_1472	ENSG00000227232:E12.1	intron-retention	chr1:15796-15038|chr1:15796-15795	(~)AA:160(ENST00000423562+PEP)+>160(BAG52575.1)	0.137733	2.32e-06	0.000192711	0.873175	0.735442
ZZEF1:ENSG00000074755:E56.1-I56.1|ENSG00000074755:E56.1-E57.3	TRUE	exclusion	clu_4855	NewClu_492	ENSG00000074755:I56.1	intron-retention	chr17:3912177-3912176|chr17:3912177-3910264		-0.101062	2.34e-06	0.000194377	0.12972	0.230783
RP11-231C14.3:ENSG00000254634:I1.1_29461503-E4.1|ENSG00000254634:I1.1-E4.1	FALSE	exclusion	clu_53948	NewClu_2860	ENSG00000254634:I1.1_29461503	intron-retention	chr16:29461503-29458347|chr16:29458348-29458347		0.336519	2.35e-06	0.000194976	0.596268	0.259749
NAT6:ENSG00000243477:E2.3-ENSG00000186792:E4.8|ENSG00000243477:E1.3-E3.3	FALSE	exclusion	clu_52755	NewClu_2318	ENSG00000243477:E2.3|ENSG00000243477:ENSG00000186792:E4.8	trans-splicing	chr3:50336252-50332284|chr3:50336644-50335103	(+)alt-N-terminus, (+)alt-C-terminus, (+)AA:286(BAG36539.1)->316(CU680436-PEP)|(-)Acyl_CoA_acyltransferase-IPR016181, (-)DOMAIN-N-acetyltransferase, (-)GNAT_dom-IPR000182	0.111785	2.39e-06	0.000197568	0.142871	0.0310863
FRMD4B:ENSG00000114541:E29.1-E30.1|ENSG00000114541:I29.1-E30.1	FALSE	exclusion	clu_14484	NewClu_4019	ENSG00000114541:E29.1	intron-retention	chr3:69246051-69245547|chr3:69245548-69245547	(+)alt-N-terminus, (+)alt-C-terminus, (+)AA:17(ENSP00000420735)->161(ENSP00000419869)|(+)COILED, (+)FERM_PH-like_C-IPR018980, (+)FERM_domain-IPR000299	0.19288	2.4e-06	0.000198373	0.91394	0.72106
LRBA:ENSG00000198589:E2.3-E3.1|ENSG00000198589:E1.2-E3.1	TRUE	exclusion	clu_47336	NewClu_3352	ENSG00000198589:E2.3	altPromoter	chr4:151936354-151936013|chr4:151936625-151936013	(~)AA:75(AK098039-PEP)->75(AAH64834.1)	-0.203232	2.4e-06	0.000198373	0.442445	0.645677
ZNF253:ENSG00000256771:I5.1-E6.1|ENSG00000256771:E1.4-ENSG00000184635:E5.1	TRUE	exclusion	clu_54370	NewClu_616	ENSG00000256771:I5.1|ENSG00000256771:E6.1	intron-retention	chr19:20005971-20005972|chr19:19976808-20026089		-0.258773	2.4e-06	0.000198506	0.189032	0.447805
GPSM1:ENSG00000160360:E13.1-I13.1|ENSG00000160360:E11.1-E15.2	TRUE	exclusion	clu_32409	NewClu_610	ENSG00000160360:E13.1|ENSG00000160360:I13.1	intron-retention	chr9:139249190-139249191|chr9:139244215-139250142		-0.258381	2.41e-06	0.000198738	0.277498	0.535879
ATXN2:ENSG00000204842:E12.2-E13.1|ENSG00000204842:E11.1-E13.1	TRUE	inclusion	clu_48420	NewClu_2317	ENSG00000204842:E12.2	cassette-exon	chr12:111953958-111951343|chr12:111956053-111951343	(+)alt-N-terminus, (+)alt-C-terminus, (+)AA:235(ENSP00000448640)->285(ENSP00000447225)|(-)LsmAD_domain-IPR009604, (-)MOD_RES-Phosphoserine, (+)MOD_RES-Phosphoserine	0.107663	2.43e-06	0.00019991	0.907861	0.800199
MSI2:ENSG00000153944:E7.2-E13.1|ENSG00000153944:E7.2-E9.1	FALSE	inclusion	clu_30122	NewClu_2847	ENSG00000153944:E9.1	alt-C-term	chr17:55339553-55478740|chr17:55339553-55351629	(-)alt+C+terminus, (-)AA:102(ENST00000579531+PEP)+>141(ENSP00000462914)|(-)RRM_dom+IPR000504	-0.112888	2.43e-06	0.000200092	0.729176	0.842064
PAPD7:ENSG00000112941:E7.3-E8.1|ENSG00000112941:I7.1-E8.1	FALSE	exclusion	clu_13924	NewClu_935	ENSG00000112941:E7.3	intron-retention	chr5:6746540-6748577|chr5:6748576-6748577		0.131449	2.44e-06	0.000200545	0.947121	0.815672
PXK:ENSG00000168297:I21.1-E22.1|ENSG00000168297:E20.2-E23.1	TRUE	exclusion	clu_37278	NewClu_45	ENSG00000168297:I21.1|ENSG00000168297:E22.1	intron-retention	chr3:58409187-58409188|chr3:58398690-58410479		-0.118008	2.46e-06	0.000201396	0.177191	0.295199
AC130352.1:ENSG00000205873:E1.1-E2.1|ENSG00000205873:U0.1_12056305-E4.1	TRUE	exclusion	clu_48792	NewClu_2635	ENSG00000205873:E1.1|ENSG00000205873:E2.1	altPromoter	chr8:12295219-12295673|chr8:12056305-12302265		-0.125806	2.47e-06	0.00020224	0.117349	0.243154
LRP5L:ENSG00000100068:I3.1-I3.1|ENSG00000100068:E3.1-E7.2	TRUE	exclusion	clu_8025	NewClu_1615	ENSG00000100068:I3.1|ENSG00000100068:I3.1	intron-retention	chr22:25758525-25758524|chr22:25771780-25756190		-0.200611	2.48e-06	0.000202287	0.136979	0.33759
FBXL20:ENSG00000108306:E16.3-I16.1|ENSG00000108306:E15.1-E16.3_37416832	TRUE	exclusion	clu_12052	NewClu_2519	ENSG00000108306:E16.3|ENSG00000108306:I16.1	intron-retention	chr17:37416840-37416839|chr17:37420428-37416832		-0.284227	2.48e-06	0.000202629	0.169444	0.453671
KDM2B:ENSG00000089094:E10.3-E11.2|ENSG00000089094:E8.2-E11.2	TRUE	inclusion	clu_6876	NewClu_4530	ENSG00000089094:E10.3	altPromoter	chr12:121973925-121972495|chr12:121986782-121972495	(-)alt-N-terminus, (-)alt-C-terminus, (-)AA:171(ENSP00000445102)->180(ENSP00000440373)|(+)JmjC_dom-IPR003347, (+)METAL-Iron; catalytic	0.101477	2.5e-06	0.000203602	0.126056	0.0245793
AP3M1:ENSG00000185009:E2.1-E3.1|ENSG00000185009:E1.3-E3.1	TRUE	inclusion	clu_43518	NewClu_3667	ENSG00000185009:E2.1	cassette-exon	chr10:75898564-75898140|chr10:75910513-75898140	(~)alt-coding, (~)AA:418(BAB15614.1)->418(AAH26232.1)|(+)Clathrin_mu-IPR001392, (+)Clathrin_mu_C-IPR008968, (+)DOMAIN-MHD	0.116479	2.53e-06	0.000206084	0.624096	0.507617
C2orf68:ENSG00000168887:E2.1-E3.1|ENSG00000168887:I2.1-E3.1	FALSE	exclusion	clu_37554	NewClu_1199	ENSG00000168887:E2.1	intron-retention	chr2:85836558-85836190|chr2:85836191-85836190	(-)alt-N-terminus, (-)alt-C-terminus, (-)AA:58(AK311297-PEP)->62(LF207192-PEP)|(+)UPF0561+IPR018888	0.148245	2.56e-06	0.000207807	0.842021	0.693776
ALS2:ENSG00000003393:E38.1-E39.1|ENSG00000003393:I38.1-E39.1	FALSE	exclusion	clu_140	NewClu_3405	ENSG00000003393:E38.1	intron-retention	chr2:202569177-202568941|chr2:202568942-202568941		0.168223	2.62e-06	0.000211954	0.936224	0.768001
EIF4G3:ENSG00000075151:E29.1-E31.1|ENSG00000075151:E30.2-E31.1	FALSE	inclusion	clu_4906	NewClu_4334	ENSG00000075151:E30.2	cassette-exon	chr1:21220010-21212864|chr1:21219112-21212864	(+)alt-N-terminus, (+)AA:1064(BC144335-PEP)->1075(BAG64053.1)|(-)SITE+Cleavage; by enterovirus/rhinovirus protease 2A, (-)SITE+Cleavage; by foot+and+mouth disease virus leader protease	-0.110347	2.63e-06	0.000212657	0.471158	0.581505
CCDC61:ENSG00000104983:E3.1-E4.2|ENSG00000104983:E2.5-E4.2	TRUE	inclusion	clu_10603	NewClu_4265	ENSG00000104983:E3.1	cassette-exon	chr19:46499659-46506266|chr19:46498762-46506266	(+)retained_intron, (+)alt-C-terminus, (+)AA:74(ENST00000596161-PEP)->77(ENSP00000469909)	0.141118	2.65e-06	0.000214069	0.312343	0.171224
TES:ENSG00000135269:E4.4-I4.1|ENSG00000135269:E4.1-E5.1	TRUE	exclusion	clu_22328	NewClu_4349	ENSG00000135269:E4.4|ENSG00000135269:I4.1	intron-retention	chr7:115890086-115890087|chr7:115889326-115890215		-0.133408	2.66e-06	0.000214151	0.205177	0.338585
FNDC3A:ENSG00000102531:I1.1-E2.1|ENSG00000102531:E1.2-E3.1	TRUE	exclusion	clu_9509	NewClu_1086	ENSG00000102531:I1.1|ENSG00000102531:E2.1	intron-retention	chr13:49550808-49550809|chr13:49550313-49580288		-0.268768	2.66e-06	0.000214151	0.241832	0.5106
POU2F2:ENSG00000028277:E20.2-E20.7|ENSG00000028277:E20.4-E20.7	FALSE	exclusion	clu_1696	NewClu_2096	ENSG00000028277:E20.2	alt-5'	chr19:42596221-42595743|chr19:42596019-42595743		0.171807	2.66e-06	0.00021429	0.457541	0.285735
RNPC3:ENSG00000185946:I15.1-E16.1|ENSG00000185946:E14.2-E17.2	TRUE	exclusion	clu_44036	NewClu_63	ENSG00000185946:I15.1|ENSG00000185946:E16.1	intron-retention	chr1:104096227-104096228|chr1:104094414-104097656	(~)AA:517(ENSP00000391432)->517(ENSP00000432886)	-0.218986	2.68e-06	0.000215411	0.436696	0.655682
FBXW7:ENSG00000109670:E16.2-E17.2|ENSG00000109670:I16.1-E17.1	FALSE	exclusion	clu_12622	NewClu_1701	ENSG00000109670:E16.2|ENSG00000109670:E17.2	intron-retention	chr4:153247158-153245546|chr4:153245589-153245588	(+)alt+N+terminus, (+)alt+C+terminus, (+)AA:141(AK131383+PEP)+>416(BC059373+PEP)|(+)DOMAIN+F+box, (+)F+box_dom_cyclin+like+IPR001810, (+)HELIX, (+)MOD_RES+Phosphoserine; by SGK1, (+)REPEAT+WD 1, (+)REPEAT+WD 2, (+)STRAND, (+)TURN, (+)WD40_repeat+IPR001680, (-)G-protein_beta_WD-40_rep-IPR020472, (-)HELIX, (-)REPEAT-WD 3, (-)STRAND, (-)WD40_repeat-IPR001680	0.14657	2.71e-06	0.00021655	0.937699	0.791129
GOLGA8J:ENSG00000179938:E3.1-E4.1|ENSG00000179938:E1.2-ENSG00000261247:E3.1	TRUE	exclusion	clu_41814	NewClu_2824	ENSG00000179938:E3.1|ENSG00000179938:E4.1	trans-splicing	chr15:30377093-30377986|chr15:30375303-30429069		-0.247186	2.71e-06	0.00021655	0.453838	0.701024
KANSL1:ENSG00000120071:E5.1-E7.1|ENSG00000120071:E3.2-E7.1	TRUE	inclusion	clu_16739	NewClu_3318	ENSG00000120071:E5.1	altPromoter	chr17:44270189-44249598|chr17:44301037-44249598	(~)AA:1105(ENSP00000461812)->1105(ENSP00000461484)	0.142263	2.72e-06	0.000216812	0.671722	0.529459
NELFE:ENSG00000204356:E4.4-I14.1|ENSG00000204356:E4.4-I14.1_31695177	TRUE	exclusion	clu_48168	NewClu_4188	ENSG00000204356:I14.1	intron-retention	chr6:31695320-31695319|chr6:31695320-31695177		-0.25544	2.73e-06	0.000217465	0.209079	0.46452
HERC2P9:ENSG00000206149:E7.1-E8.4|ENSG00000206149:E2.2-ENSG00000261377:E13.1	TRUE	exclusion	clu_48835	NewClu_1194	ENSG00000206149:E7.1|ENSG00000206149:E8.4	trans-splicing	chr15:28877953-28878338|chr15:28835406-29083834		-0.143996	2.74e-06	0.000218396	0.821561	0.965557
RHOC:ENSG00000155366:E2.6-E4.1|ENSG00000155366:E1.12-E4.1	TRUE	inclusion	clu_30631	NewClu_3942	ENSG00000155366:E2.6	cassette-exon	chr1:113247722-113246428|chr1:113249700-113246428	(~)nonsense_mediated_decay, (~)nonsense_mediated_decay, (~)AA:66(ENSP00000432209)->66(ENSP00000431392)	0.129796	2.75e-06	0.000218583	0.7558	0.626004
NDUFAF6:ENSG00000156170:E7.4-E9.1|ENSG00000156170:I8.1-E9.1	FALSE	exclusion	clu_30858	NewClu_728	ENSG00000156170:E7.4	intron-retention	chr8:95993201-96000586|chr8:96000585-96000586		0.179121	2.76e-06	0.000219593	0.382402	0.203281
MAPK1IP1L:ENSG00000168175:E3.1-E4.1|ENSG00000168175:E1.3-E4.1	TRUE	exclusion	clu_37222	NewClu_1021	ENSG00000168175:E3.1	cassette-exon	chr14:55528419-55529336|chr14:55518521-55529336	(-)alt-N-terminus, (-)alt-C-terminus, (-)AA:72(ENST00000554364-PEP)->164(AK025580-PEP)|(-)MOD_RES-Phosphoserine	-0.135613	2.77e-06	0.000219616	0.289363	0.424976
ANKHD1:ENSG00000131503:E32.2-I32.1|ENSG00000131503:E31.5-E33.3	TRUE	exclusion	clu_20567	NewClu_1745	ENSG00000131503:E32.2|ENSG00000131503:I32.1	intron-retention	chr5:139915489-139915490|chr5:139909381-139916974		-0.22893	2.77e-06	0.000219616	0.194513	0.423443
CCNL1:ENSG00000163660:E5.4-I5.1|ENSG00000163660:E5.3-E6.1	TRUE	exclusion	clu_34013	NewClu_721	ENSG00000163660:E5.4|ENSG00000163660:I5.1	intron-retention	chr3:156870529-156870528|chr3:156870825-156870030	(-)retained_intron, (-)alt-N-terminus, (-)alt-C-terminus, (-)AA:256(ENST00000476367-PEP)->299(BX641146-PEP)|(+)Cyclin-like-IPR013763, (+)REGION-Cyclin-like 2, (-)MOD_RES-Phosphoserine, (-)REGION-RS	-0.120698	2.78e-06	0.000220248	0.43866	0.559358
ZNF195:ENSG00000005801:I7.1-E8.1|ENSG00000005801:E6.4-E15.1	TRUE	exclusion	clu_417	NewClu_837	ENSG00000005801:I7.1|ENSG00000005801:E8.1	intron-retention	chr11:3390086-3390085|chr11:3392205-3381795		-0.163864	2.79e-06	0.000221109	0.147425	0.31129
TRIM52:ENSG00000183718:E3.5-I3.1|ENSG00000183718:E1.5-ENSG00000204628:E5.1	TRUE	exclusion	clu_42965	NewClu_902	ENSG00000183718:E3.5|ENSG00000183718:I3.1	intron-retention	chr5:180682147-180682146|chr5:180687002-180669345		-0.191463	2.8e-06	0.000221109	0.675121	0.866585
AC004696.2:ENSG00000166770:E3.5-I3.1|ENSG00000166770:E3.4-E4.2	TRUE	exclusion	clu_36237	NewClu_3197	ENSG00000166770:E3.5|ENSG00000166770:I3.1	intron-retention	chr19:57005972-57005973|chr19:57005711-57006417		-0.186292	2.8e-06	0.000221223	0.72244	0.908731
WDFY2:ENSG00000139668:I1.1-E2.1|ENSG00000139668:E1.1-E2.1	TRUE	exclusion	clu_24944	NewClu_444	ENSG00000139668:I1.1	intron-retention	chr13:52173356-52173357|chr13:52158960-52234732		-0.102549	2.8e-06	0.000221223	0.0365131	0.139062
LRBA:ENSG00000198589:E1.2-E3.1|ENSG00000198589:E2.3-E3.1	FALSE	exclusion	clu_47336	NewClu_3352	ENSG00000198589:E2.3	altPromoter	chr4:151936625-151936013|chr4:151936354-151936013	(~)AA:75(AK098039+PEP)+>75(AAH64834.1)	0.203895	2.83e-06	0.000223315	0.555978	0.352083
SLC25A28:ENSG00000155287:I4.1-E5.1|ENSG00000155287:E4.1-E5.2	TRUE	exclusion	clu_30604	NewClu_907	ENSG00000155287:I4.1|ENSG00000155287:E5.1	intron-retention	chr10:101372702-101372701|chr10:101373453-101372356		-0.120009	2.84e-06	0.000223596	0.54217	0.66218
HINFP:ENSG00000172273:E5.2-I6.2|ENSG00000172273:E6.1-E6.2	FALSE	exclusion	clu_39100	NewClu_4437	ENSG00000172273:E5.2|ENSG00000172273:I6.2	intron-retention	chr11:118997835-119001435|chr11:119001434-119001435	(+)retained_intron, (+)alt-C-terminus, (+)AA:133(LF384541-PEP)->143(ENST00000529354-PEP)	0.125941	2.86e-06	0.00022445	0.836766	0.710824
AAK1:ENSG00000115977:E17.1-I23.1_69693683|ENSG00000115977:E20.1-I23.1_69693683	FALSE	inclusion	clu_15270	NewClu_3145	ENSG00000115977:E17.1		chr2:69732701-69693683|chr2:69707992-69693683		-0.104565	2.93e-06	0.000229573	0.198058	0.302623
GOLGA8T:ENSG00000261247:E9.1-E10.1|ENSG00000261247:E4.1-ENSG00000178115:E4.1	TRUE	exclusion	clu_55219	NewClu_1991	ENSG00000261247:E9.1|ENSG00000261247:E10.1	trans-splicing	chr15:30431987-30433045|chr15:30430143-30847245	(~)AA:631(ENSP00000455826)->631(ENSP00000455826)	-0.233852	2.94e-06	0.000230637	0.389818	0.62367
EVI5L:ENSG00000142459:I22.1-E23.1|ENSG00000142459:E22.2-E23.1	TRUE	inclusion	clu_26126	NewClu_3472	ENSG00000142459:I22.1	intron-retention	chr19:7928309-7928310|chr19:7928166-7928310	(+)alt-N-terminus, (+)alt-C-terminus, (+)AA:139(ENSP00000470145)->184(LF384326-PEP)	0.221436	2.97e-06	0.00023195	0.246128	0.0246916
TGIF2-C20orf24:ENSG00000259399:E3.1-I6.1|ENSG00000259399:E3.1-E7.1_35240395	TRUE	exclusion	clu_54865	NewClu_670	ENSG00000259399:I6.1	intron-retention	chr20:35238133-35238134|chr20:35238133-35240395		-0.210665	2.97e-06	0.000232204	0.105352	0.316017
FBXW2:ENSG00000119402:E1.8-E2.1|ENSG00000119402:E1.8-E2.2	TRUE	inclusion	clu_16436	NewClu_3542	ENSG00000119402:E2.1	alt-3'	chr9:123555427-123550556|chr9:123555427-123550464	(+)alt-N-terminus, (+)alt-C-terminus, (+)AA:325(BAG61872.1)->357(AAP97280.1)|(-)G-protein_beta_WD-40_rep-IPR020472, (-)REPEAT-WD 1, (-)REPEAT-WD 2, (-)REPEAT-WD 3, (-)WD40_repeat-IPR001680, (-)WD40_repeat_dom-IPR017986, (+)DOMAIN-F-box, (+)F-box_dom_cyclin-like-IPR001810, (+)WD40_repeat-IPR001680, (+)WD40_repeat_dom-IPR017986	0.14724	2.98e-06	0.000232811	0.358107	0.210867
STK25:ENSG00000115694:E2.12-E3.5|ENSG00000115694:E2.11-E3.5	TRUE	inclusion	clu_15137	NewClu_113	ENSG00000115694:E2.12	alt-5'	chr2:242447858-242447550|chr2:242447920-242447550	(~)alt-coding, (~)AA:349(BAF84497.1)->349(BAG52488.1)|(-)HELIX, (-)Kinase-like_dom-IPR011009, (-)Prot_kinase_cat_dom-IPR000719, (-)Ser-Thr/Tyr_kinase_cat_dom-IPR001245, (-)Ser/Thr_dual-sp_kinase_dom-IPR002290, (-)Tyr_kinase_cat_dom-IPR020635	0.159531	2.99e-06	0.000233259	0.604607	0.445076
NUDT13:ENSG00000166321:E7.1-I7.1|ENSG00000166321:E7.1-E8.1	TRUE	exclusion	clu_35927	NewClu_695	ENSG00000166321:I7.1	intron-retention	chr10:74884078-74884079|chr10:74884078-74884876	(+)alt-N-terminus, (+)alt-C-terminus, (+)AA:121(LF384965-PEP)->226(BAG62602.1)|(+)DOMAIN-Nudix hydrolase, (+)MOTIF-Nudix box, (+)NADH_PPase-like_N-IPR015375, (+)NUDIX_hydrolase_dom-IPR000086, (+)NUDIX_hydrolase_dom-like-IPR015797, (+)Znr_NADH_PPase-IPR015376	-0.253796	3.03e-06	0.000235662	0.0213745	0.275171
TMEM181:ENSG00000146433:E1.1-I15.1|ENSG00000146433:E15.1-E16.1	TRUE	exclusion	clu_27741	NewClu_465	ENSG00000146433:E1.1|ENSG00000146433:I15.1	intron-retention	chr6:159047478-159047479|chr6:159046786-159049440		-0.108786	3.04e-06	0.000236239	0.0890692	0.197856
SPPL2B:ENSG00000005206:I14.1-E15.1|ENSG00000005206:E14.3-E15.2	TRUE	exclusion	clu_341	NewClu_2163	ENSG00000005206:I14.1|ENSG00000005206:E15.1	intron-retention	chr19:2342719-2342720|chr19:2341012-2343209		-0.163403	3.04e-06	0.000236239	0.490249	0.653653
PRRC2C:ENSG00000117523:E35.2-I35.1|ENSG00000117523:E35.2_171560343-E36.1	TRUE	exclusion	clu_15962	NewClu_1311	ENSG00000117523:E35.2|ENSG00000117523:I35.1	intron-retention	chr1:171560452-171560453|chr1:171560343-171560726		-0.111548	3.11e-06	0.000240833	0.253734	0.365282
AGAP10:ENSG00000204172:E10.1-E11.1|ENSG00000204172:E10.1-I10.1_47198808	FALSE	inclusion	clu_48049	NewClu_213	ENSG00000204172:E11.1		chr10:47200161-47197573|chr10:47200161-47198808	(+)alt-N-terminus, (+)AA:658(ENSP00000392206)->703(ENSP00000407436)|(+)EF_GTP-bd_dom-IPR000795, (+)P-loop_NTPase-IPR027417, (-)REGION-2 X 23 AA tandem repeats of A-L-E-F-N- [LS]-S-A-N-P-E-A-S-T-I-F-Q-R-N-S-Q-T-D, (-)REPEAT-1, (-)REPEAT-2	-0.101073	3.14e-06	0.00024247	0.596547	0.697619
AC004967.7:ENSG00000243554:E6.1-E7.1|ENSG00000243554:E5.1-E7.1	TRUE	inclusion	clu_52771	NewClu_3420	ENSG00000243554:E6.1	cassette-exon	chr7:97598317-97596289|chr7:97599082-97596289	(~)alt-coding, (~)AA:88(BC042035-PEP)->88(BC015431-PEP)	0.18923	3.15e-06	0.000243305	0.608738	0.419508
ATP6V1B2:ENSG00000147416:I15.1-E16.1|ENSG00000147416:I15.1_20082243-E16.1	TRUE	exclusion	clu_28038	NewClu_1055	ENSG00000147416:I15.1	intron-retention	chr8:20082792-20082793|chr8:20082243-20082793		-0.334839	3.15e-06	0.000243357	0.26479	0.599629
TNFSF4:ENSG00000117586:E1.1-E3.1|ENSG00000117586:E2.2-E3.1	FALSE	exclusion	clu_15989	NewClu_3275	ENSG00000117586:E2.2	altPromoter	chr1:173176163-173157708|chr1:173174450-173157708	(+)alt+N+terminus, (+)AA:133(BAG60249.1)+>183(CAG46830.1)|(+)TOPO_DOM+Cytoplasmic, (+)TOPO_DOM+Extracellular	0.371897	3.16e-06	0.000243795	0.693723	0.321826
STAG3:ENSG00000066923:I21.1-E22.1|ENSG00000066923:E21.2-E22.1	TRUE	exclusion	clu_3703	NewClu_3528	ENSG00000066923:I21.1	intron-retention	chr7:99799571-99799572|chr7:99799489-99799572		-0.193684	3.18e-06	0.000244486	0.195858	0.389542
ANKMY1:ENSG00000144504:I22.1-E23.1|ENSG00000144504:E22.2-E23.1	TRUE	exclusion	clu_26991	NewClu_2432	ENSG00000144504:I22.1	intron-retention	chr2:241419073-241419072|chr2:241420354-241419072		-0.129766	3.18e-06	0.000244486	0.17033	0.300096
MTR:ENSG00000116984:E30.1-E31.1|ENSG00000116984:I30.1-E31.1	FALSE	exclusion	clu_15727	NewClu_3193	ENSG00000116984:E30.1	intron-retention	chr1:237054629-237057657|chr1:237057656-237057657		0.205097	3.19e-06	0.000244486	0.687844	0.482747
RP11-262H14.1:ENSG00000238113:I3.1-E4.1|ENSG00000238113:E3.1-E5.1	TRUE	exclusion	clu_52256	NewClu_4277	ENSG00000238113:I3.1|ENSG00000238113:E4.1	intron-retention	chr9:66462134-66462135|chr9:66459964-66465592		-0.333666	3.21e-06	0.000245854	0.203127	0.536793
RP11-1212A22.1:ENSG00000205746:E28.1-E29.1|ENSG00000205746:I1.1_18468888-E30.1_18428785	TRUE	inclusion	clu_48756	NewClu_1313	ENSG00000205746:E28.1|ENSG00000205746:E29.1		chr16:18430708-18430617|chr16:18468888-18428785		0.148143	3.23e-06	0.000247375	0.648801	0.500658
BCAT2:ENSG00000105552:E5.1-E6.1|ENSG00000105552:E1.4-E6.1	TRUE	inclusion	clu_10896	NewClu_1702	ENSG00000105552:E5.1	cassette-exon	chr19:49309774-49303554|chr19:49314241-49303554	(+)alt-N-terminus, (+)alt-C-terminus, (+)AA:313(AK310101-PEP)->352(BAG52745.1)|(-)Aminotrans_IV-IPR001544, (-)B_amino_transII-IPR005786, (+)Aminotrans_IV-IPR001544, (+)B_amino_transII-IPR005786, (+)HELIX, (+)STRAND, (+)TURN	0.107466	3.23e-06	0.000247375	0.90772	0.800254
STAU2:ENSG00000040341:E22.1-E24.1|ENSG00000040341:E21.4-E24.1	TRUE	inclusion	clu_2121	NewClu_3529	ENSG00000040341:E22.1	cassette-exon	chr8:74439926-74334937|chr8:74464247-74334937	(-)alt-N-terminus, (-)AA:504(BAH13900.1)->538(AAN37927.1)|(-)DOMAIN-DRBM 2, (-)Ds-RNA-bd-IPR001159, (-)REGION-Required for dendritic transport	0.118794	3.26e-06	0.000248985	0.194913	0.0761198
LSMD1:ENSG00000183011:E2.1-E7.9|ENSG00000183011:E7.6-E7.9	FALSE	exclusion	clu_42699	NewClu_1399	ENSG00000183011:E2.1	cassette-exon	chr17:7786553-7760516|chr17:7760701-7760516		0.135951	3.31e-06	0.000251831	0.31879	0.182839
ARMC5:ENSG00000140691:E8.2-I8.1|ENSG00000140691:E8.2-E9.1	TRUE	exclusion	clu_25392	NewClu_1319	ENSG00000140691:I8.1	intron-retention	chr16:31477303-31477304|chr16:31477303-31477400	(+)alt-N-terminus, (+)alt-C-terminus, (+)AA:725(BAB15720.2)->771(AAH14945.1)|(+)ARM-type_fold-IPR016024, (+)BTB/POZ-like-IPR000210, (+)BTB/POZ_fold-IPR011333, (+)DOMAIN-BTB	-0.129878	3.34e-06	0.00025359	0.217567	0.347445
FAM45A:ENSG00000119979:E4.1-E6.1|ENSG00000119979:E4.1_120871436-E6.1	TRUE	exclusion	clu_16718	NewClu_642	ENSG00000119979:E4.1.120871436	alt-5'	chr10:120871440-120877031|chr10:120871436-120877031	(-)alt-N-terminus, (-)AA:206(ENSP00000443725)->357(ENSP00000354688)|(-)Secretory_pathway_prot_Avl9-IPR018307	-0.159953	3.35e-06	0.00025421	0.699316	0.859269
CLCN7:ENSG00000103249:E1.8-E5.1|ENSG00000103249:E3.1-E5.1	FALSE	exclusion	clu_9857	NewClu_2299	ENSG00000103249:E3.1	cassette-exon	chr16:1524835-1515339|chr16:1521625-1515339	(+)alt+N+terminus, (+)alt+C+terminus, (+)AA:216(ENSP00000461009)+>249(CU680386+PEP)|(+)TOPO_DOM+Cytoplasmic, (-)Cl-channel_volt-gated-IPR001807, (-)MOTIF-Selectivity filter part_2, (-)SITE-Mediates proton transfer from the outer aqueous phase to the interior of the protein; involved in linking H(-) and Cl(-) transport, (-)TRANSMEM-Helical;	0.170821	3.38e-06	0.000255834	0.892819	0.721999
ATAT1:ENSG00000137343:E11.1-I11.1|ENSG00000137343:E11.1-E13.1	TRUE	exclusion	clu_23669	NewClu_187	ENSG00000137343:I11.1	intron-retention	chr6:30610788-30610789|chr6:30610788-30613672	(+)alt-C-terminus, (+)AA:323(ENSP00000365666)->398(ENSP00000365661)	-0.11868	3.4e-06	0.000257041	0.0350684	0.153749
WDR27:ENSG00000184465:I9.1-E10.1|ENSG00000184465:E8.2-I10.2	TRUE	exclusion	clu_43300	NewClu_2428	ENSG00000184465:I9.1|ENSG00000184465:E10.1	intron-retention	chr6:170065653-170065652|chr6:170067232-170065652		-0.173519	3.4e-06	0.000257041	0.295942	0.469461
CNKSR3:ENSG00000153721:E9.1-I9.1_154748165|ENSG00000153721:E9.1-E10.1	TRUE	inclusion	clu_30052	NewClu_4342	ENSG00000153721:I9.1_154748165		chr6:154749262-154748165|chr6:154749262-154744117		0.321111	3.42e-06	0.000258904	0.472745	0.151634
TCP11L2:ENSG00000166046:E13.1-E14.1|ENSG00000166046:E13.1-I13.1	FALSE	exclusion	clu_35755	NewClu_1112	ENSG00000166046:E14.1	intron-retention	chr12:106729604-106729810|chr12:106729604-106729605		0.193072	3.43e-06	0.00025908	0.798412	0.60534
SNIP1:ENSG00000163877:E1.8-E2.1|ENSG00000163877:I1.1-E2.1	FALSE	exclusion	clu_34213	NewClu_4389	ENSG00000163877:E1.8	intron-retention	chr1:38019607-38018348|chr1:38018349-38018348	(+)alt+N+terminus, (+)alt+C+terminus, (+)AA:171(LF206613+PEP)+>220(CU693250+PEP)|(+)COMPBIAS+Arg+rich, (+)CROSSLNK+Glycyl lysine isopeptide (Lys+Gly) (interchain with G+Cter in SUMO), (+)MOD_RES+Phosphoserine	0.235965	3.43e-06	0.000259297	0.867133	0.631168
TGOLN2:ENSG00000152291:E2.4_85554434-E2.6|ENSG00000152291:E2.4_85554485-E2.8	TRUE	inclusion	clu_29631	NewClu_4280	ENSG00000152291:E2.4_85554434|ENSG00000152291:E2.6	alt-5'	chr2:85554434-85554349|chr2:85554485-85553927		0.131322	3.45e-06	0.000260349	0.146048	0.0147261
SRP9:ENSG00000143742:E2.1-E3.1|ENSG00000143742:E2.1-E4.4	TRUE	inclusion	clu_26657	NewClu_1427	ENSG00000143742:E3.1	cassette-exon	chr1:225971070-225974564|chr1:225971070-225976942	(-)alt-C-terminus, (-)AA:82(AAH21995.1)->86(AF070649-PEP)|(-)HELIX, (-)MOD_RES-N6-acetyllysine, (-)STRAND, (-)Signal_recog_particle_SRP9-IPR008832, (-)Signal_recog_particle_SRP9/14-IPR009018	0.111756	3.47e-06	0.000261098	0.332301	0.220546
NELFE:ENSG00000204356:I17.1-I17.1|ENSG00000204356:I17.1_31324439-I17.1_31239349	TRUE	exclusion	clu_48168	NewClu_4190	ENSG00000204356:I17.1|ENSG00000204356:I17.1	intron-retention	chr6:31323580-31323579|chr6:31324439-31239349		-0.186696	3.47e-06	0.000261098	0.498719	0.685415
HNRNPA3:ENSG00000170144:E4.1-E5.1|ENSG00000170144:E4.1-I4.1	FALSE	inclusion	clu_38121	NewClu_3590	ENSG00000170144:E5.1	intron-retention	chr2:178080916-178081231|chr2:178080916-178080917	(-)alt-N-terminus, (-)alt-C-terminus, (-)AA:97(AL832246-PEP)->378(ENSP00000376309)|(-)COMPBIAS-Gly-rich, (-)DOMAIN-RRM 1, (-)DOMAIN-RRM 2, (-)HnRNPA1-IPR021662, (-)MOD_RES-Dimethylated arginine, (-)MOD_RES-Dimethylated arginine; alternate, (-)MOD_RES-N6-acetyllysine, (-)MOD_RES-Omega-N-methylarginine; alternate, (-)MOD_RES-Phosphoserine, (-)MOD_RES-Phosphotyrosine, (-)RRM_dom-IPR000504	-0.127519	3.47e-06	0.000261178	0.702173	0.829691
AC097495.2:ENSG00000237576:E2.1-E3.1|ENSG00000237576:I2.1-E3.1	FALSE	exclusion	clu_52152	NewClu_2351	ENSG00000237576:E2.1	intron-retention	chr2:69062366-69064514|chr2:69064513-69064514		0.953704	3.48e-06	0.00026149	1	0.0462963
GEMIN8:ENSG00000046647:E2.1-I2.1|ENSG00000046647:E1.2-E4.1	TRUE	exclusion	clu_2264	NewClu_3070	ENSG00000046647:E2.1|ENSG00000046647:I2.1	intron-retention	chrX:14047513-14047512|chrX:14047896-14044340		-0.158624	3.5e-06	0.000262358	0.148489	0.307113
FAM160B1:ENSG00000151553:E10.1-E11.1|ENSG00000151553:E10.1-I10.1	FALSE	exclusion	clu_29330	NewClu_2030	ENSG00000151553:E11.1	intron-retention	chr10:116606126-116606318|chr10:116606126-116606127		0.160847	3.51e-06	0.000262664	0.808711	0.647864
NECAP1:ENSG00000089818:E4.3-I4.1|ENSG00000089818:E4.2-E5.1	TRUE	exclusion	clu_6968	NewClu_2191	ENSG00000089818:E4.3|ENSG00000089818:I4.1	intron-retention	chr12:8244580-8244581|chr12:8244446-8245272	(+)retained_intron, (+)alt-N-terminus, (+)alt-C-terminus, (+)AA:62(AK094805-PEP)->70(ENST00000545807-PEP)	-0.139606	3.51e-06	0.000262718	0.261054	0.40066
CYBRD1:ENSG00000071967:E5.1-I5.1|ENSG00000071967:E2.4-E6.1	TRUE	exclusion	clu_4433	NewClu_3100	ENSG00000071967:E5.1|ENSG00000071967:I5.1	intron-retention	chr2:172397638-172397639|chr2:172379248-172398095		-0.138648	3.51e-06	0.000262718	0.0876766	0.226325
TFEC:ENSG00000105967:I15.1-E16.1|ENSG00000105967:E15.1-E16.1	TRUE	exclusion	clu_11164	NewClu_2050	ENSG00000105967:I15.1	intron-retention	chr7:115580986-115580985|chr7:115581947-115580985	(+)alt-N-terminus, (+)alt-C-terminus, (+)AA:197(AAH29891.1)->280(ENSP00000387650)|(+)REGION-Necessary for transcriptional transactivation, (+)bHLH_ZIP_TF_MiT/TFE-IPR021802	-0.146518	3.51e-06	0.000262805	0.179369	0.325887
LENG8:ENSG00000167615:I16.1-E17.1|ENSG00000167615:E16.2-E18.1	TRUE	exclusion	clu_36797	NewClu_2662	ENSG00000167615:I16.1|ENSG00000167615:E17.1	intron-retention	chr19:54971180-54971181|chr19:54969700-54971946	(-)alt-C-terminus, (-)AA:800(AAH28048.1)->837(ENSP00000365709)|(+)SAC3/GANP/Nin1/mts3/eIF-3-p25-IPR005062, (-)SAC3/GANP/Nin1/mts3/eIF-3-p25-IPR005062	-0.161526	3.56e-06	0.000265192	0.44988	0.611407
ZMYM2:ENSG00000121741:I10.1-E11.1|ENSG00000121741:E9.1-E11.2	TRUE	exclusion	clu_17195	NewClu_4562	ENSG00000121741:I10.1|ENSG00000121741:E11.1	intron-retention	chr13:20600658-20600659|chr13:20593758-20600752	(-)alt-N-terminus, (-)AA:779(AK226118-PEP)->830(BX648905-PEP)|(-)TRASH_dom-IPR011017, (-)ZN_FING-MYM-type 5, (-)Znf_MYM-IPR010507	-0.11464	3.56e-06	0.000265288	0.114092	0.228733
TTLL5:ENSG00000119685:E21.2-E24.1|ENSG00000119685:E21.2-E22.1	FALSE	inclusion	clu_16559	NewClu_171	ENSG00000119685:E22.1	cassette-exon	chr14:76201632-76211438|chr14:76201632-76203909	(~)alt+C+terminus, (~)AA:1281(AAI36473.1)+>1281(AK309748+PEP)	-0.125908	3.56e-06	0.00026531	0.245624	0.371532
61E3.4:ENSG00000185864:E12.3-I18.1_21418878|ENSG00000185864:E12.3-I18.1	FALSE	inclusion	clu_43997	NewClu_3668	ENSG00000185864:I18.1_21418878	intron-retention	chr16:21422255-21418878|chr16:21422255-21422254		-0.162492	3.57e-06	0.000265521	0.26141	0.423902
CCNT2:ENSG00000082258:I5.1-E6.1|ENSG00000082258:E5.1-E7.1	TRUE	exclusion	clu_5922	NewClu_925	ENSG00000082258:I5.1|ENSG00000082258:E6.1	intron-retention	chr2:135703356-135703357|chr2:135700244-135703671		-0.127941	3.59e-06	0.000266714	0.182932	0.310873
UBR1:ENSG00000159459:I45.1-E46.1|ENSG00000159459:E45.1-E46.1	TRUE	exclusion	clu_32013	NewClu_2937	ENSG00000159459:I45.1	intron-retention	chr15:43250289-43250288|chr15:43252843-43250288		-0.145203	3.63e-06	0.000269106	0.0608376	0.206041
KRTCAP2:ENSG00000163463:E2.11-E2.14|ENSG00000163463:E2.3-E2.14	TRUE	exclusion	clu_33762	NewClu_116	ENSG00000163463:E2.11	alt-5'	chr1:155145697-155145368|chr1:155145793-155145368	(-)alt-N-terminus, (-)AA:114(ENST00000491084-PEP)->162(ENSP00000295682)|(-)TRANSMEM-Helical;, (-)Uncharacterised_KRTCAP2-IPR018614	-0.297524	3.68e-06	0.000272325	0.511441	0.808965
C1orf52:ENSG00000162642:I3.1-E4.1|ENSG00000162642:E3.1-E5.3	TRUE	exclusion	clu_33264	NewClu_3447	ENSG00000162642:I3.1|ENSG00000162642:E4.1	intron-retention	chr1:85723155-85723154|chr1:85724207-85718385	(+)alt-C-terminus, (+)AA:179(LF206361-PEP)->182(AAS57906.1)|(+)MOD_RES-Phosphoserine, (+)MOD_RES-Phosphotyrosine	-0.145114	3.69e-06	0.000272773	0.203344	0.348458
SIRT3:ENSG00000142082:I3.1-E4.1|ENSG00000142082:E2.10-E4.2	TRUE	exclusion	clu_26011	NewClu_4367	ENSG00000142082:I3.1|ENSG00000142082:E4.1	intron-retention	chr11:233684-233683|chr11:236048-233534	(+)alt-N-terminus, (+)alt-C-terminus, (+)AA:191(LF384311-PEP)->345(BAH12927.1)|(+)ACT_SITE-Proton acceptor, (+)BINDING-NAD; via amide nitrogen, (+)HELIX, (+)METAL-Zinc, (+)NP_BIND-NAD, (+)STRAND, (+)Sirtuin-IPR003000, (+)Ssirtuin_cat_dom-IPR026590, (+)TURN, (-)HELIX, (-)METAL-Zinc, (-)NP_BIND-NAD, (-)STRAND, (-)Sirtuin-IPR003000, (-)TURN	-0.196582	3.71e-06	0.000272976	0.505445	0.702027
EIF4G3:ENSG00000075151:E30.2-E31.1|ENSG00000075151:E29.1-E31.1	TRUE	inclusion	clu_4906	NewClu_4334	ENSG00000075151:E30.2	cassette-exon	chr1:21219112-21212864|chr1:21220010-21212864	(+)alt-N-terminus, (+)AA:1064(BC144335-PEP)->1075(BAG64053.1)|(-)SITE-Cleavage; by enterovirus/rhinovirus protease 2A, (-)SITE-Cleavage; by foot-and-mouth disease virus leader protease	0.10086	3.71e-06	0.000272976	0.378503	0.277643
CROCCP2:ENSG00000215908:I14.1-E15.1|ENSG00000215908:E13.1-I15.2	TRUE	exclusion	clu_49671	NewClu_2354	ENSG00000215908:I14.1|ENSG00000215908:E15.1	intron-retention	chr1:16946741-16946740|chr1:16952270-16946519		-0.12034	3.73e-06	0.000273728	0.0651037	0.185444
ARHGEF1:ENSG00000076928:I14.1-E15.1|ENSG00000076928:E13.2-E15.6	TRUE	inclusion	clu_5211	NewClu_1684	ENSG00000076928:I14.1|ENSG00000076928:E15.1	intron-retention	chr19:42401823-42401824|chr19:42400555-42402591		0.170413	3.73e-06	0.000273877	0.460443	0.290031
SFPQ:ENSG00000116560:E9.1-I9.1|ENSG00000116560:E9.1-E10.1	TRUE	exclusion	clu_15483	NewClu_4561	ENSG00000116560:I9.1	intron-retention	chr1:35652602-35652601|chr1:35652602-35650194		-0.130195	3.74e-06	0.000273914	0.20292	0.333115
NOTCH4:ENSG00000204301:E27.2-E28.1|ENSG00000204301:I27.1-E28.1	FALSE	exclusion	clu_48112	NewClu_2568	ENSG00000204301:E27.2	intron-retention	chr6:32165076-32164849|chr6:32164850-32164849		0.532706	3.74e-06	0.000273914	0.793574	0.260868
MCCC2:ENSG00000131844:E12.1-E13.2|ENSG00000131844:I12.1-E13.1	FALSE	exclusion	clu_20709	NewClu_1431	ENSG00000131844:E12.1|ENSG00000131844:E13.2	intron-retention	chr5:70936902-70939646|chr5:70939597-70939598	(+)nonsense_mediated_decay, (+)alt-C-terminus, (+)AA:329(ENSP00000423202)->525(ENSP00000327308)|(-)COA_CT_C-IPR011763, (-)Carboxyl_trans-IPR000022, (+)COA_CT_C-IPR011763, (+)Carboxyl_trans-IPR000022, (+)REGION-Acyl-CoA binding	0.132414	3.75e-06	0.000274272	0.872373	0.739959
KTN1:ENSG00000126777:E45.2-E46.2|ENSG00000126777:E45.4-E46.2	FALSE	inclusion	clu_18854	NewClu_4550	ENSG00000126777:E45.4	alt-5'	chr14:56139730-56142553|chr14:56139973-56142553	(+)alt-coding, (+)AA:1329(BAG64000.1)->1356(CAA80271.1)	-0.120197	3.75e-06	0.000274689	0.446539	0.566736
TCP11L2:ENSG00000166046:I13.1-E14.1|ENSG00000166046:E13.1-E14.1	TRUE	exclusion	clu_35755	NewClu_1112	ENSG00000166046:I13.1	intron-retention	chr12:106729809-106729810|chr12:106729604-106729810		-0.108557	3.79e-06	0.000276674	0.0446502	0.153207
LRTOMT:ENSG00000184154:E3.4-E4.1|ENSG00000184154:E3.4-I3.1	FALSE	exclusion	clu_43132	NewClu_4423	ENSG00000184154:E4.1	intron-retention	chr11:71799426-71800075|chr11:71799426-71799427	(~)AA:291(ENSP00000305742)->291(ENSP00000409789)	0.304111	3.8e-06	0.000276944	0.55881	0.254699
SEPT8:ENSG00000164402:E14.2-E15.2|ENSG00000164402:E14.2-E17.1	TRUE	exclusion	clu_34742	NewClu_509	ENSG00000164402:E15.2	cassette-exon	chr5:132096494-132094516|chr5:132096494-132087873	(+)alt-C-terminus, (+)AA:429(BAA13193.2)->483(AAI60179.1)	-0.217769	3.82e-06	0.000277765	0.473865	0.691634
ZNF330:ENSG00000109445:E3.1-I3.1|ENSG00000109445:E2.2-E4.1	TRUE	exclusion	clu_12558	NewClu_2113	ENSG00000109445:E3.1|ENSG00000109445:I3.1	intron-retention	chr4:142145173-142145174|chr4:142143645-142145641		-0.163914	3.82e-06	0.000277765	0.34924	0.513154
BMP2K:ENSG00000138756:E11.1-E12.1|ENSG00000138756:I11.1-E12.1	FALSE	exclusion	clu_24577	NewClu_495	ENSG00000138756:E11.1	intron-retention	chr4:79786874-79791937|chr4:79791936-79791937		0.117748	3.84e-06	0.000278492	0.948402	0.830654
CTD-2368P22.1:ENSG00000176593:E2.2-I2.1|ENSG00000176593:E2.1-I3.2	TRUE	exclusion	clu_40804	NewClu_1736	ENSG00000176593:E2.2|ENSG00000176593:I2.1	intron-retention	chr19:58515529-58515530|chr19:58514704-58515751		-0.391469	3.85e-06	0.000279622	0.283897	0.675366
USP16:ENSG00000156256:E14.2-I14.1|ENSG00000156256:E14.2-E15.1	TRUE	exclusion	clu_30884	NewClu_3009	ENSG00000156256:I14.1	intron-retention	chr21:30414849-30414850|chr21:30414849-30415744	(+)alt-C-terminus, (+)AA:408(AAR13293.1)->446(AK025989-PEP)|(+)MOD_RES-Phosphoserine, (-)HELIX	-0.14054	3.87e-06	0.000280379	0.188909	0.329449
NEDD9:ENSG00000111859:E10.2-I10.1_11230943|ENSG00000111859:E5.1-E11.1	TRUE	exclusion	clu_13489	NewClu_2334	ENSG00000111859:E10.2|ENSG00000111859:I10.1_11230943		chr6:11232737-11230943|chr6:11306225-11213960		-0.103632	3.89e-06	0.000281215	0.0412462	0.144878
CCAR1:ENSG00000060339:E16.1-E18.1|ENSG00000060339:E15.2-E18.1	TRUE	inclusion	clu_3066	NewClu_1904	ENSG00000060339:E16.1	cassette-exon	chr10:70516240-70517051|chr10:70515293-70517051	(+)alt-N-terminus, (+)alt-C-terminus, (+)AA:568(BC058846-PEP)->603(BAA91354.1)|(-)COMPBIAS-Arg-rich, (-)COMPBIAS-Poly-Ala, (-)NA-bd_OB-fold-IPR012340, (+)COILED, (+)CROSSLNK-Glycyl lysine isopeptide (Lys-Gly) (interchain with G-Cter in ubiquitin), (+)DOMAIN-SAP, (+)MOD_RES-Phosphoserine, (+)SAP_dom-IPR003034	0.127141	3.89e-06	0.000281603	0.72408	0.596939
AMMECR1L:ENSG00000144233:E4.1-E5.1|ENSG00000144233:E4.1-I4.1_128630651	FALSE	exclusion	clu_26880	NewClu_2280	ENSG00000144233:E5.1		chr2:128631402-128628933|chr2:128631402-128630651		0.12809	3.91e-06	0.000282637	0.457339	0.329248
FAM133B:ENSG00000234545:E10.2-I10.1|ENSG00000234545:E10.1-E11.1	TRUE	exclusion	clu_51690	NewClu_969	ENSG00000234545:E10.2|ENSG00000234545:I10.1	intron-retention	chr7:92198856-92198855|chr7:92199137-92195375		-0.128849	3.94e-06	0.000284041	0.106206	0.235055
EPN1:ENSG00000063245:E1.2-E4.1|ENSG00000063245:E2.1-E4.1	FALSE	exclusion	clu_3211	NewClu_1819	ENSG00000063245:E2.1	cassette-exon	chr19:56186801-56189893|chr19:56188584-56189893	(-)alt-N-terminus, (-)AA:576(ENSP00000270460)->662(ENSP00000406209)|(-)ENTH_VHS-IPR008942, (-)Ubiquitin-int_motif-IPR003903, (+)REPEAT-UIM 1, (+)REPEAT-UIM 2, (+)Ubiquitin-int_motif-IPR003903	0.128348	3.95e-06	0.000285043	0.618437	0.490089
ACSS2:ENSG00000131069:E21.2-E23.2|ENSG00000131069:I22.1-E23.1	FALSE	exclusion	clu_20393	NewClu_1370	ENSG00000131069:E21.2|ENSG00000131069:E23.2	intron-retention	chr20:33509669-33511126|chr20:33510644-33510645	(-)nonsense_mediated_decay, (-)alt-C-terminus, (-)AA:124(ENSP00000418362)->212(ENST00000476922-PEP)|(-)Acyl-CoA_synth_DUF3448-IPR024597	0.144761	3.96e-06	0.000285296	0.779406	0.634645
PIGG:ENSG00000174227:I15.1-E16.1|ENSG00000174227:E15.2-E16.1	TRUE	exclusion	clu_39977	NewClu_2229	ENSG00000174227:I15.1	intron-retention	chr4:524224-524225|chr4:521019-524225		-0.135249	4.04e-06	0.000289669	0.038552	0.173801
AMY1A:ENSG00000237763:E8.1-E9.1|ENSG00000237763:E8.1-ENSG00000187733:E7.1	TRUE	inclusion	clu_52182	NewClu_3912	ENSG00000237763:E9.1	trans-splicing	chr1:104203104-104203199|chr1:104203104-104297337		0.58958	4.04e-06	0.000289821	0.698276	0.108696
KATNAL1:ENSG00000102781:E2.2-E3.1|ENSG00000102781:E1.1-E3.1	TRUE	exclusion	clu_9603	NewClu_3424	ENSG00000102781:E2.2	altPromoter	chr13:30881077-30857928|chr13:30881468-30857928	(~)alt-coding, (~)AA:490(BAF84128.1)->490(BAG53469.1)|(+)AAA+_ATPase-IPR003593, (+)ATPase_AAA-2-IPR013093, (+)ATPase_AAA_core-IPR003959, (+)DNA_helicase_Holl-junc_RuvB_N-IPR008824, (+)P-loop_NTPase-IPR027417	-0.173519	4.07e-06	0.000291917	0.165607	0.339126
GPBP1:ENSG00000062194:E8.1-E9.2|ENSG00000062194:E8.1-E10.2	TRUE	exclusion	clu_3135	NewClu_2167	ENSG00000062194:E9.2	cassette-exon	chr5:56531859-56532940|chr5:56531859-56542127	(-)alt-coding, (-)AA:480(BAG72564.1)->493(ENSP00000401596)	-0.112508	4.11e-06	0.000293922	0.292952	0.40546
ARMC10:ENSG00000170632:E6.2-E8.1|ENSG00000170632:E6.2-E9.2	TRUE	exclusion	clu_38374	NewClu_876	ENSG00000170632:E8.1	cassette-exon	chr7:102727211-102732924|chr7:102727211-102737724	(~)alt-coding, (~)AA:284(AAN72314.1)->284(BAG63060.1)|(+)ARM-rpt_dom-IPR006911, (+)ARM-type_fold-IPR016024, (+)MOD_RES-Phosphoserine, (-)ARM-rpt_dom-IPR006911, (-)ARM-type_fold-IPR016024, (-)REPEAT-ARM	-0.10083	4.12e-06	0.000294233	0.448844	0.549674
ULK1:ENSG00000177169:E21.1-I21.1|ENSG00000177169:E21.1-E22.2	TRUE	exclusion	clu_40985	NewClu_4104	ENSG00000177169:I21.1	intron-retention	chr12:132402099-132402100|chr12:132402099-132403042	(+)alt-N-terminus, (+)alt-C-terminus, (+)AA:229(LF383998-PEP)->243(ENSP00000444298)|(+)MOD_RES-Phosphoserine; by MTOR (Probable), (-)NP_BIND-ATP	-0.1755	4.13e-06	0.000294233	0.036184	0.211684
CCDC82:ENSG00000149231:E5.5-I5.1|ENSG00000149231:E5.2-E6.3	TRUE	exclusion	clu_28592	NewClu_3793	ENSG00000149231:E5.5|ENSG00000149231:I5.1	intron-retention	chr11:96119101-96119100|chr11:96119418-96117925		-0.12854	4.13e-06	0.000294233	0.126595	0.255135
CARD16:ENSG00000204397:E2.4-E3.2|ENSG00000204397:E2.4-ENSG00000137752:E3.2	TRUE	exclusion	clu_48201	NewClu_826	ENSG00000204397:E3.2	trans-splicing	chr11:104916018-104915385|chr11:104916018-104905201	(-)alt-N-terminus, (-)alt-C-terminus, (-)AA:95(ENSP00000432485)->197(ENSP00000364858)|(-)CARD-IPR001315, (-)DEATH-like_dom-IPR011029, (-)DOMAIN-CARD	-0.129577	4.14e-06	0.000294522	0.518689	0.648266
TBRG1:ENSG00000154144:E1.10-E2.1|ENSG00000154144:I1.1-E2.1	FALSE	exclusion	clu_30196	NewClu_529	ENSG00000154144:E1.10	intron-retention	chr11:124493129-124494827|chr11:124494826-124494827	(-)nonsense_mediated_decay, (-)alt-N-terminus, (-)alt-C-terminus, (-)AA:101(ENSP00000436599)->187(ENST00000438907-PEP)|(-)DOMAIN-FYR C-terminal, (-)FYrich_C-IPR003889, (-)HELIX, (-)STRAND, (+)MOD_RES-Phosphoserine	0.168826	4.14e-06	0.000294522	0.641355	0.472528
FAM160B1:ENSG00000151553:E10.1-I10.1|ENSG00000151553:E10.1-E11.1	TRUE	exclusion	clu_29330	NewClu_2030	ENSG00000151553:I10.1	intron-retention	chr10:116606126-116606127|chr10:116606126-116606318		-0.108684	4.15e-06	0.000294522	0.108438	0.217121
SLC25A32:ENSG00000164933:E3.1-E4.1|ENSG00000164933:E3.1-E4.1_104415490	TRUE	inclusion	clu_35024	NewClu_1152	ENSG00000164933:E4.1	alt-3'	chr8:104417004-104415552|chr8:104417004-104415490	(+)nonsense_mediated_decay, (-)truncated, (+)AA:149(ENSP00000430989)->315(ENSP00000297578)|(-)Mt_carrier_dom-IPR023395, (+)Mit_uncoupling-IPR002030, (+)Mitochondrial_sb/sol_carrier-IPR018108, (+)Mt_carrier_dom-IPR023395, (+)REPEAT-Solcar 2, (+)REPEAT-Solcar 3, (+)TRANSMEM-Helical; Name=3;, (+)TRANSMEM-Helical; Name=4;, (+)TRANSMEM-Helical; Name=5;, (+)TRANSMEM-Helical; Name=6;	0.121338	4.15e-06	0.000294822	0.728332	0.606994
MTRF1:ENSG00000120662:I1.1-E2.1|ENSG00000120662:E1.7-E3.1	TRUE	exclusion	clu_16904	NewClu_2931	ENSG00000120662:I1.1|ENSG00000120662:E2.1	intron-retention	chr13:41836618-41836617|chr13:41837621-41836467		-0.108113	4.16e-06	0.000295156	0.0346732	0.142786
PHACTR2:ENSG00000112419:E3.7-E4.1|ENSG00000112419:E1.1-E4.1	TRUE	exclusion	clu_13757	NewClu_1575	ENSG00000112419:E3.7	altPromoter	chr6:143999346-144033153|chr6:143858344-144033153	(-)alt-N-terminus, (-)AA:622(ENSP00000356556)->645(BAG60138.1)|(+)REPEAT-RPEL 4, (+)RPEL_repeat-IPR004018	-0.32726	4.18e-06	0.000296401	0.190432	0.517692
SCNM1:ENSG00000163156:E2.4-E3.1|ENSG00000163156:E1.1-E3.1	TRUE	exclusion	clu_33588	NewClu_2033	ENSG00000163156:E2.4	altPromoter	chr1:151138679-151138947|chr1:151129198-151138947	(-)alt-N-terminus, (-)AA:195(ENSP00000473282)->230(BAB71149.1)|(-)MOTIF-Bipartite nuclear localization signal	-0.124605	4.23e-06	0.000299076	0.349569	0.474173
TMEM128:ENSG00000132406:E1.3-E2.1|ENSG00000132406:E1.4-E2.1	FALSE	exclusion	clu_20986	NewClu_2059	ENSG00000132406:E1.4	alt-5'	chr4:4249833-4248070|chr4:4249328-4248070	(-)alt-N-terminus, (-)alt-C-terminus, (-)AA:132(BAH12237.1)->141(AAH07729.1)|(-)TRANSMEM-Helical;	0.127998	4.23e-06	0.000299076	0.905989	0.777991
MROH6:ENSG00000204839:E10.2-I10.1|ENSG00000204839:E10.2-E11.1	TRUE	exclusion	clu_48417	NewClu_1357	ENSG00000204839:I10.1	intron-retention	chr8:144650312-144650311|chr8:144650312-144650058	(~)AA:153(BAF84869.1)->153(AAL55780.1)	-0.133886	4.28e-06	0.000302167	0.226004	0.35989
MMS19:ENSG00000155229:E15.1-E16.1|ENSG00000155229:I15.1-E16.1	FALSE	exclusion	clu_30589	NewClu_2885	ENSG00000155229:E15.1	intron-retention	chr10:99226533-99226342|chr10:99226343-99226342		0.110584	4.34e-06	0.000305805	0.923593	0.813009
CEP250:ENSG00000126001:E14.2-E16.1|ENSG00000126001:I15.1-E16.1	FALSE	exclusion	clu_18645	NewClu_4448	ENSG00000126001:E14.2	intron-retention	chr20:34061877-34063327|chr20:34063326-34063327	(+)nonsense_mediated_decay, (+)alt-C-terminus, (+)AA:538(ENSP00000419137)->684(ENSP00000413827)|(-)COILED	0.306002	4.39e-06	0.000308464	0.651276	0.345274
FOXJ3:ENSG00000198815:E13.2-E14.2|ENSG00000198815:I13.1-E14.1	FALSE	exclusion	clu_47612	NewClu_2214	ENSG00000198815:E13.2|ENSG00000198815:E14.2	intron-retention	chr1:42656974-42655075|chr1:42655481-42655480		0.105343	4.4e-06	0.000308464	0.862313	0.75697
SFXN5:ENSG00000144040:E24.1-E25.1|ENSG00000144040:E24.1-E26.1	TRUE	inclusion	clu_26824	NewClu_3934	ENSG00000144040:E25.1	cassette-exon	chr2:73195577-73194452|chr2:73195577-73188377	(-)alt-N-terminus, (-)alt-C-terminus, (-)AA:68(ENST00000482542-PEP)->122(AK309091-PEP)|(-)TRANSMEM-Helical;	0.162394	4.4e-06	0.000308464	0.366393	0.204
ALS2CR12:ENSG00000155749:I18.2-I19.1|ENSG00000155749:I19.1_201906147-I19.1_201687491	TRUE	exclusion	clu_30722	NewClu_3884	ENSG00000155749:I18.2|ENSG00000155749:I19.1	intron-retention	chr2:201778018-201778017|chr2:201906147-201687491		-0.836686	4.41e-06	0.000308476	0.149425	0.986111
ZNF253:ENSG00000256771:E5.5-I5.1|ENSG00000256771:E1.4-ENSG00000184635:E5.1	TRUE	exclusion	clu_54370	NewClu_616	ENSG00000256771:E5.5|ENSG00000256771:I5.1	intron-retention	chr19:20005483-20005484|chr19:19976808-20026089		-0.234049	4.41e-06	0.000308476	0.182862	0.416911
C5orf24:ENSG00000181904:E4.4-E5.2|ENSG00000181904:E4.5-I4.1	FALSE	exclusion	clu_42265	NewClu_3908	ENSG00000181904:E4.4|ENSG00000181904:E5.2	intron-retention	chr5:134191017-134193047|chr5:134191178-134191179	(-)alt-C-terminus, (-)AA:155(CAD26900.2)->188(AAH53677.1)	0.208937	4.41e-06	0.000308535	0.609744	0.400807
ATP8B2:ENSG00000143515:E24.1-E25.1|ENSG00000143515:I24.1-E25.1	FALSE	exclusion	clu_26574	NewClu_2277	ENSG00000143515:E24.1	intron-retention	chr1:154317261-154317447|chr1:154317446-154317447		0.168662	4.42e-06	0.000308535	0.824357	0.655694
PCGF5:ENSG00000180628:E3.3-E4.1|ENSG00000180628:I3.1_92981323-E4.1	FALSE	exclusion	clu_41958	NewClu_2047	ENSG00000180628:E3.3		chr10:92980593-92982446|chr10:92981323-92982446	(+)alt-N-terminus, (+)alt-C-terminus, (+)AA:49(AAH07377.1)->69(ENST00000490164-PEP)	0.166411	4.42e-06	0.000308535	0.747034	0.580623
GTF2H2B:ENSG00000226259:E12.1-E13.1|ENSG00000226259:I12.1-E13.1	FALSE	exclusion	clu_50406	NewClu_1433	ENSG00000226259:E12.1	intron-retention	chr5:69730093-69730742|chr5:69730741-69730742		0.153654	4.44e-06	0.000309961	0.917492	0.763838
ZNF783:ENSG00000204946:E15.4-E15.5|ENSG00000204946:E15.4-E16.1	TRUE	exclusion	clu_48484	NewClu_3133	ENSG00000204946:E15.5	intron-retention	chr7:148992274-148992275|chr7:148992274-148994142		-0.182172	4.48e-06	0.000311794	0.112502	0.294674
ARAP1:ENSG00000186635:E34.1-E36.2|ENSG00000186635:E33.1-E36.2	TRUE	inclusion	clu_44329	NewClu_245	ENSG00000186635:E34.1	cassette-exon	chr11:72403798-72399582|chr11:72404370-72399582	(+)alt-N-terminus, (+)AA:1133(AAI40793.1)->1136(AAL04167.1)|(-)ArfGAP-IPR001164, (-)Pleckstrin_homology-IPR001849, (+)ArfGAP-IPR001164, (+)DOMAIN-Arf-GAP, (+)DOMAIN-PH 4, (+)Pleckstrin_homology-IPR001849	0.167419	4.48e-06	0.000311794	0.575876	0.408457
STK38:ENSG00000112079:E10.1-E11.1|ENSG00000112079:E10.1-I10.1	FALSE	exclusion	clu_13587	NewClu_208	ENSG00000112079:E11.1	intron-retention	chr6:36467650-36466263|chr6:36467650-36467649	(+)alt+N+terminus, (+)alt+C+terminus, (+)AA:139(LF385177+PEP)+>465(BAG10255.1)|(+)ACT_SITE+Proton acceptor, (+)AGC+kinase_C+IPR000961, (+)BINDING+ATP, (+)DOMAIN+AGC+kinase C+terminal, (+)DOMAIN+Protein kinase, (+)HELIX, (+)Kinase+like_dom+IPR011009, (+)MOD_RES+Phosphoserine, (+)MOD_RES+Phosphoserine; by autocatalysis, (+)MOD_RES+Phosphothreonine, (+)MOD_RES+Phosphothreonine; by STK24/MST3, (+)NP_…	0.15957	4.48e-06	0.000311794	0.783117	0.623547
CTD-2547E10.2:ENSG00000180747:E3.1-E4.2|ENSG00000180747:E1.3-E4.2	TRUE	inclusion	clu_41968	NewClu_4336	ENSG00000180747:E3.1	alt-C-term	chr16:21513098-21498937|chr16:21531149-21498937		0.108797	4.51e-06	0.000312698	0.47789	0.369093
MECOM:ENSG00000085276:E7.4-E10.1|ENSG00000085276:E6.1-E10.1	TRUE	exclusion	clu_6241	NewClu_2578	ENSG00000085276:E7.4	cassette-exon	chr3:168864265-168861620|chr3:168864511-168861620	(-)alt-coding, (-)AA:1042(CAE45952.1)->1051(BAF85554.1)|(+)Znf_BED_prd-IPR003656, (-)REGION-Interaction with MAPK9, SMAD3 and probably SUV39H1, (-)ZN_FING-C2H2-type 5, (-)Znf_C2H2-IPR007087, (-)Znf_C2H2-like-IPR015880	-0.236936	4.55e-06	0.000314897	0.0898254	0.326762
USP24:ENSG00000162402:E55.1-I55.1|ENSG00000162402:E55.1-E56.3	TRUE	exclusion	clu_33118	NewClu_2802	ENSG00000162402:I55.1	intron-retention	chr1:55555300-55555299|chr1:55555300-55551711		-0.132564	4.56e-06	0.000315346	0.168673	0.301236
IKZF5:ENSG00000095574:E2.8-I2.1|ENSG00000095574:E2.5-E3.1	TRUE	exclusion	clu_7584	NewClu_3094	ENSG00000095574:E2.8|ENSG00000095574:I2.1	intron-retention	chr10:124767349-124767348|chr10:124768210-124766692		-0.105848	4.57e-06	0.00031591	0.0477341	0.153582
TBL1X:ENSG00000101849:E8.1-E9.1|ENSG00000101849:E6.1-E9.1	TRUE	exclusion	clu_9226	NewClu_3588	ENSG00000101849:E8.1	cassette-exon	chrX:9621729-9622255|chrX:9608400-9622255	(~)alt-coding, (~)AA:526(BAF82098.1)->526(ENSP00000445317)|(-)REPEAT-WD 2, (-)WD40_repeat-IPR001680, (-)WD40_repeat_dom-IPR017986	-0.188297	4.58e-06	0.000315969	0.320442	0.508739
GRHPR:ENSG00000137106:E4.1-E4.1|ENSG00000137106:E1.5-E6.1	TRUE	exclusion	clu_23542	NewClu_3513	ENSG00000137106:E4.1|ENSG00000137106:E4.1	intron-retention	chr9:37426647-37426648|chr9:37422830-37428481		-0.363726	4.6e-06	0.000316958	0	0.363726
DDX3X:ENSG00000215301:E19.2-E20.1|ENSG00000215301:I19.1-E20.1	FALSE	exclusion	clu_49576	NewClu_1080	ENSG00000215301:E19.2	intron-retention	chrX:41206704-41206893|chrX:41206892-41206893	(+)alt-N-terminus, (+)alt-C-terminus, (+)AA:308(ENSP00000439799)->475(BC007668-PEP)|(-)HELIX, (-)MOD_RES-N6-acetyllysine, (-)MOD_RES-Phosphoserine, (-)MOD_RES-Phosphotyrosine, (-)MOTIF-Q motif, (-)P-loop_NTPase-IPR027417, (-)REGION-Required for interaction with VACV protein K7, (-)RNA_helicase_DEAD_Q_motif-IPR014014, (-)STRAND, (+)DNA/RNA_helicase_DEAD/DEAH_N-IPR011545, (+)DOMAIN-Helicase ATP-bin…	0.131844	4.64e-06	0.00031923	0.664374	0.53253
FOXP1:ENSG00000114861:E10.1-E12.1|ENSG00000114861:E7.1-E12.1	TRUE	exclusion	clu_14644	NewClu_1119	ENSG00000114861:E10.1	altPromoter	chr3:71355029-71349031|chr3:71408301-71349031	(+)alt-N-terminus, (+)alt-C-terminus, (+)AA:24(ENST00000470112-PEP)->114(AAH05055.1)	-0.172045	4.64e-06	0.000319258	0.135334	0.307379
C8orf76:ENSG00000189376:I5.1-E6.1|ENSG00000189376:E5.1-E6.1	TRUE	exclusion	clu_45308	NewClu_4319	ENSG00000189376:I5.1	intron-retention	chr8:124238873-124238872|chr8:124243962-124238872		-0.306451	4.67e-06	0.000320551	0.517267	0.823718
CREB1:ENSG00000118260:E11.2-E12.1|ENSG00000118260:E11.2-E14.1	TRUE	exclusion	clu_16142	NewClu_85	ENSG00000118260:E12.1	cassette-exon	chr2:208440178-208441355|chr2:208440178-208442229	(+)alt-N-terminus, (+)alt-C-terminus, (+)AA:234(BAH12862.1)->251(ENSP00000405711)|(+)CROSSLNK-Glycyl lysine isopeptide (Lys-Gly) (interchain with G-Cter in SUMO1), (+)Leuzip_CREB-IPR001630, (+)MOD_RES-Phosphoserine; by HIPK2, (+)bZIP-IPR004827	-0.117506	4.7e-06	0.000322	0.201054	0.31856
ALS2:ENSG00000003393:I38.1-E39.1|ENSG00000003393:E38.1-E39.1	TRUE	exclusion	clu_140	NewClu_3405	ENSG00000003393:I38.1	intron-retention	chr2:202568942-202568941|chr2:202569177-202568941		-0.123142	4.79e-06	0.00032768	0.0334766	0.156619
GOLGA8R:ENSG00000186399:E5.1-E6.1|ENSG00000186399:E5.1-I5.1	FALSE	inclusion	clu_44237	NewClu_4481	ENSG00000186399:E6.1	intron-retention	chr15:30702432-30702169|chr15:30702432-30702431	(-)alt+N+terminus, (-)alt+C+terminus, (-)AA:107(ENST00000562978+PEP)+>631(ENSP00000323217)|(-)COILED	-0.142143	4.83e-06	0.000329664	0.340764	0.482907
FNDC3A:ENSG00000102531:E21.1-E22.1|ENSG00000102531:E21.1-E23.1	TRUE	inclusion	clu_9510	NewClu_1085	ENSG00000102531:E22.1	cassette-exon	chr13:49762769-49765151|chr13:49762769-49765345		0.128342	4.86e-06	0.000331087	0.777552	0.649211
IREB2:ENSG00000136381:I10.1-E11.1|ENSG00000136381:E10.2-E11.1	TRUE	exclusion	clu_23111	NewClu_4094	ENSG00000136381:I10.1	intron-retention	chr15:78765583-78765584|chr15:78764266-78765584		-0.133608	4.86e-06	0.000331112	0.154846	0.288454
CCDC9:ENSG00000105321:E9.1-E10.2|ENSG00000105321:I9.1-E10.1	FALSE	exclusion	clu_10736	NewClu_2763	ENSG00000105321:E9.1|ENSG00000105321:E10.2	intron-retention	chr19:47768203-47769868|chr19:47769551-47769552		0.24012	4.89e-06	0.000332739	0.636532	0.396412
FAM35A:ENSG00000122376:E9.1-E10.2|ENSG00000122376:E9.1-I9.1	FALSE	exclusion	clu_17360	NewClu_1551	ENSG00000122376:E10.2	intron-retention	chr10:88946957-88950241|chr10:88946957-88946958	(+)alt+N+terminus, (+)alt+C+terminus, (+)AA:533(LF384977+PEP)+>559(ENSP00000339800)	0.140828	4.99e-06	0.000337615	0.900012	0.759184
SMARCD3:ENSG00000082014:E13.2-I13.1|ENSG00000082014:I12.3-E14.1	TRUE	exclusion	clu_5888	NewClu_323	ENSG00000082014:E13.2|ENSG00000082014:I13.1	intron-retention	chr7:150937508-150937507|chr7:150937511-150937333		-0.22832	5.01e-06	0.000338609	0.201273	0.429594
PARL:ENSG00000175193:E1.7-E2.1|ENSG00000175193:I1.1_183595940-E2.1	FALSE	inclusion	clu_40368	NewClu_3682	ENSG00000175193:E1.7		chr3:183602510-183585848|chr3:183595940-183585848	(-)alt-N-terminus, (-)alt-C-terminus, (-)AA:159(ENSP00000396691)->295(ENSP00000402137)|(+)ACT_SITE-Nucleophile, (+)Peptidase_S54_rhomboid_dom-IPR022764, (+)TRANSMEM-Helical;, (-)ACT_SITE, (-)TOPO_DOM-Mitochondrial intermembrane, (-)TOPO_DOM-Mitochondrial matrix, (-)TRANSIT-Mitochondrion, (-)TRANSMEM-Helical;	-0.188286	5.02e-06	0.00033889	0.649124	0.83741
CCNE2:ENSG00000175305:I1.1_95907613-E3.2|ENSG00000175305:E2.4-E3.2	FALSE	exclusion	clu_40442	NewClu_3256	ENSG00000175305:I1.1_95907613		chr8:95907613-95906475|chr8:95907405-95906475		0.167781	5.02e-06	0.00033889	0.230682	0.0629016
DPY19L2P1:ENSG00000189212:E7.2-E9.2|ENSG00000189212:E8.2-E9.2	FALSE	inclusion	clu_45253	NewClu_2657	ENSG00000189212:E8.2	cassette-exon	chr7:35189829-35184702|chr7:35187403-35184702		-0.275509	5.09e-06	0.000342593	0.414866	0.690375
RERE:ENSG00000142599:E29.2-E30.1|ENSG00000142599:E28.5-E30.1	TRUE	inclusion	clu_26172	NewClu_1681	ENSG00000142599:E29.2	cassette-exon	chr1:8419824-8418976|chr1:8420172-8418976	(+)alt-N-terminus, (+)alt-C-terminus, (+)AA:178(ENSP00000423451)->995(AAD27584.1)|(+)COILED, (+)COMPBIAS-Arg/Glu-rich (mixed charge), (+)COMPBIAS-His-rich, (+)MOD_RES-Phosphoserine	0.183827	5.1e-06	0.000342764	0.482137	0.29831
TWISTNB:ENSG00000105849:E2.1-E3.2|ENSG00000105849:I2.1-E3.1	FALSE	exclusion	clu_11101	NewClu_1014	ENSG00000105849:E2.1|ENSG00000105849:E3.2	intron-retention	chr7:19744402-19739903|chr7:19739959-19739958		0.106913	5.12e-06	0.000343563	0.899265	0.792352
NOTCH1:ENSG00000148400:I27.1-E28.1|ENSG00000148400:E27.1-E28.2	TRUE	exclusion	clu_28370	NewClu_1562	ENSG00000148400:I27.1|ENSG00000148400:E28.1	intron-retention	chr9:139397228-139397227|chr9:139397634-139396940		-0.177028	5.12e-06	0.000343563	0.330283	0.507311
CASP10:ENSG00000003400:I8.1-E9.1|ENSG00000003400:E8.1-E9.1	TRUE	exclusion	clu_148	NewClu_739	ENSG00000003400:I8.1	intron-retention	chr2:202072797-202072798|chr2:202070696-202072798		-0.116146	5.12e-06	0.000343563	0.0628057	0.178951
MYO18A:ENSG00000196535:E10.1-I10.1|ENSG00000196535:E5.4-E14.1	TRUE	inclusion	clu_45673	NewClu_281	ENSG00000196535:E10.1|ENSG00000196535:I10.1	intron-retention	chr17:27455404-27455403|chr17:27467358-27449271		0.118058	5.14e-06	0.000344258	0.266594	0.148536
RP11-297C4.1:ENSG00000261332:I8.1_30239314-E9.1|ENSG00000261332:I8.1_30382779-I8.1_30081584	TRUE	exclusion	clu_55231	NewClu_1951	ENSG00000261332:I8.1_30239314|ENSG00000261332:E9.1		chr16:30239314-30238690|chr16:30382779-30081584		-0.176705	5.18e-06	0.000346577	0.376567	0.553273
APOBEC3D:ENSG00000243811:E3.2-E4.1|ENSG00000243811:E1.2-E4.1	TRUE	exclusion	clu_52813	NewClu_1088	ENSG00000243811:E3.2	altPromoter	chr22:39417541-39418827|chr22:39378475-39418827	(+)truncated, (-)AA:190(AGI04216.1)->386(ENSP00000370980)|(-)APOBEC_C-IPR007904, (-)APOBEC_N-IPR013158, (-)Cytidine_deaminase-like-IPR016193, (-)DOMAIN-CMP/dCMP deaminase zinc-binding 1, (-)DOMAIN-CMP/dCMP deaminase zinc-binding 2, (-)METAL-Zinc	-0.106985	5.22e-06	0.0003484	0.414851	0.521835
MCCC1:ENSG00000078070:E17.1-E19.1|ENSG00000078070:I17.1-E18.1	FALSE	exclusion	clu_5410	NewClu_3780	ENSG00000078070:E17.1|ENSG00000078070:E19.1	intron-retention	chr3:182751779-182743592|chr3:182746978-182746977	(+)nonsense_mediated_decay, (+)alt-N-terminus, (+)alt-C-terminus, (+)AA:434(ENSP00000420648)->725(ENSP00000265594)|(-)Biotin_COase_C-IPR005482, (-)Biotin_carboxylation_dom-IPR011764, (+)Biotin_COase_C-IPR005482, (+)Biotin_carboxylation_dom-IPR011764, (+)Biotin_lipoyl-IPR000089, (+)DOMAIN-Biotin carboxylation, (+)DOMAIN-Biotinyl-binding, (+)MOD_RES-N6-biotinyllysine, (+)PreATP-grasp_dom-IPR016185,…	0.118384	5.28e-06	0.000351771	0.836574	0.71819
RREB1:ENSG00000124782:E16.1-E17.1|ENSG00000124782:E14.4-E17.1	TRUE	inclusion	clu_18205	NewClu_4310	ENSG00000124782:E16.1	cassette-exon	chr6:7247454-7248744|chr6:7232140-7248744	(+)alt-N-terminus, (+)alt-C-terminus, (+)AA:1421(ADO14469.1)->1656(BAA23165.1)|(-)COMPBIAS-Pro-rich, (-)MOD_RES-Phosphoserine, (-)ZN_FING-C2H2-type 10, (-)ZN_FING-C2H2-type 6, (-)Znf_C2H2-IPR007087, (-)Znf_C2H2-like-IPR015880, (+)COMPBIAS-Pro-rich, (+)MOD_RES-Phosphoserine, (+)MOD_RES-Phosphothreonine, (+)Znf_C2H2-IPR007087	0.127989	5.3e-06	0.000352621	0.615085	0.487096
C2orf68:ENSG00000168887:E1.9-E2.1|ENSG00000168887:I1.1-E2.1	FALSE	exclusion	clu_37554	NewClu_1200	ENSG00000168887:E1.9	intron-retention	chr2:85838791-85836709|chr2:85836710-85836709	(-)nonsense_mediated_decay, (-)alt-N-terminus, (-)alt-C-terminus, (-)AA:42(ENSP00000401625)->62(LF207192-PEP)|(+)UPF0561+IPR018888	0.15275	5.36e-06	0.000356294	0.594742	0.441992
ANKMY1:ENSG00000144504:E22.2-E23.1|ENSG00000144504:I22.1-E23.1	FALSE	exclusion	clu_26991	NewClu_2432	ENSG00000144504:E22.2	intron-retention	chr2:241420354-241419072|chr2:241419073-241419072		0.158158	5.38e-06	0.000357067	0.746865	0.588707
ZCCHC6:ENSG00000083223:E11.1-I13.2|ENSG00000083223:E11.1-E12.1	FALSE	exclusion	clu_6034	NewClu_2074	ENSG00000083223:I13.2		chr9:88943255-88940429|chr9:88943255-88941406	(+)alt-C-terminus, (+)AA:544(CAH56214.1)->615(CAE46038.1)	0.105951	5.39e-06	0.000357283	0.777185	0.671233
ITGB3BP:ENSG00000142856:E16.2-E18.1|ENSG00000142856:E16.2-E17.1	FALSE	exclusion	clu_26257	NewClu_3495	ENSG00000142856:E17.1	cassette-exon	chr1:63912477-63906774|chr1:63912477-63908866	(+)alt+N+terminus, (+)AA:77(ENST00000463803+PEP)+>137(AAH14385.1)|(+)COILED, (+)MOD_RES+Phosphoserine, (+)MOTIF+Nuclear localization signal, (+)MUTAGEN+Missing: Abolishes localization to nucleus, (+)NRIF3_coact_rcpt+IPR009601	0.110358	5.47e-06	0.000360961	0.747112	0.636754
GOLGA8H:ENSG00000261794:E1.1-E2.1|ENSG00000261794:U0.1_30893303-E2.1	TRUE	inclusion	clu_55331	NewClu_2023	ENSG00000261794:E1.1	altPromoter	chr15:30896376-30898046|chr15:30893303-30898046		0.183424	5.47e-06	0.000360961	0.279104	0.0956804
FRMD4B:ENSG00000114541:I29.1-E30.1|ENSG00000114541:E29.1-E30.1	TRUE	exclusion	clu_14484	NewClu_4019	ENSG00000114541:I29.1	intron-retention	chr3:69245548-69245547|chr3:69246051-69245547		-0.125243	5.48e-06	0.000361142	0.0354932	0.160736
STEAP3:ENSG00000115107:E1.3-E5.3|ENSG00000115107:E2.1-E5.3	FALSE	inclusion	clu_14732	NewClu_172	ENSG00000115107:E2.1	cassette-exon	chr2:119981464-120003065|chr2:119988610-120003065	(~)AA:457(ENSP00000386510)+>457(ENSP00000396873)	-0.104271	5.48e-06	0.000361142	0.236235	0.340506
AKAP13:ENSG00000170776:E45.1-E46.1|ENSG00000170776:E45.2-I45.1	FALSE	exclusion	clu_38412	NewClu_3981	ENSG00000170776:E45.1|ENSG00000170776:E46.1	intron-retention	chr15:86283503-86284277|chr15:86283793-86283794		0.106959	5.55e-06	0.000365219	0.670985	0.564026
C17orf61-PLSCR3:ENSG00000262481:E8.1-E9.1|ENSG00000262481:E7.1-E9.1	TRUE	inclusion	clu_55399	NewClu_637	ENSG00000262481:E8.1	cassette-exon	chr17:7296463-7296271|chr17:7296786-7296271	(~)AA:126(BC028080-PEP)->126(AK098229-PEP)	0.122387	5.57e-06	0.000365909	0.848621	0.726233
INTS6:ENSG00000102786:E7.2-E11.1|ENSG00000102786:E7.2-E8.1	FALSE	inclusion	clu_9610	NewClu_3423	ENSG00000102786:E8.1	cassette-exon	chr13:52004430-51969619|chr13:52004430-51997226	(~)alt+coding, (~)AA:709(BAG52037.1)+>709(BC094745+PEP)	-0.124266	5.61e-06	0.00036788	0.269311	0.393577
NET1:ENSG00000173848:E4.1-E6.1|ENSG00000173848:E5.2-E6.1	FALSE	exclusion	clu_39852	NewClu_3574	ENSG00000173848:E5.2	altPromoter	chr10:5471192-5493793|chr10:5488821-5493793	(~)alt+coding, (~)AA:415(BAG63916.1)+>415(BAG64943.1)|(-)DH-domain-IPR000219, (-)HELIX	0.220945	5.61e-06	0.00036788	0.562033	0.341088
ZBTB11:ENSG00000066422:I2.1-E3.1|ENSG00000066422:E2.1-E3.1	TRUE	exclusion	clu_3631	NewClu_197	ENSG00000066422:I2.1	intron-retention	chr3:101390206-101390205|chr3:101390822-101390205	(-)truncated, (+)AA:215(BC028062-PEP)->1053(BAG35711.1)|(+)BTB/POZ-like-IPR000210, (+)BTB/POZ_fold-IPR011333, (+)BTB_POZ-IPR013069, (+)DOMAIN-BTB, (+)MOD_RES-Phosphoserine, (+)ZN_FING-C2H2-type 1, (+)ZN_FING-C2H2-type 10, (+)ZN_FING-C2H2-type 11, (+)ZN_FING-C2H2-type 12, (+)ZN_FING-C2H2-type 2, (+)ZN_FING-C2H2-type 3, (+)ZN_FING-C2H2-type 4, (+)ZN_FING-C2H2-type 5, (+)ZN_FING-C2H2-type 6, (+)ZN_F…	-0.12159	5.61e-06	0.00036788	0.17714	0.29873
ATP11C:ENSG00000101974:E33.1-E34.1|ENSG00000101974:E30.1-E34.1	TRUE	inclusion	clu_9283	NewClu_246	ENSG00000101974:E33.1	cassette-exon	chrX:138813810-138811121|chrX:138820075-138811121	(+)alt-C-terminus, (+)AA:1119(CAE30473.1)->1132(CAE30472.1)|(+)MOD_RES-Phosphoserine, (+)TOPO_DOM-Cytoplasmic	0.175454	5.64e-06	0.000369145	0.345252	0.169798
FAM227B:ENSG00000166262:E6.2-E7.1|ENSG00000166262:E4.1-E7.1	TRUE	exclusion	clu_35881	NewClu_1076	ENSG00000166262:E6.2	cassette-exon	chr15:49881973-49880280|chr15:49903412-49880280	(-)nonsense_mediated_decay, (-)alt-N-terminus, (-)alt-C-terminus, (-)AA:47(ENSP00000453748)->134(ENSP00000453787)	-0.312262	5.68e-06	0.000371191	0.49978	0.812042
TMCC1:ENSG00000172765:E1.4-E4.1|ENSG00000172765:E1.4-E4.1_129599405	FALSE	exclusion	clu_39297	NewClu_2491	ENSG00000172765:E4.1	alt-3'	chr3:129612337-129599402|chr3:129612337-129599405	(+)retained_intron, (+)alt-C-terminus, (+)AA:68(ENST00000510521-PEP)->83(ENST00000505924-PEP)	0.136151	5.71e-06	0.00037287	0.676136	0.539985
EHBP1:ENSG00000115504:E23.4-E25.1|ENSG00000115504:E24.2-E25.1	FALSE	exclusion	clu_15035	NewClu_2825	ENSG00000115504:E24.2	cassette-exon	chr2:63206470-63217851|chr2:63215173-63217851	(-)alt-coding, (-)AA:1160(BAF85234.1)->1196(AAS48537.1)	0.165278	5.73e-06	0.000373528	0.569781	0.404503
KIAA0907:ENSG00000132680:I12.1-E13.1|ENSG00000132680:E12.2-E13.2	TRUE	exclusion	clu_21160	NewClu_707	ENSG00000132680:I12.1|ENSG00000132680:E13.1	intron-retention	chr1:155886734-155886733|chr1:155887290-155886528		-0.142623	5.76e-06	0.000375554	0.105828	0.248452
RPS6KA1:ENSG00000117676:E5.3-E8.1|ENSG00000117676:E7.3-E8.1	FALSE	exclusion	clu_16029	NewClu_2595	ENSG00000117676:E7.3	altPromoter	chr1:26869712-26873358|chr1:26872526-26873358	(+)retained_intron, (+)alt+N+terminus, (+)alt+C+terminus, (+)AA:507(AK092955+PEP)+>518(ENST00000531113+PEP)|(+)ACT_SITE+Proton acceptor, (+)HELIX, (+)Kinase+like_dom+IPR011009, (+)MOD_RES+Phosphoserine; by PDPK1 (Probable), (+)Prot_kinase_cat_dom+IPR000719, (+)STRAND, (+)Ser+Thr/Tyr_kinase_cat_dom+IPR001245, (+)Ser/Thr_dual+sp_kinase_dom+IPR002290, (+)Tyr_kinase_cat_dom+IPR020635, (-)DOMAIN-Prote…	0.136462	5.76e-06	0.000375554	0.352379	0.215917
PIGG:ENSG00000174227:E15.3-I15.1|ENSG00000174227:E15.2-E16.1	TRUE	exclusion	clu_39977	NewClu_2229	ENSG00000174227:E15.3|ENSG00000174227:I15.1	intron-retention	chr4:521329-521330|chr4:521019-524225		-0.117188	5.81e-06	0.000378166	0.0403808	0.157569
TRIM6-TRIM34:ENSG00000258588:E12.1-E13.1|ENSG00000258588:E9.2-ENSG00000132274:E4.2	TRUE	inclusion	clu_54653	NewClu_3485	ENSG00000258588:E12.1|ENSG00000258588:E13.1	trans-splicing	chr11:5662419-5663636|chr11:5653984-5718478		0.225295	5.82e-06	0.000378441	0.728245	0.50295
ZNF783:ENSG00000204946:I15.1-E16.1|ENSG00000204946:E15.4-E16.1	TRUE	exclusion	clu_48484	NewClu_3133	ENSG00000204946:I15.1	intron-retention	chr7:148994141-148994142|chr7:148992274-148994142	(+)alt-N-terminus, (+)alt-C-terminus, (+)AA:259(AL832862-PEP)->281(BAD18648.1)|(+)COILED, (+)DOMAIN-KRAB, (+)DUF3669_Znf-IPR022137, (+)Krueppel-associated_box-IPR001909, (+)Krueppel-associated_box-rel-IPR003655	-0.166896	5.83e-06	0.000378441	0.10752	0.274416
ZFP62:ENSG00000196670:E4.7-I4.1|ENSG00000196670:E4.1-E6.1	TRUE	exclusion	clu_45791	NewClu_3323	ENSG00000196670:E4.7|ENSG00000196670:I4.1	intron-retention	chr5:180277330-180277329|chr5:180278381-180275082	(-)alt-N-terminus, (-)alt-C-terminus, (-)AA:56(BC029573-PEP)->694(CAI46133.1)|(-)ZN_FING-C2H2-type 1, (-)ZN_FING-C2H2-type 10, (-)ZN_FING-C2H2-type 11, (-)ZN_FING-C2H2-type 12, (-)ZN_FING-C2H2-type 13, (-)ZN_FING-C2H2-type 14, (-)ZN_FING-C2H2-type 15, (-)ZN_FING-C2H2-type 16, (-)ZN_FING-C2H2-type 17, (-)ZN_FING-C2H2-type 18, (-)ZN_FING-C2H2-type 19, (-)ZN_FING-C2H2-type 2, (-)ZN_FING-C2H2-type 20…	-0.153509	5.83e-06	0.000378441	0.111914	0.265422
KLF11:ENSG00000172059:E4.2-I4.1|ENSG00000172059:E2.1-E5.1	TRUE	exclusion	clu_39013	NewClu_4427	ENSG00000172059:E4.2|ENSG00000172059:I4.1	intron-retention	chr2:10184578-10184579|chr2:10183885-10186277		-0.135085	5.83e-06	0.000378441	0.0544113	0.189497
FBXO38:ENSG00000145868:E12.2-I12.1|ENSG00000145868:E12.1-E13.2	TRUE	exclusion	clu_27523	NewClu_4585	ENSG00000145868:E12.2|ENSG00000145868:I12.1	intron-retention	chr5:147790431-147790432|chr5:147790328-147793699		-0.110779	5.87e-06	0.000380829	0.0705446	0.181324
UTP15:ENSG00000164338:E11.1-E12.1|ENSG00000164338:E11.1-I11.1	FALSE	exclusion	clu_34703	NewClu_1208	ENSG00000164338:E12.1	intron-retention	chr5:72874677-72874842|chr5:72874677-72874678		0.114468	5.88e-06	0.000380948	0.629996	0.515528
GTPBP8:ENSG00000163607:I8.1-E9.1|ENSG00000163607:E7.1_112718406-E9.1	TRUE	exclusion	clu_33923	NewClu_3407	ENSG00000163607:I8.1	intron-retention	chr3:112733223-112733224|chr3:112718406-112733224		-0.355739	5.9e-06	0.000381558	0.291253	0.646991
ATAT1:ENSG00000137343:E11.1-E13.1|ENSG00000137343:E10.1-E13.1	TRUE	inclusion	clu_23669	NewClu_187	ENSG00000137343:E11.1	cassette-exon	chr6:30610788-30613672|chr6:30610024-30613672	(+)alt-N-terminus, (+)alt-C-terminus, (+)AA:205(ENST00000468713-PEP)->398(ENSP00000365661)|(+)Acyl_CoA_acyltransferase-IPR016181, (+)HELIX, (+)STRAND	0.211732	5.91e-06	0.000381566	0.522361	0.310628
RP11-358M11.2:ENSG00000247982:I1.1-E2.1|ENSG00000247982:E1.1-E2.4_57598945	TRUE	exclusion	clu_53134	NewClu_2785	ENSG00000247982:I1.1|ENSG00000247982:E2.1	intron-retention	chr15:57596922-57596923|chr15:57593122-57598945		-0.286417	5.96e-06	0.000383887	0.242863	0.52928
GTPBP5:ENSG00000101181:E7.2-E8.1|ENSG00000101181:E2.1_60763891-ENSG00000130706:I7.1	TRUE	inclusion	clu_8897	NewClu_2513	ENSG00000101181:E7.2|ENSG00000101181:E8.1	trans-splicing	chr20:60773908-60774175|chr20:60763891-60882426	(+)alt-N-terminus, (+)alt-C-terminus, (+)AA:47(ENST00000472005-PEP)->53(ENST00000466099-PEP)|(+)GTP_binding_domain-IPR006073, (+)NP_BIND-GTP	0.136202	6.03e-06	0.000387411	0.891783	0.755581
SENP6:ENSG00000112701:E2.1-E3.1|ENSG00000112701:E1.5-E3.1	TRUE	inclusion	clu_13836	NewClu_1529	ENSG00000112701:E2.1	altPromoter	chr6:76330456-76331248|chr6:76312292-76331248	(+)nonsense_mediated_decay, (+)alt-N-terminus, (+)alt-C-terminus, (+)AA:74(ENSP00000425624)->220(ENSP00000426480)|(-)MOD_RES-Phosphoserine	0.128444	6.04e-06	0.000387421	0.129146	0.000702484
UBR1:ENSG00000159459:E45.1-I45.1|ENSG00000159459:E45.1-E46.1	TRUE	exclusion	clu_32013	NewClu_2937	ENSG00000159459:I45.1	intron-retention	chr15:43252843-43252842|chr15:43252843-43250288		-0.138552	6.11e-06	0.000391504	0.0663345	0.204886
AC004967.7:ENSG00000243554:E5.1-E6.1|ENSG00000243554:E5.1-E7.1	TRUE	inclusion	clu_52771	NewClu_3420	ENSG00000243554:E6.1	cassette-exon	chr7:97599082-97598364|chr7:97599082-97596289	(~)alt-coding, (~)AA:88(BC042035-PEP)->88(BC015431-PEP)	0.145352	6.12e-06	0.000391504	0.68367	0.538318
ALG2:ENSG00000119523:I2.1-E3.1|ENSG00000119523:E1.2-E3.2	TRUE	exclusion	clu_16488	NewClu_2493	ENSG00000119523:I2.1|ENSG00000119523:E3.1	intron-retention	chr9:101982289-101982288|chr9:101983829-101981118	(-)truncated, (+)AA:137(LF206456-PEP)->416(BAD11905.1)|(+)Glyco_trans_1-IPR001296	-0.145969	6.13e-06	0.000392276	0.153541	0.29951
IPO11:ENSG00000086200:E32.1-E36.1|ENSG00000086200:E33.2-E36.1	FALSE	exclusion	clu_6430	NewClu_2237	ENSG00000086200:E33.2	cassette-exon	chr5:61857084-61887404|chr5:61874762-61887404	(-)alt-N-terminus, (-)alt-C-terminus, (-)AA:160(ENSP00000421517)->178(CAI46041.1)|(+)ARM+type_fold+IPR016024, (+)REPEAT+HEAT 12, (+)REPEAT+HEAT 13, (+)REPEAT+HEAT 14, (-)REPEAT-HEAT 15	0.285139	6.2e-06	0.000395802	0.603687	0.318548
THUMPD1:ENSG00000066654:I4.1-E5.1|ENSG00000066654:E4.2-E5.1	TRUE	exclusion	clu_3652	NewClu_1148	ENSG00000066654:I4.1	intron-retention	chr16:20747681-20747680|chr16:20748182-20747680	(~)AA:353(ENSP00000370741)->353(ENSP00000379392)	-0.103338	6.21e-06	0.000396483	0.658171	0.761509
PAIP1:ENSG00000172239:E13.2-E14.1|ENSG00000172239:I13.1_43528587-E14.1	FALSE	inclusion	clu_39076	NewClu_1111	ENSG00000172239:E13.2		chr5:43529888-43527571|chr5:43528587-43527571	(-)alt-C-terminus, (-)AA:351(ENSP00000425084)->479(ENSP00000302768)|(-)COMPBIAS-Gly-rich, (-)COMPBIAS-Pro-rich, (-)REGION-PABPC1-interacting motif-1 (PAM1)	-0.136494	6.3e-06	0.000401614	0.799012	0.935507
ZNF512B:ENSG00000196700:E6.1-E7.1|ENSG00000196700:I6.1-E7.1	FALSE	exclusion	clu_45819	NewClu_3243	ENSG00000196700:E6.1	intron-retention	chr20:62598229-62598134|chr20:62598135-62598134		0.126798	6.37e-06	0.000405033	0.94622	0.819423
TTC3:ENSG00000182670:E7.3-E9.1|ENSG00000182670:E1.10-E13.2	TRUE	exclusion	clu_42560	NewClu_4572	ENSG00000182670:E7.3|E9.1	cassette-exon	chr21:38463713-38466305|chr21:38445664-38480692	(-)alt-N-terminus, (-)alt-C-terminus, (-)AA:612(BAG61811.1)->627(BAF84681.1)|(+)DEATH-like_dom-IPR011029, (-)REPEAT-TPR 1, (-)REPEAT-TPR 2, (-)TPR-contain_dom-IPR013026, (-)TPR_repeat-IPR019734	-0.123328	6.44e-06	0.000408893	0.543516	0.666844
RALGAPA1:ENSG00000174373:E37.2-E38.1|ENSG00000174373:E37.2-I37.1_36094778	FALSE	inclusion	clu_40049	NewClu_1547	ENSG00000174373:E38.1		chr14:36096296-36094638|chr14:36096296-36094778		-0.303156	6.45e-06	0.00040917	0.482012	0.785169
LAMA5:ENSG00000130702:E17.1-E18.1|ENSG00000130702:I2.1_60932815-ENSG00000101182:E6.2	TRUE	exclusion	clu_20091	NewClu_3596	ENSG00000130702:E17.1|ENSG00000130702:E18.1	trans-splicing	chr20:60913072-60912994|chr20:60932815-60712482		-0.246075	6.47e-06	0.000410276	0.0717089	0.317784
ZNF330:ENSG00000109445:E2.2-E4.1|ENSG00000109445:E3.1-I3.1	FALSE	exclusion	clu_12558	NewClu_2113	ENSG00000109445:E2.2|ENSG00000109445:E4.1	intron-retention	chr4:142143645-142145641|chr4:142145173-142145174	(+)nonsense_mediated_decay, (-)truncated, (+)AA:35(ENSP00000422574)->229(ENSP00000422599)|(+)NOA36-IPR010531, (+)ZN_FING-C4-type 1, (+)ZN_FING-C4-type 2, (+)ZN_FING-C4-type 3, (+)ZN_FING-C4-type 4	0.181527	6.5e-06	0.000411176	0.466085	0.284558
CCNE2:ENSG00000175305:I13.1-E14.1|ENSG00000175305:E13.1-E14.1	TRUE	exclusion	clu_40445	NewClu_3255	ENSG00000175305:I13.1	intron-retention	chr8:95894518-95894517|chr8:95895009-95894517	(+)alt-N-terminus, (+)alt-C-terminus, (+)AA:134(LF206390-PEP)->290(CU675495-PEP)|(+)Cyclin-like-IPR013763, (+)Cyclin_N-IPR006671	-0.196482	6.56e-06	0.000414297	0.365165	0.561647
61E3.4:ENSG00000185864:E14.1-I18.1_21417899|ENSG00000185864:E18.4_21846348-E21.1_21413955	TRUE	exclusion	clu_43997	NewClu_3668	ENSG00000185864:E14.1|ENSG00000185864:I18.1_21417899		chr16:21417975-21417899|chr16:21846348-21413955		-0.217625	6.59e-06	0.000415779	0.150848	0.368474
GCSH:ENSG00000140905:E5.2-E6.1|ENSG00000140905:E5.2-ENSG00000166455:E6.1	TRUE	exclusion	clu_25472	NewClu_3966	ENSG00000140905:E6.1	trans-splicing	chr16:81118068-81116568|chr16:81118068-81087699	(+)alt-N-terminus, (+)alt-C-terminus, (+)AA:173(BAG34917.1)->388(AAH64143.1)|(-)GCV_H-IPR002930, (-)GCV_H_sub-IPR017453, (-)MOD_RES-N6-lipoyllysine, (-)Single_hybrid_motif-IPR011053	-0.104512	6.69e-06	0.0004207	0.792196	0.896707
ZNF767:ENSG00000133624:E10.2-I10.1|ENSG00000133624:E1.4-ENSG00000181220:E2.1	TRUE	exclusion	clu_21531	NewClu_3512	ENSG00000133624:E10.2|ENSG00000133624:I10.1	intron-retention	chr7:149246174-149246173|chr7:149321633-149191594		-0.158162	6.73e-06	0.00042184	0.180989	0.339151
RP11-1035H13.3:ENSG00000260342:I5.1-E7.1|ENSG00000260342:E5.1-E6.1	TRUE	exclusion	clu_55072	NewClu_1568	ENSG00000260342:I5.1|ENSG00000260342:E7.1	intron-retention	chr16:18804693-18804692|chr16:18805921-18800440		-0.448369	6.74e-06	0.000422351	0.0426587	0.491028
MS4A3:ENSG00000149516:I8.1_60066277-E7.1|ENSG00000149516:I8.1_60065203-E7.1	TRUE	exclusion	clu_28704	NewClu_3449	ENSG00000149516:I8.1_60066277		chr11:60066277-60068474|chr11:60065203-60068474		-0.32205	6.75e-06	0.000422351	0.543223	0.865273
EVI5L:ENSG00000142459:E22.2-I22.1|ENSG00000142459:E22.2-E23.1	TRUE	inclusion	clu_26126	NewClu_3472	ENSG00000142459:I22.1	intron-retention	chr19:7928166-7928167|chr19:7928166-7928310	(+)alt-N-terminus, (+)alt-C-terminus, (+)AA:139(ENSP00000470145)->184(LF384326-PEP)	0.238576	6.78e-06	0.000423959	0.269513	0.0309372
FAM45A:ENSG00000119979:E8.1-E9.2|ENSG00000119979:E7.2-E9.2	TRUE	exclusion	clu_16718	NewClu_640	ENSG00000119979:E8.1	cassette-exon	chr10:120883081-120889027|chr10:120879964-120889027		-0.140281	6.79e-06	0.000424351	0.727634	0.867915
PPM1K:ENSG00000163644:E2.2-I2.1|ENSG00000163644:E1.6-E3.1	TRUE	exclusion	clu_34004	NewClu_98	ENSG00000163644:E2.2|ENSG00000163644:I2.1	intron-retention	chr4:89204927-89204926|chr4:89205558-89199794		-0.115749	6.81e-06	0.000425307	0.041209	0.156958
B3GAT3:ENSG00000149541:E3.1-E4.2|ENSG00000149541:I3.1-E4.1	FALSE	exclusion	clu_28713	NewClu_1781	ENSG00000149541:E3.1|ENSG00000149541:E4.2	intron-retention	chr11:62387969-62384819|chr11:62384927-62384926		0.128891	6.83e-06	0.000425839	0.82152	0.692629
C10orf10:ENSG00000165507:I1.1-E2.1|ENSG00000165507:E1.3-E2.2	TRUE	inclusion	clu_35375	NewClu_1563	ENSG00000165507:I1.1|ENSG00000165507:E2.1	intron-retention	chr10:45473668-45473667|chr10:45474066-45473503		0.397273	6.84e-06	0.000426172	0.676389	0.279117
ANAPC4:ENSG00000053900:E21.2-I21.1|ENSG00000053900:E21.1-E22.1	TRUE	exclusion	clu_2700	NewClu_4261	ENSG00000053900:E21.2|ENSG00000053900:I21.1	intron-retention	chr4:25415493-25415494|chr4:25415364-25415946	(+)alt-N-terminus, (+)alt-C-terminus, (+)AA:222(AK001881-PEP)->697(BAG51209.1)|(+)MOD_RES-Phosphoserine, (+)MOD_RES-Phosphotyrosine	-0.11758	6.86e-06	0.000427021	0.247102	0.364682
NEDD4L:ENSG00000049759:E27.1-E29.2|ENSG00000049759:E27.1-E28.1	FALSE	inclusion	clu_2542	NewClu_2325	ENSG00000049759:E28.1	cassette-exon	chr18:56001124-56008270|chr18:56001124-56002710	(+)alt-N-terminus, (+)AA:955(BAB69424.1)->967(AAM76729.1)|(-)C2_Ca+dep+IPR000008, (-)C2_Ca/lipid+bd_dom_CaLB+IPR008973, (-)C2_membr_targeting+IPR018029, (-)DOMAIN+C2, (-)STRAND, (-)TURN, (+)MOD_RES-Phosphothreonine; by SGK1 (Probable)	-0.240746	6.91e-06	0.000429414	0.512278	0.753024
MTHFD1L:ENSG00000120254:E9.3-E10.1|ENSG00000120254:E9.3-E11.1	TRUE	inclusion	clu_16762	NewClu_3952	ENSG00000120254:E10.1	cassette-exon	chr6:151209117-151219996|chr6:151209117-151226786	(+)alt-N-terminus, (+)alt-C-terminus, (+)AA:264(CU675990-PEP)->275(AAQ82697.1)|(-)NP_BIND-ATP, (-)THF_DH/CycHdrlase-IPR000672, (+)COMPBIAS-Poly-Gly, (+)MOD_RES-N6-acetyllysine, (+)THF_DH/CycHdrlase-IPR000672, (+)THF_DH/CycHdrlase_NAD-bd_dom-IPR020631, (+)THF_DH/CycHdrlase_cat_dom-IPR020630, (+)TRANSIT-Mitochondrion	0.133228	6.92e-06	0.00042958	0.351324	0.218096
MTHFD1L:ENSG00000120254:E9.3-E11.1|ENSG00000120254:E9.3-E10.1	FALSE	inclusion	clu_16762	NewClu_3952	ENSG00000120254:E10.1	cassette-exon	chr6:151209117-151226786|chr6:151209117-151219996	(+)alt-N-terminus, (+)alt-C-terminus, (+)AA:264(CU675990-PEP)->275(AAQ82697.1)|(-)NP_BIND+ATP, (-)THF_DH/CycHdrlase+IPR000672, (+)COMPBIAS-Poly-Gly, (+)MOD_RES-N6-acetyllysine, (+)THF_DH/CycHdrlase-IPR000672, (+)THF_DH/CycHdrlase_NAD-bd_dom-IPR020631, (+)THF_DH/CycHdrlase_cat_dom-IPR020630, (+)TRANSIT-Mitochondrion	-0.135408	6.94e-06	0.000430264	0.642874	0.778282
RBM14-RBM4:ENSG00000248643:E4.1-E5.1|ENSG00000248643:E3.1-E6.1	TRUE	inclusion	clu_53241	NewClu_353	ENSG00000248643:E4.1|E5.1	cassette-exon	chr11:66411611-66413498|chr11:66407594-66433327	(+)alt-N-terminus, (+)alt-C-terminus, (+)AA:173(BAG64902.1)->339(ENSP00000388552)|(+)RRM_dom-IPR000504, (+)Znf_CCHC-IPR001878	0.129797	6.96e-06	0.00043131	0.714423	0.584626
RAPGEF2:ENSG00000109756:I29.1-E30.1|ENSG00000109756:E29.1-E30.1	TRUE	exclusion	clu_12669	NewClu_4098	ENSG00000109756:I29.1	intron-retention	chr4:160266257-160266258|chr4:160265211-160266258		-0.161565	6.97e-06	0.00043131	0.207318	0.368883
DERL3:ENSG00000099958:E5.3-I5.1|ENSG00000099958:E4.1-E6.2	TRUE	exclusion	clu_7910	NewClu_582	ENSG00000099958:E5.3|ENSG00000099958:I5.1	intron-retention	chr22:24178487-24178486|chr22:24179251-24177119	(-)retained_intron, (-)retained_intron, (-)alt-N-terminus, (-)alt-C-terminus, (-)AA:63(ENST00000464110-PEP)->225(ENST00000290730-PEP)|(+)TOPO_DOM-Cytoplasmic, (-)TOPO_DOM-Cytoplasmic	-0.22743	6.99e-06	0.000432443	0.151173	0.378603
CREBZF:ENSG00000137504:E4.1-I4.1|ENSG00000137504:E4.1-E5.1	TRUE	exclusion	clu_23761	NewClu_217	ENSG00000137504:I4.1	intron-retention	chr11:85372681-85372680|chr11:85372681-85371641	(-)nonsense_mediated_decay, (-)alt-N-terminus, (-)alt-C-terminus, (-)AA:130(ENSP00000433380)->272(AAD28325.1)|(-)DOMAIN-bZIP, (-)REGION-Basic motif, (-)bZIP-IPR004827	-0.178021	7.01e-06	0.00043315	0.281955	0.459977
DPY19L2P2:ENSG00000170629:E2.8-E3.1|ENSG00000170629:E2.6-E3.1	TRUE	inclusion	clu_38364	NewClu_1306	ENSG00000170629:E2.8	alt-5'	chr7:102920280-102918793|chr7:102920585-102918793	(-)alt-N-terminus, (-)alt-C-terminus, (-)AA:214(BC094802-PEP)->259(BC033022-PEP)|(-)TRANSMEM-Helical;, (+)TRANSMEM-Helical;	0.175739	7.02e-06	0.000433528	0.445375	0.269636
THADA:ENSG00000115970:E1.1-I51.1|ENSG00000115970:E1.1-I51.1_43452887	TRUE	exclusion	clu_15258	NewClu_3149	ENSG00000115970:I51.1	intron-retention	chr2:43453404-43453403|chr2:43453404-43452887		-0.11815	7.03e-06	0.000433528	0.713295	0.831445
CASP10:ENSG00000003400:E8.2-I8.1|ENSG00000003400:E8.1-E9.1	TRUE	exclusion	clu_148	NewClu_739	ENSG00000003400:E8.2|ENSG00000003400:I8.1	intron-retention	chr2:202070973-202070974|chr2:202070696-202072798		-0.108586	7.08e-06	0.000435965	0.0489454	0.157531
VAMP1:ENSG00000139190:E6.3-I6.1|ENSG00000139190:E5.2-E7.2	TRUE	exclusion	clu_24753	NewClu_1895	ENSG00000139190:E6.3|ENSG00000139190:I6.1	intron-retention	chr12:6572690-6572689|chr12:6574056-6572008	(-)alt-C-terminus, (-)AA:106(ENST00000539047-PEP)->117(ENSP00000355122)|(-)Synaptobrevin-IPR001388, (-)Synaptobrevin_met/fun-IPR016444	-0.189678	7.08e-06	0.000435965	0.580448	0.770126
TMF1:ENSG00000144747:I2.1-E3.1|ENSG00000144747:E2.3-E3.2	TRUE	exclusion	clu_27113	NewClu_1871	ENSG00000144747:I2.1|ENSG00000144747:E3.1	intron-retention	chr3:69093780-69093779|chr3:69096509-69093746		-0.108773	7.09e-06	0.000435975	0.0922878	0.201061
NR4A1:ENSG00000123358:I8.1-I8.1|ENSG00000123358:E4.2-E9.1	TRUE	exclusion	clu_17734	NewClu_3425	ENSG00000123358:I8.1|ENSG00000123358:I8.1	intron-retention	chr12:52447201-52447202|chr12:52435713-52448111		-0.367188	7.11e-06	0.000436959	0.181403	0.548591
UBE3A:ENSG00000114062:E5.2-E6.2|ENSG00000114062:E3.1-E6.2	TRUE	exclusion	clu_14309	NewClu_1729	ENSG00000114062:E5.2	cassette-exon	chr15:25652214-25650649|chr15:25654235-25650649	(~)alt-coding, (~)AA:852(CAA66656.1)->852(BAD69554.1)|(+)HECT-IPR000569, (+)STRAND	-0.105579	7.15e-06	0.000438665	0.174017	0.279596
CREB1:ENSG00000118260:E11.2-E14.1|ENSG00000118260:E11.2-E12.1	FALSE	exclusion	clu_16142	NewClu_85	ENSG00000118260:E12.1	cassette-exon	chr2:208440178-208442229|chr2:208440178-208441355	(+)alt+N+terminus, (+)alt+C+terminus, (+)AA:234(BAH12862.1)+>251(ENSP00000405711)|(+)CROSSLNK+Glycyl lysine isopeptide (Lys+Gly) (interchain with G+Cter in SUMO1), (+)Leuzip_CREB+IPR001630, (+)MOD_RES+Phosphoserine; by HIPK2, (+)bZIP+IPR004827	0.133163	7.17e-06	0.000439805	0.596925	0.463763
PARP2:ENSG00000129484:E9.4-I9.1|ENSG00000129484:E9.4-E10.2	TRUE	exclusion	clu_19641	NewClu_2069	ENSG00000129484:I9.1	intron-retention	chr14:20822406-20822407|chr14:20822406-20822968	(+)alt-N-terminus, (+)alt-C-terminus, (+)AA:94(LF384983-PEP)->411(BAG62594.1)|(+)HELIX, (+)MOD_RES-N6-acetyllysine, (+)MOTIF-Nuclear localization signal, (+)Poly(ADP-ribose)pol_cat_dom-IPR012317, (+)Poly(ADP-ribose)pol_reg_dom-IPR004102, (+)STRAND, (+)TURN	-0.100726	7.18e-06	0.000439805	0.127206	0.227932
MAVS:ENSG00000088888:E7.3-I7.1|ENSG00000088888:E6.2-U8.1_3854441	TRUE	exclusion	clu_6828	NewClu_2609	ENSG00000088888:E7.3|ENSG00000088888:I7.1	intron-retention	chr20:3846922-3846923|chr20:3845435-3854441		-0.136355	7.18e-06	0.000439805	0.714001	0.850357
BAIAP2L1:ENSG00000006453:I11.1-E12.1|ENSG00000006453:I2.1_98015376-ENSG00000070669:I7.1_97527909	TRUE	inclusion	clu_525	NewClu_4599	ENSG00000006453:I11.1|ENSG00000006453:E12.1	intron-retention	chr7:97937209-97937208|chr7:98015376-97527909		0.320439	7.21e-06	0.000441155	0.519266	0.198827
CLINT1:ENSG00000113282:E11.4-E13.3|ENSG00000113282:E11.4-E13.2	FALSE	exclusion	clu_14030	NewClu_1946	ENSG00000113282:E13.2	alt-3'	chr5:157218711-157216521|chr5:157218711-157216575	(~)alt+N+terminus, (~)AA:625(BAG09637.1)+>625(BAC03971.1)|(+)DOMAIN+ENTH, (+)ENTH_VHS+IPR008942, (+)Epsin+like_N+IPR013809	0.10541	7.27e-06	0.000444338	0.388025	0.282614
PISD:ENSG00000241878:E11.5-E12.1|ENSG00000241878:E3.1-E14.1	TRUE	inclusion	clu_52559	NewClu_331	ENSG00000241878:E11.5|E12.1	cassette-exon	chr22:32021749-32019835|chr22:32044087-32017871	(+)alt-N-terminus, (+)AA:362(ENSP00000414395)->375(CAL38509.1)|(+)PS_Dcarbxylase-IPR003817, (+)PS_decarb-IPR005221	0.133661	7.29e-06	0.000444872	0.539412	0.405751
ETFDH:ENSG00000171503:I3.1-E4.1|ENSG00000171503:E3.2-E5.2	TRUE	exclusion	clu_38737	NewClu_4267	ENSG00000171503:I3.1|ENSG00000171503:E4.1	intron-retention	chr4:159602722-159602723|chr4:159601759-159603347	(+)alt-N-terminus, (+)alt-C-terminus, (+)AA:103(LF383797-PEP)->584(CAD98030.1)|(+)BINDING-Ubiquinone; via amide nitrogen, (+)BINDING-Ubiquinone; via carbonyl oxygen, (+)DOMAIN-4Fe-4S ferredoxin-type, (+)ETFD_OxRdtase-IPR007859, (+)INTRAMEM, (+)METAL-Iron-sulfur (4Fe-4S), (+)MOD_RES-N6-acetyllysine, (+)NP_BIND-FAD, (+)Pyridine_nuc-diS_OxRdtase_2-IPR000103	-0.142914	7.35e-06	0.000447887	0.0649133	0.207827
WDR59:ENSG00000103091:E21.2-E22.1|ENSG00000103091:I21.1-E22.1	FALSE	exclusion	clu_9776	NewClu_3988	ENSG00000103091:E21.2	intron-retention	chr16:74946096-74943815|chr16:74943816-74943815	(-)retained_intron, (-)alt-N-terminus, (-)alt-C-terminus, (-)AA:132(ENST00000562371-PEP)->158(LF384461-PEP)|(+)UBQ+conjugating_enzyme/RWD+IPR016135	0.129816	7.37e-06	0.00044918	0.890027	0.760211
STK38:ENSG00000112079:E9.1-E10.1|ENSG00000112079:I9.1-E10.1	FALSE	exclusion	clu_13587	NewClu_207	ENSG00000112079:E9.1	intron-retention	chr6:36474360-36467767|chr6:36467768-36467767	(+)alt+N+terminus, (+)alt+C+terminus, (+)AA:139(LF385177+PEP)+>465(BAG10255.1)|(+)ACT_SITE+Proton acceptor, (+)AGC+kinase_C+IPR000961, (+)BINDING+ATP, (+)DOMAIN+AGC+kinase C+terminal, (+)DOMAIN+Protein kinase, (+)HELIX, (+)Kinase+like_dom+IPR011009, (+)MOD_RES+Phosphoserine, (+)MOD_RES+Phosphoserine; by autocatalysis, (+)MOD_RES+Phosphothreonine, (+)MOD_RES+Phosphothreonine; by STK24/MST3, (+)NP_…	0.13247	7.41e-06	0.000451039	0.806756	0.674287
CCNE1:ENSG00000105173:E8.5-E9.1|ENSG00000105173:E8.3-E9.1	TRUE	inclusion	clu_10658	NewClu_1780	ENSG00000105173:E8.5	alt-5'	chr19:30313037-30313147|chr19:30312724-30313147	(+)alt-coding, (+)AA:365(AKJ51805.1)->367(ENSP00000350625)|(-)Cyclin-like-IPR013763, (-)Cyclin_A/B/D/E-IPR014400, (-)Cyclin_C-dom-IPR004367, (-)Cyclin_N-IPR006671, (-)HELIX, (+)Cyclin-like-IPR013763, (+)Cyclin_A/B/D/E-IPR014400, (+)Cyclin_C-dom-IPR004367, (+)Cyclin_N-IPR006671, (+)HELIX, (+)STRAND, (+)TURN	0.145401	7.45e-06	0.000451835	0.673575	0.528173
LMBR1L:ENSG00000139636:I4.1-E5.1|ENSG00000139636:E4.3-E5.2	TRUE	exclusion	clu_24912	NewClu_4106	ENSG00000139636:I4.1|ENSG00000139636:E5.1	intron-retention	chr12:49499864-49499863|chr12:49500744-49499740		-0.111973	7.48e-06	0.000453017	0.171399	0.283373
H2AFY:ENSG00000113648:I5.2-E11.2|ENSG00000113648:E10.4-E11.2	FALSE	inclusion	clu_14203	NewClu_2660	ENSG00000113648:I5.2		chr5:134688636-134681747|chr5:134686513-134681747	(-)alt-coding, (-)AA:369(AAC33434.1)->371(ENSP00000302572)|(+)A1pp-IPR002589, (+)COMPBIAS-Lys-rich, (+)Core_histone_macro-H2A-IPR021171, (-)A1pp-IPR002589, (-)Core_histone_macro-H2A-IPR021171, (-)DOMAIN-Macro, (-)HELIX, (-)STRAND	-0.118402	7.48e-06	0.000453017	0.55512	0.673522
UGCG:ENSG00000148154:E9.1-E10.1|ENSG00000148154:E9.1-I9.1	FALSE	exclusion	clu_28243	NewClu_1561	ENSG00000148154:E10.1	intron-retention	chr9:114694639-114695107|chr9:114694639-114694640		0.199204	7.52e-06	0.000454663	0.659825	0.460622
ACOT2:ENSG00000119673:E2.3-E3.1|ENSG00000119673:E2.2-E3.1	TRUE	inclusion	clu_16541	NewClu_3768	ENSG00000119673:E2.3	alt-5'	chr14:74036587-74040092|chr14:74036100-74040092	(+)alt-N-terminus, (+)alt-C-terminus, (+)AA:286(BAG52662.1)->342(CU678722-PEP)|(-)ACT_SITE-Charge relay system, (-)BAAT_C-IPR014940, (-)HELIX, (-)MOTIF-Microbody targeting signal, (-)STRAND, (+)HELIX, (+)STRAND, (+)TURN, (+)Thio_Ohase/aa_AcTrfase-IPR006862	0.117728	7.54e-06	0.00045575	0.852096	0.734368
RAPGEF2:ENSG00000109756:I28.1-E29.1|ENSG00000109756:E28.2-E29.1	TRUE	exclusion	clu_12669	NewClu_4099	ENSG00000109756:I28.1	intron-retention	chr4:160265187-160265188|chr4:160264556-160265188		-0.12991	7.56e-06	0.000455813	0.160564	0.290474
KANSL1:ENSG00000120071:E3.2-E7.1|ENSG00000120071:E5.1-E7.1	FALSE	inclusion	clu_16739	NewClu_3318	ENSG00000120071:E5.1	altPromoter	chr17:44301037-44249598|chr17:44270189-44249598	(~)AA:1105(ENSP00000461812)+>1105(ENSP00000461484)	-0.118857	7.61e-06	0.000458498	0.210059	0.328916
KLHL6:ENSG00000172578:E8.1-E9.2|ENSG00000172578:I8.1-E9.1	FALSE	exclusion	clu_39221	NewClu_2758	ENSG00000172578:E8.1|ENSG00000172578:E9.2	intron-retention	chr3:183211867-183210495|chr3:183211229-183211228	(+)alt+N+terminus, (+)alt+C+terminus, (+)AA:327(BX648370+PEP)+>610(AAL35594.1)|(+)Kelch_1+IPR006652, (+)Kelch_2+IPR011498, (+)REPEAT+Kelch 2, (+)REPEAT+Kelch 3, (+)REPEAT+Kelch 4, (+)REPEAT+Kelch 5, (+)REPEAT+Kelch 6	0.144996	7.63e-06	0.000459051	0.776602	0.631605
DENND3:ENSG00000105339:E20.2-I20.1|ENSG00000105339:E20.2-E21.2	TRUE	exclusion	clu_10762	NewClu_3109	ENSG00000105339:I20.1	intron-retention	chr8:142186860-142186861|chr8:142186860-142188166		-0.109822	7.66e-06	0.000460743	0.184143	0.293965
NAA16:ENSG00000172766:E19.4-E20.2|ENSG00000172766:E19.6-E20.2	FALSE	exclusion	clu_39305	NewClu_1022	ENSG00000172766:E19.6	alt-5'	chr13:41947916-41948878|chr13:41948016-41948878	(+)alt+N+terminus, (+)AA:103(ENST00000477452+PEP)+>270(BAB15222.1)|(+)NatA_aux_su+IPR021183	0.130413	7.72e-06	0.000463946	0.594717	0.464305
KLHL6:ENSG00000172578:I8.1-E9.1|ENSG00000172578:E8.1-E9.2	TRUE	exclusion	clu_39221	NewClu_2758	ENSG00000172578:I8.1|ENSG00000172578:E9.1	intron-retention	chr3:183211229-183211228|chr3:183211867-183210495	(+)alt-N-terminus, (+)alt-C-terminus, (+)AA:327(BX648370-PEP)->610(AAL35594.1)|(+)Kelch_1-IPR006652, (+)Kelch_2-IPR011498, (+)REPEAT-Kelch 2, (+)REPEAT-Kelch 3, (+)REPEAT-Kelch 4, (+)REPEAT-Kelch 5, (+)REPEAT-Kelch 6	-0.11716	7.77e-06	0.000466422	0.0778468	0.195007
TFE3:ENSG00000068323:E6.1-E8.1|ENSG00000068323:I7.1-E8.1	FALSE	exclusion	clu_3933	NewClu_3720	ENSG00000068323:E6.1	intron-retention	chrX:48895535-48891766|chrX:48891767-48891766	(+)alt+N+terminus, (+)alt+C+terminus, (+)AA:186(LF211401+PEP)+>200(BC001532+PEP)	0.109043	7.77e-06	0.000466422	0.625764	0.516722
GOLGA2:ENSG00000167110:E2.3-E4.1|ENSG00000167110:E3.1-E4.1	FALSE	inclusion	clu_36491	NewClu_2348	ENSG00000167110:E3.1	cassette-exon	chr9:131036129-131030803|chr9:131035064-131030803	(-)alt+N+terminus, (-)alt+C+terminus, (-)AA:237(ENSP00000411598)+>276(CU686726+PEP)|(-)COMPBIAS+Poly+Lys, (-)MOD_RES+Phosphoserine	-0.113623	7.79e-06	0.000467386	0.284729	0.398352
ADAMTS10:ENSG00000142303:E20.1-E21.1|ENSG00000142303:I6.1_8664297-ENSG00000133246:I4.1_8557222	TRUE	inclusion	clu_26103	NewClu_133	ENSG00000142303:E20.1|ENSG00000142303:E21.1	trans-splicing	chr19:8651228-8651135|chr19:8664297-8557222		0.29717	7.81e-06	0.000467423	0.822307	0.525137
C2CD2:ENSG00000157617:I9.1-E10.1|ENSG00000157617:E9.1-E10.1	TRUE	exclusion	clu_31354	NewClu_1183	ENSG00000157617:I9.1	intron-retention	chr21:43329633-43329632|chr21:43332441-43329632		-0.131703	7.81e-06	0.000467423	0.0132812	0.144985
NFATC2IP:ENSG00000176953:E4.2-E5.1|ENSG00000176953:I4.1-E5.1	FALSE	exclusion	clu_40900	NewClu_988	ENSG00000176953:E4.2	intron-retention	chr16:28966003-28967299|chr16:28967298-28967299	(+)alt-N-terminus, (+)AA:140(ENSP00000456948)->419(ENSP00000324792)|(+)COILED, (+)COMPBIAS-Poly-Arg, (+)MOD_RES-Phosphoserine, (+)STRAND, (+)Ubiquitin-IPR000626	0.131086	7.81e-06	0.000467423	0.492663	0.361577
DEFA1B:ENSG00000240247:E3.1-E4.1|ENSG00000240247:E2.1-ENSG00000206047:E2.1	TRUE	inclusion	clu_52410	NewClu_2677	ENSG00000240247:E3.1|ENSG00000240247:E4.1	trans-splicing	chr8:6855099-6854518|chr8:6856645-6836168	(~)AA:94(ENSP00000372136)->94(ENSP00000372136)	0.10953	7.85e-06	0.00046894	0.727755	0.618225
TTLL5:ENSG00000119685:E22.1-E24.1|ENSG00000119685:E21.2-E24.1	TRUE	inclusion	clu_16559	NewClu_171	ENSG00000119685:E22.1	cassette-exon	chr14:76203950-76211438|chr14:76201632-76211438	(~)alt-C-terminus, (~)AA:1281(AAI36473.1)->1281(AK309748-PEP)	0.156822	7.9e-06	0.000471772	0.597875	0.441053
MYO15B:ENSG00000188126:E46.1-E47.1|ENSG00000188126:E46.1_73616663-E50.2	TRUE	inclusion	clu_44830	NewClu_2090	ENSG00000188126:E46.1.73616663|ENSG00000188126:E47.1	alt-5'|cassette-exon	chr17:73616716-73617111|chr17:73616663-73617111		0.124866	7.91e-06	0.000471985	0.81814	0.693274
MYL6:ENSG00000092841:E4.5-I4.1|ENSG00000092841:E3.12-E5.2	TRUE	exclusion	clu_7410	NewClu_3507	ENSG00000092841:E4.5|ENSG00000092841:I4.1	intron-retention	chr12:56555371-56555372|chr12:56554104-56556048		-0.217115	7.94e-06	0.000473039	0.536898	0.754014
DYRK2:ENSG00000127334:E2.6-E3.2|ENSG00000127334:E2.6-E6.1	TRUE	inclusion	clu_18957	NewClu_4410	ENSG00000127334:E3.2	cassette-exon	chr12:68042962-68043577|chr12:68042962-68050886	(~)AA:528(AAH05809.1)->528(CAA73885.1)	0.136114	7.94e-06	0.000473039	0.485626	0.349512
TMEM44-AS1:ENSG00000231770:E1.3-I1.1|ENSG00000231770:E1.3-E2.2	TRUE	exclusion	clu_51247	NewClu_3031	ENSG00000231770:I1.1	intron-retention	chr3:194305177-194305178|chr3:194305177-194309754		-0.339167	8.02e-06	0.000477128	0.083142	0.422309
CEP164:ENSG00000110274:E19.1-E20.2|ENSG00000110274:E19.1-E21.2	TRUE	inclusion	clu_12864	NewClu_3042	ENSG00000110274:E20.2	cassette-exon	chr11:117252584-117253512|chr11:117252584-117257919	(-)alt-N-terminus, (-)alt-C-terminus, (-)AA:827(ENST00000533706-PEP)->842(BAC86384.1)|(+)COMPBIAS-Glu-rich	0.16184	8.11e-06	0.000481196	0.56082	0.39898
GUF1:ENSG00000151806:E13.1-I13.1|ENSG00000151806:E13.1-E14.2	TRUE	exclusion	clu_29463	NewClu_4140	ENSG00000151806:I13.1	intron-retention	chr4:44693816-44693817|chr4:44693816-44696429		-0.116695	8.18e-06	0.000485026	0.0620896	0.178785
WHAMMP3:ENSG00000187667:E3.1-I5.2|ENSG00000187667:E3.1-E4.1	FALSE	inclusion	clu_44626	NewClu_3125	ENSG00000187667:I5.2		chr15:23201489-23200406|chr15:23201489-23200789	(+)alt-N-terminus, (+)alt-C-terminus, (+)AA:106(BC044610-PEP)->130(BC048987-PEP)|(+)COILED	-0.240821	8.21e-06	0.000486336	0.309188	0.550009
TRIM5:ENSG00000132256:E12.1-E14.3|ENSG00000132256:E12.1-E15.1	TRUE	inclusion	clu_20880	NewClu_1761	ENSG00000132256:E14.3	cassette-exon	chr11:5688919-5687311|chr11:5688919-5686912	(+)alt-N-terminus, (+)alt-C-terminus, (+)AA:187(ENSP00000398196)->266(ENST00000483835-PEP)|(-)COILED, (+)Butyrophylin-IPR003879	0.167545	8.23e-06	0.000487378	0.613085	0.44554
LIMD1:ENSG00000144791:E11.2-I11.1|ENSG00000144791:E11.1-E12.1	TRUE	exclusion	clu_27121	NewClu_778	ENSG00000144791:E11.2|ENSG00000144791:I11.1	intron-retention	chr3:45716058-45716059|chr3:45715903-45718414		-0.174612	8.24e-06	0.00048742	0.189024	0.363635
FCF1:ENSG00000119616:E1.4-E1.8|ENSG00000119616:E1.6-E1.8	FALSE	inclusion	clu_16512	NewClu_3108	ENSG00000119616:E1.4	alt-5'	chr14:75179903-75180188|chr14:75179962-75180188	(-)alt-N-terminus, (-)AA:186(ENSP00000444939)->198(ENSP00000344393)	-0.107325	8.24e-06	0.00048742	0.486173	0.593499
MEGF6:ENSG00000162591:E23.1-E24.1|ENSG00000162591:I23.1-E24.1	FALSE	exclusion	clu_33222	NewClu_123	ENSG00000162591:E23.1	intron-retention	chr1:3417197-3416488|chr1:3416489-3416488		0.158248	8.25e-06	0.000487421	0.890115	0.731867
PDPK1:ENSG00000140992:I6.1-E7.1|ENSG00000140992:E1.8-E7.4	TRUE	exclusion	clu_25518	NewClu_1660	ENSG00000140992:I6.1|ENSG00000140992:E7.1	intron-retention	chr16:2606896-2606897|chr16:2588137-2607704		-0.228243	8.29e-06	0.000489665	0.100437	0.32868
VPS37C:ENSG00000167987:U0.1_60933962-E3.1|ENSG00000167987:E1.3-E3.1	FALSE	exclusion	clu_37067	NewClu_4092	ENSG00000167987:U0.1_60933962	altPromoter	chr11:60933962-60906307|chr11:60928863-60906307		0.1795	8.34e-06	0.000491732	0.267385	0.0878847
R3HDM1:ENSG00000048991:E6.3-E9.1|ENSG00000048991:E8.1-E9.1	FALSE	inclusion	clu_2462	NewClu_2964	ENSG00000048991:E8.1	cassette-exon	chr2:136362586-136379064|chr2:136374327-136379064	(+)alt-coding, (+)AA:971(BAG11123.1)->1099(AAH41093.1)|(+)COMPBIAS-Poly-Pro, (+)DOMAIN-SUZ	-0.102948	8.36e-06	0.000492253	0.27444	0.377388
ANKFY1:ENSG00000185722:I17.1-E18.1|ENSG00000185722:E17.2-E18.2	TRUE	exclusion	clu_43925	NewClu_192	ENSG00000185722:I17.1|ENSG00000185722:E18.1	intron-retention	chr17:4085648-4085647|chr17:4086693-4085644		-0.14133	8.39e-06	0.000492792	0.0584764	0.199806
NOTCH4:ENSG00000204301:I27.1-E28.1|ENSG00000204301:E27.2-E28.1	TRUE	exclusion	clu_48112	NewClu_2568	ENSG00000204301:I27.1	intron-retention	chr6:32164850-32164849|chr6:32165076-32164849		-0.480224	8.39e-06	0.000492792	0.159408	0.639632
NSUN4:ENSG00000117481:E7.1_46827368-ENSG00000117480:E2.1|ENSG00000117481:E7.1_46827368-U7.1_46849508	FALSE	inclusion	clu_15952	NewClu_3649	ENSG00000117481:ENSG00000117480:E2.1	trans-splicing	chr1:46827368-46867763|chr1:46827368-46849508		-0.212344	8.39e-06	0.000492792	0.372283	0.584627
HTT:ENSG00000197386:E49.1-E50.1|ENSG00000197386:I49.1-E50.1	FALSE	exclusion	clu_46352	NewClu_2611	ENSG00000197386:E49.1	intron-retention	chr4:3214436-3215685|chr4:3215684-3215685	(+)alt+N+terminus, (+)alt+C+terminus, (+)AA:321(LF383963+PEP)+>1147(BAD92743.1)|(+)COMPBIAS+Poly+Thr, (+)HEAT+IPR000357, (+)Huntingtin+IPR000091, (+)Huntingtin_middle+repeat+IPR024613, (+)MOD_RES+Phosphoserine; by CDK5, (+)REPEAT+HEAT 4, (+)REPEAT+HEAT 5	0.117653	8.4e-06	0.000492792	0.948057	0.830404
ECHDC2:ENSG00000121310:I3.1-E4.1|ENSG00000121310:E2.11-E7.4	TRUE	exclusion	clu_17106	NewClu_4201	ENSG00000121310:I3.1|ENSG00000121310:E4.1	intron-retention	chr1:53380965-53380964|chr1:53387225-53377462		-0.221061	8.43e-06	0.00049441	0.192716	0.413777
CUL7:ENSG00000044090:E10.2-E11.1|ENSG00000044090:E10.2-E12.1	TRUE	exclusion	clu_2213	NewClu_622	ENSG00000044090:E11.1	cassette-exon	chr6:43015886-43015727|chr6:43015886-43014845	(+)alt-N-terminus, (+)alt-C-terminus, (+)AA:241(ENST00000478630-PEP)->1698(BAG09593.1)|(+)APC_su10/DOC_dom-IPR004939, (+)ARM-type_fold-IPR016024, (+)CPH_domain-IPR021097, (+)CROSSLNK-Glycyl lysine isopeptide (Lys-Gly) (interchain with G-Cter in NEDD8), (+)Cullin_N-IPR001373, (+)Cullin_homology-IPR016158, (+)Cullin_neddylation_domain-IPR019559, (+)DOMAIN-DOC, (+)HELIX, (+)MOD_RES-Phosphoserine, (+…	-0.131524	8.45e-06	0.000495038	0.231189	0.362713
EXOC7:ENSG00000182473:E10.3-E11.1|ENSG00000182473:E10.3-E13.2	TRUE	inclusion	clu_42464	NewClu_4564	ENSG00000182473:E11.1	cassette-exon	chr17:74090495-74087316|chr17:74090495-74085401	(+)alt-N-terminus, (+)AA:653(BAB14694.1)->656(BAG58669.1)|(-)COILED, (+)Cullin_repeat-like_dom-IPR016159, (+)Exo70-IPR004140	0.126826	8.49e-06	0.000496955	0.362925	0.236098
LSMD1:ENSG00000183011:E7.6-E7.9|ENSG00000183011:E2.1-E7.9	TRUE	exclusion	clu_42699	NewClu_1399	ENSG00000183011:E7.6	cassette-exon	chr17:7760701-7760516|chr17:7786553-7760516		-0.152167	8.52e-06	0.000498314	0.635472	0.787639
B9D2:ENSG00000123810:I2.1-E3.1|ENSG00000123810:E2.1-E5.1	TRUE	exclusion	clu_17844	NewClu_339	ENSG00000123810:I2.1|ENSG00000123810:E3.1	intron-retention	chr19:41868983-41868982|chr19:41869337-41863927		-0.13886	8.54e-06	0.000498471	0.241921	0.380781
GOLGA8B:ENSG00000215252:I16.1-E17.1|ENSG00000215252:E15.2-ENSG00000175265:I21.2	TRUE	exclusion	clu_49571	NewClu_3769	ENSG00000215252:I16.1|ENSG00000215252:E17.1	intron-retention	chr15:34825462-34825461|chr15:34828066-34680153	(+)retained_intron, (+)alt-N-terminus, (+)AA:460(ENST00000569100-PEP)->603(ENSP00000267731)|(+)COILED	-0.105019	8.59e-06	0.000500839	0.152196	0.257215
RASGRP2:ENSG00000068831:I5.1-E6.1|ENSG00000068831:E5.7-E7.3	TRUE	exclusion	clu_4004	NewClu_1668	ENSG00000068831:I5.1|ENSG00000068831:E6.1	intron-retention	chr11:64511341-64511340|chr11:64511475-64510409	(~)AA:148(ENSP00000366706)->148(AK124023-PEP)	-0.126386	8.63e-06	0.000502588	0.612963	0.739348
NUDT13:ENSG00000166321:E7.1-E8.1|ENSG00000166321:I7.1-E8.1	FALSE	exclusion	clu_35927	NewClu_695	ENSG00000166321:E7.1	intron-retention	chr10:74884078-74884876|chr10:74884875-74884876	(+)alt+N+terminus, (+)alt+C+terminus, (+)AA:121(LF384965+PEP)+>226(BAG62602.1)|(+)DOMAIN+Nudix hydrolase, (+)MOTIF+Nudix box, (+)NADH_PPase+like_N+IPR015375, (+)NUDIX_hydrolase_dom+IPR000086, (+)NUDIX_hydrolase_dom+like+IPR015797, (+)Znr_NADH_PPase+IPR015376	0.365063	8.64e-06	0.000503188	0.89506	0.529997
SMG1P1:ENSG00000237296:E1.2-E3.2|ENSG00000237296:I2.1_22455384-E3.2	FALSE	exclusion	clu_52095	NewClu_121	ENSG00000237296:E1.2	alt-C-term	chr16:22448813-22462941|chr16:22455384-22462941		0.105484	8.65e-06	0.000503314	0.607068	0.501584
DDX39A:ENSG00000123136:E1.6-E6.1|ENSG00000123136:I5.1-E6.1	FALSE	exclusion	clu_17640	NewClu_1437	ENSG00000123136:E1.6	intron-retention	chr19:14530082-14524036|chr19:14524037-14524036	(+)alt-C-terminus, (+)AA:108(ENSP00000465926)->176(ENSP00000466754)|(+)DNA/RNA_helicase_DEAD/DEAH_N-IPR011545	0.1068	8.68e-06	0.000504967	0.862425	0.755625
RP11-297C4.1:ENSG00000261332:I8.1-E5.1|ENSG00000261332:I8.1_30382779-I8.1_30081584	TRUE	exclusion	clu_55231	NewClu_1951	ENSG00000261332:I8.1|ENSG00000261332:E5.1	intron-retention	chr16:30364609-30364608|chr16:30382779-30081584		-0.208553	8.73e-06	0.000507	0.168831	0.377385
CAAP1:ENSG00000120159:E1.6-E2.1|ENSG00000120159:E1.4-E2.1	TRUE	exclusion	clu_16753	NewClu_1643	ENSG00000120159:E1.6	alt-5'	chr9:26892257-26887511|chr9:26892411-26887511	(+)alt-N-terminus, (+)alt-C-terminus, (+)AA:216(BAG62409.1)->243(CU687198-PEP)|(+)COMPBIAS-Poly-Ala, (-)COILED, (-)MOD_RES-Phosphoserine	-0.104635	8.74e-06	0.000507326	0.163656	0.268291
FAN1:ENSG00000198690:E12.2-E13.1|ENSG00000198690:E12.2-I12.1	FALSE	exclusion	clu_47429	NewClu_3994	ENSG00000198690:E13.1	intron-retention	chr15:31220859-31221406|chr15:31220859-31220860		0.132096	8.75e-06	0.000507548	0.901055	0.768959
DCLRE1CP1:ENSG00000237470:E4.1-ENSG00000152457:E8.1|ENSG00000237470:E7.1-ENSG00000152457:E12.2	FALSE	inclusion	clu_52129	NewClu_43	ENSG00000237470:E4.1|ENSG00000237470:ENSG00000152457:E8.1	trans-splicing	chr10:15063803-14978592|chr10:15058903-14974954		-0.15224	8.81e-06	0.000510612	0.277318	0.429557
KDM2B:ENSG00000089094:E3.1-E4.1|ENSG00000089094:E2.3-E4.1	TRUE	exclusion	clu_6876	NewClu_4531	ENSG00000089094:E3.1	altPromoter	chr12:122017517-122016851|chr12:122017925-122016851	(+)alt-N-terminus, (+)alt-C-terminus, (+)AA:510(ENSP00000398279)->1265(BAG54483.1)|(+)COILED, (+)COMPBIAS-Pro-rich, (+)DOMAIN-F-box, (+)F-box_dom_cyclin-like-IPR001810, (+)Leu-rich_rpt_Cys-con_subtyp-IPR006553, (+)MOD_RES-Phosphoserine, (+)REPEAT-LRR 1, (+)REPEAT-LRR 2, (+)REPEAT-LRR 3, (+)REPEAT-LRR 4, (+)REPEAT-LRR 5, (+)REPEAT-LRR 6, (+)ZN_FING-CXXC-type, (+)ZN_FING-PHD-type, (+)Znf_CXXC-IPR00…	-0.131515	8.82e-06	0.000510612	0.0996522	0.231167
PRR13:ENSG00000205352:E1.13-E2.1|ENSG00000205352:E1.17-I1.1	FALSE	inclusion	clu_48620	NewClu_4126	ENSG00000205352:E1.13|ENSG00000205352:E2.1	intron-retention	chr12:53835584-53836479|chr12:53836370-53836371	(~)AA:148(ENSP00000412064)->148(ENSP00000448761)	-0.158971	8.89e-06	0.000513197	0.469739	0.62871
DLG4:ENSG00000132535:E24.1-E25.1|ENSG00000132535:E23.1-E25.1	TRUE	inclusion	clu_21077	NewClu_2083	ENSG00000132535:E24.1	cassette-exon	chr17:7095212-7094677|chr17:7096264-7094677	(-)alt-N-terminus, (-)alt-C-terminus, (-)AA:664(BAH12558.1)->667(BAH12328.1)|(-)DOMAIN-PDZ 1, (-)DOMAIN-SH3, (-)Guanylate_kin-IPR008144, (-)HELIX, (-)L27_1-IPR015143, (-)MAGUK_PEST_N-IPR019590, (-)PDZ-IPR001478, (-)SH3_2-IPR011511, (-)SH3_domain-IPR001452, (+)DOMAIN-Guanylate kinase-like, (+)Guanylate_kin-IPR008144, (+)Guanylate_kin/L-typ_Ca_channel-IPR008145, (+)MOD_RES-Phosphotyrosine, (+)P-loo…	0.10052	8.92e-06	0.000514516	0.600463	0.499943
LRRC45:ENSG00000169683:I12.1-E13.1|ENSG00000169683:E12.5-E13.1	TRUE	exclusion	clu_37908	NewClu_1017	ENSG00000169683:I12.1	intron-retention	chr17:79987418-79987419|chr17:79987061-79987419		-0.111607	8.94e-06	0.000515215	0.107585	0.219193
TRIM5:ENSG00000132256:E13.1-I13.1|ENSG00000132256:E12.1-E14.3	TRUE	exclusion	clu_20880	NewClu_1761	ENSG00000132256:E13.1|ENSG00000132256:I13.1	intron-retention	chr11:5687489-5687488|chr11:5688919-5687311		-0.101106	8.96e-06	0.000515473	0.0372851	0.138391
TRIB1:ENSG00000173334:E1.1-E4.1|ENSG00000173334:E3.1-I3.1	FALSE	exclusion	clu_39616	NewClu_3504	ENSG00000173334:E1.1|ENSG00000173334:E4.1	intron-retention	chr8:126443504-126445559|chr8:126445328-126445329	(+)alt-N-terminus, (+)AA:206(ENSP00000429063)->372(ENSP00000312150)|(+)DOMAIN-Protein kinase, (+)Kinase-like_dom-IPR011009, (+)Prot_kinase_cat_dom-IPR000719, (+)Ser-Thr/Tyr_kinase_cat_dom-IPR001245, (+)Ser/Thr_dual-sp_kinase_dom-IPR002290	0.125043	9.02e-06	0.000518561	0.754541	0.629497
TEX14:ENSG00000121101:I5.1-E6.1|ENSG00000121101:E5.1-E6.1	TRUE	exclusion	clu_17081	NewClu_3242	ENSG00000121101:I5.1	intron-retention	chr17:56699148-56699147|chr17:56700208-56699147	(+)alt-N-terminus, (+)alt-C-terminus, (+)AA:340(LF384792-PEP)->773(AK125896-PEP)|(+)MOTIF-D-box, (+)MOTIF-GPPX3Y	-0.707962	9.04e-06	0.000519157	0	0.707962
ZC3H3:ENSG00000014164:E4.2-E6.1|ENSG00000014164:E4.2-E5.1	FALSE	inclusion	clu_1287	NewClu_827	ENSG00000014164:E5.1	alt-C-term	chr8:144589916-144557755|chr8:144589916-144567117	(-)alt+N+terminus, (-)alt+C+terminus, (-)AA:79(ENSP00000436834)+>948(BAG09625.1)|(-)COMPBIAS+Poly+Ser, (-)MOD_RES+Phosphoserine, (-)ZN_FING+C3H1+type 1, (-)ZN_FING+C3H1+type 2, (-)ZN_FING+C3H1+type 3, (-)ZN_FING+C3H1+type 4, (-)ZN_FING+C3H1+type 5, (-)Znf_CCCH+IPR000571	-0.100443	9.05e-06	0.000519157	0.78103	0.881473
PHC1:ENSG00000111752:E7.2-E8.4|ENSG00000111752:E7.2-E8.1	FALSE	exclusion	clu_13433	NewClu_4033	ENSG00000111752:E8.1	alt-3'	chr12:9074346-9075253|chr12:9074346-9075229	(-)alt-coding, (-)AA:959(ENSP00000399194)->1004(BAG10685.1)	0.108988	9.05e-06	0.000519157	0.396032	0.287045
RALGAPA1:ENSG00000174373:E37.2-I37.1_36094778|ENSG00000174373:E37.2-E38.1	TRUE	inclusion	clu_40049	NewClu_1547	ENSG00000174373:I37.1_36094778		chr14:36096296-36094778|chr14:36096296-36094638		0.264771	9.08e-06	0.000520418	0.449468	0.184698
ANAPC2:ENSG00000176248:I2.1-E3.1|ENSG00000176248:E2.1-E3.2	TRUE	exclusion	clu_40736	NewClu_3074	ENSG00000176248:I2.1|ENSG00000176248:E3.1	intron-retention	chr9:140080962-140080961|chr9:140081933-140080808		-0.115039	9.08e-06	0.000520418	0.188667	0.303706
SLC16A3:ENSG00000141526:E1.4-E8.1|ENSG00000141526:E2.8-E8.1	FALSE	inclusion	clu_25825	NewClu_443	ENSG00000141526:E2.8	altPromoter	chr17:80186405-80193859|chr17:80186982-80193859	(~)retained_intron, (~)retained_intron, (~)AA:96(ENST00000581642+PEP)+>96(ENST00000578574+PEP)	-0.138073	9.09e-06	0.000520587	0.14683	0.284903
CTB-134H23.2:ENSG00000196796:E4.1-E5.1|ENSG00000196796:I4.1_29061181-E5.1	FALSE	inclusion	clu_45919	NewClu_853	ENSG00000196796:E4.1		chr16:29057738-29061823|chr16:29061181-29061823		-0.163848	9.1e-06	0.000521085	0.474149	0.637997
C2orf68:ENSG00000168887:E1.14-I1.1|ENSG00000168887:E1.9-E2.1	TRUE	exclusion	clu_37554	NewClu_1200	ENSG00000168887:E1.14|ENSG00000168887:I1.1	intron-retention	chr2:85837154-85837153|chr2:85838791-85836709	(-)nonsense_mediated_decay, (-)alt-N-terminus, (-)alt-C-terminus, (-)AA:42(ENSP00000401625)->62(LF207192-PEP)|(+)UPF0561-IPR018888	-0.120825	9.11e-06	0.000521502	0.166948	0.287774
ZNF529:ENSG00000186020:I2.1-E3.1|ENSG00000186020:E2.1-E3.1	TRUE	exclusion	clu_44071	NewClu_4527	ENSG00000186020:I2.1	intron-retention	chr19:37078360-37078359|chr19:37080517-37078359		-0.176073	9.19e-06	0.000524922	0.0219207	0.197994
RP11-262H14.1:ENSG00000238113:E4.1-I4.1|ENSG00000238113:E3.1-E5.1	TRUE	exclusion	clu_52256	NewClu_4277	ENSG00000238113:E4.1|ENSG00000238113:I4.1	intron-retention	chr9:66462157-66462158|chr9:66459964-66465592		-0.261833	9.23e-06	0.000526387	0.251319	0.513152
TREML1:ENSG00000161911:E5.1-E6.1|ENSG00000161911:E4.1-E6.1	TRUE	exclusion	clu_32905	NewClu_2757	ENSG00000161911:E5.1	cassette-exon	chr6:41117999-41117656|chr6:41118557-41117656	(-)alt-C-terminus, (-)AA:199(AAO15021.1)->200(AAI00947.1)|(+)COMPBIAS-Poly-Glu, (+)DISULFID, (+)DOMAIN-Ig-like V-type, (+)HELIX, (+)Ig_V-set-IPR013106, (+)SIGNAL, (+)STRAND, (+)TOPO_DOM-Extracellular, (+)TURN, (-)COMPBIAS-Pro-rich, (-)LIPID-S-palmitoyl cysteine, (-)MOD_RES-Phosphothreonine, (-)MOTIF-ITIM, (-)TOPO_DOM-Cytoplasmic	-0.29993	9.28e-06	0.000529045	0.232037	0.531967
PHF8:ENSG00000172943:E22.2-E24.1|ENSG00000172943:I23.1-E24.1	FALSE	exclusion	clu_39440	NewClu_2503	ENSG00000172943:E22.2	intron-retention	chrX:54012249-54011660|chrX:54011661-54011660	(+)alt-C-terminus, (+)AA:878(ENSP00000319473)->1024(ENSP00000338868)	0.141882	9.29e-06	0.000529677	0.935825	0.793943
GFOD2:ENSG00000141098:E2.4-I2.1|ENSG00000141098:E2.3-E5.2	TRUE	exclusion	clu_25564	NewClu_3212	ENSG00000141098:E2.4|ENSG00000141098:I2.1	intron-retention	chr16:67718581-67718580|chr16:67719360-67709956		-0.211016	9.32e-06	0.000530953	0.0432161	0.254232
CCDC104:ENSG00000163001:E5.1-E8.1|ENSG00000163001:E6.1-I6.1	FALSE	exclusion	clu_33504	NewClu_2700	ENSG00000163001:E5.1|ENSG00000163001:E8.1	intron-retention	chr2:55756128-55761009|chr2:55757606-55757607	(+)alt-N-terminus, (+)alt-C-terminus, (+)AA:131(ENST00000490934-PEP)->243(CU679569-PEP)|(+)ARF-like_2-bdp_dom-IPR023379, (+)COILED	0.121456	9.35e-06	0.000531442	0.887249	0.765793
CACNA1F:ENSG00000102001:E37.1-E38.4|ENSG00000102001:E37.1-E38.1	FALSE	exclusion	clu_9312	NewClu_1026	ENSG00000102001:E38.1	alt-3'	chrX:49067782-49067146|chrX:49067782-49067552		0.347003	9.35e-06	0.000531442	0.895706	0.548704
MEMO1:ENSG00000162959:E5.1-E6.1|ENSG00000162959:E5.1-E8.1	TRUE	exclusion	clu_33480	NewClu_803	ENSG00000162959:E6.1	cassette-exon	chr2:32168371-32157204|chr2:32168371-32145979	(+)alt-C-terminus, (+)AA:271(CU687026-PEP)->274(BAG59632.1)|(+)HELIX, (+)STRAND, (-)HELIX, (-)TURN	-0.152546	9.36e-06	0.000531442	0.353844	0.50639
RGL4:ENSG00000159496:E7.3_24038699-E7.4|ENSG00000159496:E7.2-E7.4	TRUE	exclusion	clu_32026	NewClu_3634	ENSG00000159496:E7.3_24038699	alt-5'	chr22:24038699-24038801|chr22:24038681-24038801		-0.15845	9.42e-06	0.000534692	0.106099	0.264549
RP11-578F21.2:ENSG00000254398:E2.1-E3.1|ENSG00000254398:E1.1-E3.1	TRUE	inclusion	clu_53901	NewClu_2402	ENSG00000254398:E2.1	cassette-exon	chr15:28925968-28924777|chr15:28927225-28924777		0.424543	9.46e-06	0.000535714	0.515032	0.0904891
HSF2:ENSG00000025156:I4.1-E5.1|ENSG00000025156:E4.1-E5.1	TRUE	exclusion	clu_1617	NewClu_3505	ENSG00000025156:I4.1	intron-retention	chr6:122737365-122737366|chr6:122734794-122737366		-0.162617	9.46e-06	0.000535714	0.148456	0.311073
TARDBP:ENSG00000120948:E11.9-I11.1|ENSG00000120948:E11.7-U12.1_11089744	TRUE	exclusion	clu_17043	NewClu_1359	ENSG00000120948:E11.9|ENSG00000120948:I11.1	intron-retention	chr1:11085549-11085550|chr1:11085265-11089744		-0.273219	9.49e-06	0.000536566	0.312117	0.585336
ZNF417:ENSG00000268750:I4.1-I4.1|ENSG00000268750:E2.1-E5.1	TRUE	exclusion	clu_56009	NewClu_1505	ENSG00000268750:I4.1|ENSG00000268750:I4.1	intron-retention	chr19:58367336-58367337|chr19:58331917-58367472		-0.213237	9.49e-06	0.000536566	0.0983877	0.311625
CALCRL:ENSG00000064989:E1.4-E6.1|ENSG00000064989:E1.4-E4.1	FALSE	exclusion	clu_3350	NewClu_3368	ENSG00000064989:E4.1	cassette-exon	chr2:188312766-188252483|chr2:188312766-188296091	(~)alt+coding, (~)AA:461(BAF85687.1)+>461(ENSP00000386972)|(-)GPCR_2_CGRP1_rcpt-IPR003289, (-)SIGNAL	0.174995	9.53e-06	0.000537592	0.316651	0.141655
ATP8B2:ENSG00000143515:I24.1-E25.1|ENSG00000143515:E24.1-E25.1	TRUE	exclusion	clu_26574	NewClu_2277	ENSG00000143515:I24.1	intron-retention	chr1:154317446-154317447|chr1:154317261-154317447		-0.103259	9.53e-06	0.000537592	0.0845514	0.18781
SNED1:ENSG00000162804:E30.1-E31.1|ENSG00000162804:E17.1_241992697-ENSG00000115685:E10.1	TRUE	exclusion	clu_33382	NewClu_1411	ENSG00000162804:E30.1|ENSG00000162804:E31.1	trans-splicing	chr2:242021779-242026807|chr2:241992697-242102700	(-)alt-coding, (-)AA:1352(ENSP00000386007)->1380(ENSP00000342992)	-0.303699	9.53e-06	0.000537592	0.155168	0.458867
TMEM164:ENSG00000157600:E2.4-E3.1|ENSG00000157600:E1.3-E5.1	TRUE	exclusion	clu_31341	NewClu_540	ENSG00000157600:E2.4|E3.1	cassette-exon	chrX:109246406-109246729|chrX:109246000-109310575	(-)alt-N-terminus, (-)AA:148(BAG52820.1)->258(BAB15450.1)|(-)TRANSMEM-Helical;	-0.111783	9.54e-06	0.000537592	0.239087	0.35087
C2orf68:ENSG00000168887:I2.1-E3.1|ENSG00000168887:E2.1-E3.1	TRUE	exclusion	clu_37554	NewClu_1199	ENSG00000168887:I2.1	intron-retention	chr2:85836191-85836190|chr2:85836558-85836190	(-)alt-N-terminus, (-)alt-C-terminus, (-)AA:58(AK311297-PEP)->62(LF207192-PEP)|(+)UPF0561-IPR018888	-0.108202	9.54e-06	0.000537592	0.0961377	0.20434
ADHFE1:ENSG00000147576:E12.1-E13.1|ENSG00000147576:I12.1-E13.1	FALSE	exclusion	clu_28125	NewClu_65	ENSG00000147576:E12.1	intron-retention	chr8:67369130-67369305|chr8:67369304-67369305		0.172762	9.6e-06	0.000539466	0.78525	0.612488
C8orf76:ENSG00000189376:E4.1-I5.1|ENSG00000189376:E5.1-E6.1	TRUE	exclusion	clu_45308	NewClu_4319	ENSG00000189376:E4.1|ENSG00000189376:I5.1	intron-retention	chr8:124243540-124243539|chr8:124243962-124238872		-0.280151	9.62e-06	0.000539678	0.426274	0.706425
C2CD2:ENSG00000157617:E9.2-I9.1|ENSG00000157617:E9.1-E10.1	TRUE	exclusion	clu_31354	NewClu_1183	ENSG00000157617:E9.2|ENSG00000157617:I9.1	intron-retention	chr21:43332269-43332268|chr21:43332441-43329632		-0.15067	9.7e-06	0.000543066	0.0182468	0.168916
LAIR1:ENSG00000167613:E1.3-I1.1|ENSG00000167613:E1.3-E4.2	TRUE	exclusion	clu_36786	NewClu_2656	ENSG00000167613:I1.1	intron-retention	chr19:54881869-54881868|chr19:54881869-54875937		-0.191167	9.76e-06	0.000545242	0.0898254	0.280993
GOLGA8K:ENSG00000249931:E7.1-E8.1|ENSG00000249931:E7.1-I7.1	FALSE	exclusion	clu_53409	NewClu_1756	ENSG00000249931:E8.1	intron-retention	chr15:32690966-32690870|chr15:32690966-32690965		0.180087	9.82e-06	0.000548174	0.806882	0.626795
RABEP2:ENSG00000177548:I16.1-E17.1|ENSG00000177548:E16.1-E17.1	TRUE	exclusion	clu_41111	NewClu_659	ENSG00000177548:I16.1	intron-retention	chr16:28917081-28917080|chr16:28917188-28917080		-0.293598	9.83e-06	0.000548174	0.418774	0.712372
CXCL2:ENSG00000081041:E1.7-E2.1|ENSG00000081041:E1.5-ENSG00000163734:E2.1	TRUE	inclusion	clu_5815	NewClu_1192	ENSG00000081041:E1.7|ENSG00000081041:E2.1	trans-splicing	chr4:74964318-74963488|chr4:74964516-74903893		0.10413	9.85e-06	0.000549226	0.883296	0.779167
MYO18A:ENSG00000196535:I10.1-E11.1|ENSG00000196535:E5.4-E14.1	TRUE	inclusion	clu_45673	NewClu_281	ENSG00000196535:I10.1|ENSG00000196535:E11.1	intron-retention	chr17:27455019-27455018|chr17:27467358-27449271		0.140282	9.89e-06	0.000550459	0.317103	0.176821
CAPN3:ENSG00000092529:E10.1-E12.1|ENSG00000092529:E11.1-E12.1	FALSE	inclusion	clu_7393	NewClu_3007	ENSG00000092529:E11.1	cassette-exon	chr15:42681294-42684837|chr15:42682294-42684837	(-)alt+N+terminus, (-)AA:728(BAD16649.1)+>729(AAD28254.3)|(-)Calpain_cysteine_protease+IPR022684, (-)Peptidase_C2_calpain_cat+IPR001300, (+)Calpain_cysteine_protease-IPR022684, (+)Peptidase_C2_calpain_cat-IPR001300	-0.136259	9.9e-06	0.000550459	0.23405	0.370309
RP11-738E22.2:ENSG00000250610:E5.2-I5.1|ENSG00000250610:E5.1_57898593-I5.1_57897504	TRUE	exclusion	clu_53534	NewClu_216	ENSG00000250610:E5.2|ENSG00000250610:I5.1	intron-retention	chr4:57898204-57898203|chr4:57898593-57897504		-0.257484	9.9e-06	0.000550459	0.575003	0.832487
TNRC18:ENSG00000182095:I5.1_5436753-E6.1|ENSG00000182095:E3.3-E6.1	TRUE	inclusion	clu_42307	NewClu_2804	ENSG00000182095:I5.1_5436753		chr7:5436753-5434226|chr7:5460691-5434226		0.24131	9.9e-06	0.000550459	0.563601	0.322291
SERTAD3:ENSG00000167565:E3.3-I3.1|ENSG00000167565:E1.2-E4.1	TRUE	exclusion	clu_36755	NewClu_3413	ENSG00000167565:E3.3|ENSG00000167565:I3.1	intron-retention	chr19:40948230-40948229|chr19:40950122-40947993		-0.108731	9.99e-06	0.000554044	0.058843	0.167574
RPUSD4:ENSG00000165526:E4.4-E6.4|ENSG00000165526:I5.1-E6.1	FALSE	exclusion	clu_35420	NewClu_862	ENSG00000165526:E4.4|ENSG00000165526:E6.4	intron-retention	chr11:126079416-126075676|chr11:126076449-126076448	(+)retained_intron, (+)alt-N-terminus, (+)AA:184(ENST00000526942-PEP)->377(ENSP00000298317)|(+)ACT_SITE, (+)COILED, (+)COMPBIAS-Poly-Ala, (+)PsdUridine_synth_RsuA/RluD-IPR006145, (+)PsdUridine_synth_cat_dom-IPR020103	0.200998	1e-05	0.000554903	0.741084	0.540086
DDX26B:ENSG00000165359:I11.1-E12.1|ENSG00000165359:E10.1-E12.1	TRUE	exclusion	clu_35300	NewClu_1912	ENSG00000165359:I11.1	intron-retention	chrX:134706739-134706740|chrX:134703356-134706740	(+)alt-coding, (+)AA:860(CAI56763.1)->861(AAI40716.1)|(+)DOMAIN-VWFA, (+)VWF_A-IPR002035	-0.108295	1.01e-05	0.000557271	0.0736256	0.18192
RASSF2:ENSG00000101265:E1.1-E3.1|ENSG00000101265:E2.1-E3.1	FALSE	inclusion	clu_8960	NewClu_2950	ENSG00000101265:E2.1	altPromoter	chr20:4804203-4803049|chr20:4803961-4803049	(~)alt+coding, (~)AA:326(BAD96370.1)+>326(CAH10522.1)|(+)DOMAIN-Ras-associating, (+)Ras-assoc-IPR000159	-0.142946	1.01e-05	0.000558202	0.383684	0.52663
C10orf10:ENSG00000165507:E1.3-E2.2|ENSG00000165507:E1.3-I1.1	FALSE	inclusion	clu_35375	NewClu_1563	ENSG00000165507:E2.2	intron-retention	chr10:45474066-45473503|chr10:45474066-45474065		-0.405289	1.02e-05	0.000562627	0.210151	0.61544
PTPRC:ENSG00000081237:E8.2-E10.1|ENSG00000081237:E9.1-E10.1	FALSE	exclusion	clu_5838	NewClu_4263	ENSG00000081237:E9.1	cassette-exon	chr1:198668833-198672427|chr1:198671659-198672427	(+)alt+C+terminus, (+)AA:735(BAG61807.1)+>752(AK307635+PEP)|(+)PTP_recept_N+IPR024739, (+)Tyr_Pase_rcpt/non+rcpt+IPR000242	0.220856	1.02e-05	0.000562627	0.413235	0.192379
MRPL19:ENSG00000115364:I6.1-E7.1|ENSG00000115364:E6.2-E7.1	TRUE	exclusion	clu_14930	NewClu_3466	ENSG00000115364:I6.1	intron-retention	chr2:75897704-75897705|chr2:75882428-75897705		-0.161839	1.03e-05	0.000567959	0.0398176	0.201656
ERCC6L2:ENSG00000182150:E16.4-I16.1|ENSG00000182150:E16.2-E18.1	TRUE	exclusion	clu_42327	NewClu_2526	ENSG00000182150:E16.4|ENSG00000182150:I16.1	intron-retention	chr9:98729444-98729445|chr9:98728996-98732858	(+)alt-N-terminus, (+)alt-C-terminus, (+)AA:552(BC075860-PEP)->593(AK307504-PEP)|(-)DOMAIN-Helicase C-terminal, (-)HDA_complex_subunit-2/3-IPR021006, (-)Helicase/UvrB_dom-IPR006935, (-)Helicase_C-IPR001650, (-)MOTIF-DEAH box, (-)P-loop_NTPase-IPR027417, (-)SNF2_N-IPR000330	-0.125344	1.04e-05	0.000570149	0.0579239	0.183268
AGAP4:ENSG00000188234:E2.1-I2.1|ENSG00000188234:E2.1-E3.1	TRUE	exclusion	clu_44889	NewClu_130	ENSG00000188234:I2.1	intron-retention	chr10:46344291-46344290|chr10:46344291-46343402		-0.146137	1.04e-05	0.00057103	0.0285203	0.174658
SRBD1:ENSG00000068784:E11.2-E12.1|ENSG00000068784:E10.1-E12.1	TRUE	exclusion	clu_3993	NewClu_2999	ENSG00000068784:E11.2	altPromoter	chr2:45795075-45789895|chr2:45800346-45789895	(+)alt-N-terminus, (+)AA:514(BAH13413.1)->620(BAA91577.1)|(-)YqgF/RNaseH-like_dom-IPR006641	-0.175687	1.04e-05	0.000572588	0.280867	0.456555
SLC16A5:ENSG00000170190:E8.2-I8.1|ENSG00000170190:E8.1-E9.1	TRUE	exclusion	clu_38146	NewClu_4613	ENSG00000170190:E8.2|ENSG00000170190:I8.1	intron-retention	chr17:73100505-73100506|chr17:73100275-73101975		-0.129413	1.04e-05	0.000572758	0.154885	0.284298
VPS13B:ENSG00000132549:E34.1-E36.2|ENSG00000132549:E35.2-E36.2	FALSE	exclusion	clu_21088	NewClu_3747	ENSG00000132549:E35.2	cassette-exon	chr8:100519431-100523332|chr8:100520139-100523332	(-)alt-coding, (-)AA:3997(CAE75585.1)->4022(CAE75584.1)	0.124419	1.05e-05	0.00057742	0.666168	0.541748
HLTF:ENSG00000071794:E27.1-I27.1|ENSG00000071794:E27.1-E28.1	TRUE	exclusion	clu_4386	NewClu_2794	ENSG00000071794:I27.1	intron-retention	chr3:148749988-148749987|chr3:148749988-148749150	(~)AA:1009(ENSP00000376644)->1009(ENSP00000308944)	-0.16725	1.05e-05	0.000577535	0.17311	0.34036
CREBRF:ENSG00000164463:I12.1-E13.1|ENSG00000164463:E12.2_172560768-I12.2_172565825	TRUE	exclusion	clu_34754	NewClu_4486	ENSG00000164463:I12.1|ENSG00000164463:E13.1	intron-retention	chr5:172561352-172561353|chr5:172560768-172565825	(+)alt-C-terminus, (+)AA:639(ENSP00000296953)->653(BAH12579.1)	-0.291088	1.06e-05	0.00057797	0.435557	0.726645
MOB1B:ENSG00000173542:I6.1-E7.1|ENSG00000173542:E6.2-E7.1	TRUE	exclusion	clu_39686	NewClu_3203	ENSG00000173542:I6.1	intron-retention	chr4:71844844-71844845|chr4:71841003-71844845		-0.135578	1.06e-05	0.00057797	0.0134894	0.149067
L3HYPDH:ENSG00000126790:E4.2-I4.1|ENSG00000126790:E4.2-E6.1	TRUE	exclusion	clu_18860	NewClu_4440	ENSG00000126790:I4.1	intron-retention	chr14:59942587-59942586|chr14:59942587-59939808		-0.190844	1.06e-05	0.00057797	0.126277	0.317121
RBM15:ENSG00000162775:E1.3-I1.1|ENSG00000162775:E1.2-E3.2	TRUE	exclusion	clu_33368	NewClu_3142	ENSG00000162775:E1.3|ENSG00000162775:I1.1	intron-retention	chr1:110885312-110885313|chr1:110884890-110888930		-0.130504	1.06e-05	0.00057797	0.184286	0.31479
IL18BP:ENSG00000137496:I1.1-E2.1|ENSG00000137496:E1.7-E2.9	TRUE	exclusion	clu_23747	NewClu_3556	ENSG00000137496:I1.1|ENSG00000137496:E2.1	intron-retention	chr11:71710273-71710274|chr11:71710065-71710973	(~)AA:194(ENSP00000377306)->194(BAG53602.1)	-0.22382	1.06e-05	0.000578915	0.37266	0.59648
NR1H2:ENSG00000131408:E12.2-E13.1|ENSG00000131408:E12.3-I12.1	FALSE	exclusion	clu_20533	NewClu_3402	ENSG00000131408:E12.2|ENSG00000131408:E13.1	intron-retention	chr19:50885431-50885713|chr19:50885555-50885556	(-)alt-N-terminus, (-)alt-C-terminus, (-)AA:191(BAG52378.1)->244(LF207653-PEP)|(+)Ecdystd_rcpt+IPR003069, (+)HELIX, (+)Liver_X_rcpt+IPR023257, (+)Nucl_hormone_rcpt_ligand+bd+IPR008946, (+)Nucl_hrmn_rcpt_lig+bd_core+IPR000536, (+)Retinoic_acid_rcpt+IPR003078, (+)STRAND, (+)Str_hrmn_rcpt+IPR001723, (+)TURN, (+)ThyrH_rcpt+IPR001728	0.123899	1.06e-05	0.00058002	0.761853	0.637954
SDCCAG8:ENSG00000054282:E21.1-E24.1|ENSG00000054282:I21.1_243637713-E22.1	FALSE	inclusion	clu_2720	NewClu_2938	ENSG00000054282:E21.1|ENSG00000054282:E24.1		chr1:243589860-243652316|chr1:243637713-243639233	(-)alt-N-terminus, (-)alt-C-terminus, (-)AA:211(ENST00000493334-PEP)->414(ENSP00000410200)	-0.243852	1.07e-05	0.000580796	0.43328	0.677132
BPTF:ENSG00000171634:E25.3-E26.1|ENSG00000171634:E25.4-E26.1	FALSE	inclusion	clu_38799	NewClu_2972	ENSG00000171634:E25.4	alt-5'	chr17:65942012-65943842|chr17:65942441-65943842	(+)alt-coding, (+)AA:2903(ENSP00000334351)->2920(ENSP00000307208)|(-)REGION+Interaction with KEAP1	-0.105647	1.07e-05	0.000581684	0.572179	0.677826
IDI1:ENSG00000067064:I1.1-E2.1|ENSG00000067064:E1.1-E2.1	TRUE	exclusion	clu_3731	NewClu_224	ENSG00000067064:I1.1	intron-retention	chr10:1100186-1100185|chr10:1102249-1100185		-0.103588	1.08e-05	0.000584221	0.0193138	0.122902
TTLL5:ENSG00000119685:E21.2-E22.1|ENSG00000119685:E21.2-E24.1	TRUE	inclusion	clu_16559	NewClu_171	ENSG00000119685:E22.1	cassette-exon	chr14:76201632-76203909|chr14:76201632-76211438	(~)alt-C-terminus, (~)AA:1281(AAI36473.1)->1281(AK309748-PEP)	0.157361	1.08e-05	0.000584221	0.598371	0.44101
FAM133B:ENSG00000234545:E7.1-E7.3_92206993|ENSG00000234545:E7.1-E7.4	TRUE	exclusion	clu_51692	NewClu_968	ENSG00000234545:E7.3_92206993	alt-3'	chr7:92207464-92206993|chr7:92207464-92206990		-0.179857	1.08e-05	0.000584487	0.240806	0.420662
UTP15:ENSG00000164338:E3.3-I3.1|ENSG00000164338:E3.2-E4.1	TRUE	exclusion	clu_34702	NewClu_1209	ENSG00000164338:E3.3|ENSG00000164338:I3.1	intron-retention	chr5:72863502-72863503|chr5:72863259-72864060		-0.150944	1.08e-05	0.000585043	0.185032	0.335977
SENP6:ENSG00000112701:E3.1-E5.1|ENSG00000112701:E4.1-E5.1	FALSE	inclusion	clu_13836	NewClu_1528	ENSG00000112701:E4.1	cassette-exon	chr6:76331341-76333616|chr6:76332574-76333616	(-)nonsense_mediated_decay, (-)alt+N+terminus, (-)alt+C+terminus, (-)AA:74(ENSP00000425624)+>220(ENSP00000426480)|(+)MOD_RES-Phosphoserine	-0.150747	1.08e-05	0.000586145	0.422899	0.573647
USP3:ENSG00000140455:E1.8-E6.2|ENSG00000140455:E4.1-E6.2	FALSE	exclusion	clu_25246	NewClu_1952	ENSG00000140455:E4.1	cassette-exon	chr15:63797029-63824846|chr15:63821365-63824846	(-)nonsense_mediated_decay, (-)nonsense_mediated_decay, (-)alt-C-terminus, (-)AA:55(ENSP00000453228)->56(ENSP00000454043)|(+)Znf_UBP+IPR001607	0.103177	1.09e-05	0.000589281	0.721019	0.617843
SSBP4:ENSG00000130511:E9.1-E11.2|ENSG00000130511:E10.1-E11.2	FALSE	exclusion	clu_19974	NewClu_1231	ENSG00000130511:E10.1	cassette-exon	chr19:18541740-18542457|chr19:18542228-18542457	(+)alt+N+terminus, (+)alt+C+terminus, (+)AA:182(ENST00000600628+PEP)+>185(ENST00000597724+PEP)	0.138189	1.09e-05	0.0005902	0.387419	0.24923
TPGS2:ENSG00000134779:I14.1-E15.1|ENSG00000134779:E10.3-E16.1	TRUE	exclusion	clu_22099	NewClu_3019	ENSG00000134779:I14.1|ENSG00000134779:E15.1	intron-retention	chr18:34361886-34361885|chr18:34378412-34360151		-0.100719	1.09e-05	0.000590322	0.0341011	0.13482
CDK16:ENSG00000102225:E4.5-I4.1|ENSG00000102225:E3.8-E5.5	TRUE	exclusion	clu_9427	NewClu_3065	ENSG00000102225:E4.5|ENSG00000102225:I4.1	intron-retention	chrX:47081779-47081780|chrX:47078504-47082951		-0.107825	1.09e-05	0.000590597	0.0952154	0.20304
ZDHHC16:ENSG00000171307:E10.1-E11.1|ENSG00000171307:E9.4-E11.1	TRUE	inclusion	clu_38630	NewClu_3027	ENSG00000171307:E10.1	cassette-exon	chr10:99213603-99214471|chr10:99213420-99214471	(-)alt-coding, (-)AA:359(BAG60274.1)->361(AAG23766.1)|(-)TOPO_DOM-Cytoplasmic, (-)TRANSMEM-Helical;, (+)TOPO_DOM-Lumenal	0.115051	1.1e-05	0.000595859	0.719014	0.603964
ANKRA2:ENSG00000164331:E7.2-E8.1|ENSG00000164331:I7.1-E8.1	FALSE	exclusion	clu_34695	NewClu_1203	ENSG00000164331:E7.2	intron-retention	chr5:72850147-72849311|chr5:72849312-72849311	(-)retained_intron, (-)alt-N-terminus, (-)alt-C-terminus, (-)AA:81(ENST00000515249-PEP)->101(LF209879-PEP)|(+)Ankyrin_rpt+IPR002110, (+)HELIX, (+)REPEAT+ANK 4, (+)REPEAT+ANK 5	0.103256	1.11e-05	0.000596883	0.967363	0.864107
SS18L1:ENSG00000184402:I12.2-E13.2|ENSG00000184402:I12.2-E14.2	TRUE	exclusion	clu_43257	NewClu_4428	ENSG00000184402:E13.2	intron-retention	chr20:60755809-60755810|chr20:60755809-60756922		-0.305702	1.11e-05	0.000597703	0.0199637	0.325665
SYNE1:ENSG00000131018:E149.1-E151.1|ENSG00000131018:E150.1-E151.1	FALSE	inclusion	clu_20350	NewClu_1010	ENSG00000131018:E150.1	cassette-exon	chr6:152469180-152464900|chr6:152466622-152464900	(-)alt+coding, (-)AA:8749(AAN03486.1)+>8797(AAN60442.1)|(-)Spectrin/alpha+actinin+IPR018159, (-)Spectrin_repeat+IPR002017, (+)ABC_transptrTM_dom_typ1-IPR011527, (+)CH-domain-IPR001715, (+)COILED, (+)Calpain_domain_III-IPR022682, (+)REPEAT-Spectrin 15, (+)REPEAT-Spectrin 22, (+)Spectrin/alpha-actinin-IPR018159, (+)Spectrin_repeat-IPR002017	-0.153573	1.11e-05	0.000599617	0.16786	0.321433
KRTCAP2:ENSG00000163463:E2.3-E2.14|ENSG00000163463:E2.11-E2.14	FALSE	exclusion	clu_33762	NewClu_116	ENSG00000163463:E2.3	alt-5'	chr1:155145793-155145368|chr1:155145697-155145368		0.263247	1.12e-05	0.000602245	0.436503	0.173256
RP11-504P24.4:ENSG00000185495:E2.1-E3.1|ENSG00000185495:U0.1_224180749-E3.1	TRUE	exclusion	clu_43767	NewClu_3518	ENSG00000185495:E2.1	altPromoter	chr1:224190324-224191222|chr1:224180749-224191222		-0.143914	1.12e-05	0.000604759	0.0544036	0.198318
MFSD12:ENSG00000161091:E15.2-I15.1|ENSG00000161091:E14.2-E16.6	TRUE	exclusion	clu_32733	NewClu_2759	ENSG00000161091:E15.2|ENSG00000161091:I15.1	intron-retention	chr19:3542774-3542773|chr19:3544807-3538754		-0.102624	1.12e-05	0.000604759	0.0495684	0.152192
CSGALNACT2:ENSG00000169826:E4.1-E6.1|ENSG00000169826:E4.1-E5.1	FALSE	exclusion	clu_37990	NewClu_1066	ENSG00000169826:E5.1	cassette-exon	chr10:43656043-43659314|chr10:43656043-43657648	(+)alt+C+terminus, (+)AA:333(CAE45982.1)+>416(ALQ34163.1)|(+)METAL+Divalent metal cation	0.128924	1.13e-05	0.000605599	0.54475	0.415826
FAM160A2:ENSG00000051009:E9.2-E10.2|ENSG00000051009:E9.3-I9.1	FALSE	exclusion	clu_2603	NewClu_179	ENSG00000051009:E9.2|ENSG00000051009:E10.2	intron-retention	chr11:6238601-6236141|chr11:6237800-6237799		0.153655	1.14e-05	0.000609249	0.75096	0.597305
GABPA:ENSG00000154727:E1.1-E3.1|ENSG00000154727:E2.2-E3.1	FALSE	inclusion	clu_30427	NewClu_557	ENSG00000154727:E2.2	altPromoter	chr21:27107381-27113884|chr21:27107889-27113884	(~)alt+coding, (~)AA:454(BX647755+PEP)+>454(BAD96884.1)|(-)TF_GA+bd_asu+IPR016312	-0.143762	1.14e-05	0.000609249	0.249796	0.393558
SERTAD3:ENSG00000167565:E1.2-E4.1|ENSG00000167565:E3.3-I3.1	FALSE	exclusion	clu_36755	NewClu_3413	ENSG00000167565:E1.2|ENSG00000167565:E4.1	intron-retention	chr19:40950122-40947993|chr19:40948230-40948229	(~)AA:196(ENSP00000375882)->196(ENSP00000325414)	0.141954	1.14e-05	0.000609378	0.793047	0.651094
C11orf21:ENSG00000110665:E2.2-I2.1|ENSG00000110665:E2.2-E4.1	TRUE	exclusion	clu_12971	NewClu_3929	ENSG00000110665:I2.1	intron-retention	chr11:2322986-2322985|chr11:2322986-2321843	(-)alt-N-terminus, (-)alt-C-terminus, (-)AA:132(BAA89482.1)->168(BC028070-PEP)	-0.129072	1.15e-05	0.000613745	0.216029	0.345101
SCARF1:ENSG00000074660:E9.1-E10.1|ENSG00000074660:I9.1-E10.1	FALSE	exclusion	clu_4833	NewClu_3744	ENSG00000074660:E9.1	intron-retention	chr17:1540235-1540149|chr17:1540150-1540149	(+)alt-C-terminus, (+)AA:569(ENSP00000458174)->830(ENSP00000263071)|(+)COMPBIAS-Gly-rich, (+)COMPBIAS-Pro/Ser-rich, (+)TOPO_DOM-Cytoplasmic	0.137343	1.15e-05	0.000615136	0.879655	0.742312
MAVS:ENSG00000088888:I7.1-E8.1|ENSG00000088888:E6.2-U8.1_3854441	TRUE	exclusion	clu_6828	NewClu_2609	ENSG00000088888:I7.1|ENSG00000088888:E8.1	intron-retention	chr20:3847464-3847465|chr20:3845435-3854441	(~)alt-coding, (~)AA:540(BAC77356.1)->540(ENSP00000401980)|(-)DOMAIN-CARD, (-)HELIX, (-)REGION-Required for interaction with NLRX1, (-)TOPO_DOM-Cytoplasmic (Probable)	-0.115605	1.16e-05	0.000617827	0.746396	0.862001
ACOT2:ENSG00000119673:E2.2-E3.1|ENSG00000119673:E2.3-E3.1	FALSE	inclusion	clu_16541	NewClu_3768	ENSG00000119673:E2.3	alt-5'	chr14:74036100-74040092|chr14:74036587-74040092	(+)alt-N-terminus, (+)alt-C-terminus, (+)AA:286(BAG52662.1)->342(CU678722-PEP)|(-)ACT_SITE+Charge relay system, (-)BAAT_C+IPR014940, (-)HELIX, (-)MOTIF+Microbody targeting signal, (-)STRAND, (+)HELIX, (+)STRAND, (+)TURN, (+)Thio_Ohase/aa_AcTrfase-IPR006862	-0.113635	1.17e-05	0.000620107	0.138041	0.251677
PROSER1:ENSG00000120685:E12.4-E13.2|ENSG00000120685:I12.1-E13.1	FALSE	exclusion	clu_16920	NewClu_4242	ENSG00000120685:E12.4|ENSG00000120685:E13.2	intron-retention	chr13:39586828-39586370|chr13:39586613-39586612	(-)alt-N-terminus, (-)alt-C-terminus, (-)AA:48(ENST00000468017-PEP)->101(ENST00000484434-PEP)	0.11929	1.17e-05	0.000621583	0.864187	0.744897
CHFR:ENSG00000072609:E15.3-E17.4|ENSG00000072609:I16.1-E17.1	FALSE	exclusion	clu_4539	NewClu_289	ENSG00000072609:E15.3|ENSG00000072609:E17.4	intron-retention	chr12:133433054-133430159|chr12:133430691-133430690	(+)alt+N+terminus, (+)alt+C+terminus, (+)AA:252(LF383992+PEP)+>286(ENSP00000442327)|(+)HELIX, (+)MOD_RES+Phosphothreonine, (+)STRAND, (+)TURN, (+)ZN_FING+PBZ+type	0.153839	1.18e-05	0.000622306	0.776222	0.622383
NUMA1:ENSG00000137497:E12.2-E15.1|ENSG00000137497:E3.4-E15.1	TRUE	exclusion	clu_23750	NewClu_3559	ENSG00000137497:E12.2	altPromoter	chr11:71752005-71747021|chr11:71780888-71747021	(~)AA:417(ENST00000540843-PEP)->417(AK309041-PEP)	-0.181685	1.18e-05	0.000623328	0.313276	0.494961
MLF2:ENSG00000089693:E9.3-E10.1|ENSG00000089693:I9.1-E10.1	FALSE	exclusion	clu_6961	NewClu_3277	ENSG00000089693:E9.3	intron-retention	chr12:6857936-6857713|chr12:6857714-6857713		0.137021	1.18e-05	0.00062344	0.743917	0.606896
C11orf21:ENSG00000110665:E2.2-E2.2|ENSG00000110665:E1.1-E5.1	TRUE	exclusion	clu_12971	NewClu_3929	ENSG00000110665:E2.2|ENSG00000110665:E2.2	intron-retention	chr11:2323103-2323102|chr11:2324112-2320937		-0.133208	1.18e-05	0.000623809	0.671247	0.804455
ANKRD44:ENSG00000065413:E30.2-I30.1|ENSG00000065413:E30.2-E32.1	TRUE	exclusion	clu_3453	NewClu_2036	ENSG00000065413:I30.1	intron-retention	chr2:197858307-197858306|chr2:197858307-197855651		-0.130268	1.18e-05	0.000623809	0.0784754	0.208743
FAAH:ENSG00000117480:E8.1-E9.2|ENSG00000117480:I8.1-E9.1	FALSE	exclusion	clu_15946	NewClu_3650	ENSG00000117480:E8.1|ENSG00000117480:E9.2	intron-retention	chr1:46874870-46876070|chr1:46875723-46875724		0.132552	1.18e-05	0.000624607	0.781975	0.649423
ETS2:ENSG00000157557:E2.3-E5.1|ENSG00000157557:E4.1-I4.1	FALSE	exclusion	clu_31333	NewClu_4186	ENSG00000157557:E2.3|ENSG00000157557:E5.1	intron-retention	chr21:40178044-40181959|chr21:40181720-40181721	(+)alt-C-terminus, (+)AA:270(ENSP00000411086)->469(ENSP00000354194)|(+)DNA_BIND-ETS, (+)Ets_dom-IPR000418, (+)MOD_RES-Phosphoserine, (+)Transform_prot_C-ets-IPR016311	0.168468	1.19e-05	0.000625642	0.428112	0.259644
MICAL3:ENSG00000243156:E32.3-E36.1|ENSG00000243156:E35.1-E36.1	FALSE	inclusion	clu_52711	NewClu_3963	ENSG00000243156:E35.1	cassette-exon	chr22:18314620-18304936|chr22:18305713-18304936	(+)alt-coding, (+)AA:1918(BAG10388.1)->2002(ENSP00000416015)|(+)COMPBIAS-Glu-rich, (+)COMPBIAS-Pro-rich	-0.124652	1.2e-05	0.000629177	0.136786	0.261438
TRAF4:ENSG00000076604:E6.4-I6.1|ENSG00000076604:E6.3-E7.1	TRUE	exclusion	clu_5165	NewClu_4547	ENSG00000076604:E6.4|ENSG00000076604:I6.1	intron-retention	chr17:27075760-27075761|chr17:27075684-27075963	(-)retained_intron, (-)alt-N-terminus, (-)alt-C-terminus, (-)AA:172(ENST00000469529-PEP)->205(LF209208-PEP)|(+)HELIX, (+)STRAND, (+)TRAF-like-IPR008974, (+)TURN, (+)ZN_FING-TRAF-type 2, (+)ZN_FING-TRAF-type 3, (+)Znf_TRAF-IPR001293, (-)COILED, (-)DOMAIN-MATH, (-)MATH-IPR002083, (-)MOD_RES-Phosphoserine, (-)TRAF-like-IPR008974	-0.166447	1.2e-05	0.00063151	0.376928	0.543375
ZNF444:ENSG00000167685:E8.6-E11.1|ENSG00000167685:E8.6-E9.1	FALSE	exclusion	clu_36866	NewClu_316	ENSG00000167685:E9.1	cassette-exon	chr19:56658577-56669863|chr19:56658577-56667130	(+)alt+C+terminus, (+)AA:101(ENST00000587195+PEP)+>171(CU676906+PEP)|(+)DOMAIN+SCAN box, (+)Retrov_capsid_C+IPR008916, (+)Tscrpt_reg_SCAN+IPR003309	0.22022	1.21e-05	0.00063238	0.593539	0.373319
SETD5:ENSG00000168137:E2.1-I2.1|ENSG00000168137:I2.1_9405451-E3.1	TRUE	exclusion	clu_37199	NewClu_2331	ENSG00000168137:E2.1|ENSG00000168137:I2.1	intron-retention	chr3:9405722-9405723|chr3:9405451-9406700		-0.178991	1.21e-05	0.000632925	0.0206349	0.199626
GOLGA8R:ENSG00000186399:E5.1-I5.1|ENSG00000186399:E5.1-E6.1	TRUE	inclusion	clu_44237	NewClu_4481	ENSG00000186399:I5.1	intron-retention	chr15:30702432-30702431|chr15:30702432-30702169	(-)alt-N-terminus, (-)alt-C-terminus, (-)AA:107(ENST00000562978-PEP)->631(ENSP00000323217)|(-)COILED	0.130822	1.22e-05	0.00063603	0.489035	0.358213
SLC25A36:ENSG00000114120:I6.1-E7.1|ENSG00000114120:E5.1-E8.2	TRUE	exclusion	clu_14325	NewClu_2087	ENSG00000114120:I6.1|ENSG00000114120:E7.1	intron-retention	chr3:140685621-140685622|chr3:140682069-140689769		-0.119939	1.22e-05	0.00063751	0.246723	0.366662
CEPT1:ENSG00000134255:E9.1-E10.2|ENSG00000134255:E9.1-E10.2_111724909	TRUE	inclusion	clu_21807	NewClu_4602	ENSG00000134255:E10.2	alt-3'	chr1:111717585-111724809|chr1:111717585-111724909		0.122439	1.22e-05	0.000638385	0.832902	0.710463
ADAMTS10:ENSG00000142303:E11.1-E12.2|ENSG00000142303:E11.1_8660663-E12.2	TRUE	inclusion	clu_26103	NewClu_133	ENSG00000142303:E11.1.8660663	alt-5'	chr19:8660657-8657754|chr19:8660663-8657754	(-)nonsense_mediated_decay, (+)truncated, (-)AA:289(ENSP00000469901)->1103(ENSP00000270328)|(-)ACT_SITE, (-)ADAM_spacer1-IPR010294, (-)COMPBIAS-Cys-rich, (-)COMPBIAS-Poly-Ser, (-)DISULFID, (-)DOMAIN-Disintegrin, (-)DOMAIN-PLAC, (-)DOMAIN-Peptidase M12B, (-)DOMAIN-TSP type-1 1, (-)DOMAIN-TSP type-1 2, (-)DOMAIN-TSP type-1 3, (-)DOMAIN-TSP type-1 4, (-)DOMAIN-TSP type-1 5, (-)METAL-Zinc; catalytic,…	0.142642	1.23e-05	0.000641804	0.278631	0.135988
DDX3X:ENSG00000215301:I19.1-E20.1|ENSG00000215301:E19.2-E20.1	TRUE	exclusion	clu_49576	NewClu_1080	ENSG00000215301:I19.1	intron-retention	chrX:41206892-41206893|chrX:41206704-41206893		-0.101146	1.23e-05	0.000642757	0.155151	0.256297
MAPK8:ENSG00000107643:E3.2-E5.1|ENSG00000107643:E4.1-E5.1	FALSE	inclusion	clu_11803	NewClu_3287	ENSG00000107643:E4.1	cassette-exon	chr10:49516331-49609655|chr10:49534008-49609655	(-)alt+C+terminus, (-)AA:142(ENSP00000397729)+>169(ENST00000476134+PEP)|(-)HELIX, (-)MAPK_JNK+IPR008351	-0.106924	1.24e-05	0.000644134	0.198183	0.305107
KLC4:ENSG00000137171:E5.12-I5.1|ENSG00000137171:E4.6-E6.2	TRUE	exclusion	clu_23569	NewClu_1107	ENSG00000137171:E5.12|ENSG00000137171:I5.1	intron-retention	chr6:43028343-43028344|chr6:43027423-43029049		-0.176706	1.24e-05	0.000644532	0.278943	0.455649
PPAPDC1B:ENSG00000147535:I6.1-E7.1|ENSG00000147535:E6.3-E9.1	TRUE	exclusion	clu_28103	NewClu_3670	ENSG00000147535:I6.1|ENSG00000147535:E7.1	intron-retention	chr8:38123430-38123429|chr8:38123659-38122122		-0.100348	1.24e-05	0.000645535	0.154474	0.254821
FAM228B:ENSG00000219626:E4.2-E6.1|ENSG00000219626:E4.2-E5.1	FALSE	exclusion	clu_49741	NewClu_4394	ENSG00000219626:E5.1	cassette-exon	chr2:24303825-24318011|chr2:24303825-24310136	(+)alt+N+terminus, (+)alt+C+terminus, (+)AA:52(AK092423+PEP)+>62(BC039372+PEP)	0.151084	1.24e-05	0.000646865	0.643325	0.492241
TCF4:ENSG00000196628:I37.1-E38.1|ENSG00000196628:E37.1-E38.1	TRUE	exclusion	clu_45754	NewClu_4248	ENSG00000196628:I37.1	intron-retention	chr18:52896308-52896307|chr18:52899752-52896307	(+)retained_intron, (+)alt-N-terminus, (+)alt-C-terminus, (+)AA:420(ENST00000562680-PEP)->451(CBY80202.1)|(+)DOMAIN-bHLH, (+)REGION-Class A specific domain, (+)bHLH_dom-IPR011598	-0.103555	1.26e-05	0.000651437	0.0564274	0.159982
TMEM242:ENSG00000215712:E3.1-E4.1|ENSG00000215712:I3.1_157738962-E4.1	FALSE	inclusion	clu_49645	NewClu_4063	ENSG00000215712:E3.1		chr6:157739814-157714031|chr6:157738962-157714031		-0.10023	1.26e-05	0.000652708	0.832405	0.932635
POLA2:ENSG00000014138:E17.2-E18.1|ENSG00000014138:E17.2-E18.3_65065143	TRUE	inclusion	clu_1285	NewClu_3880	ENSG00000014138:E18.1	alt-C-term	chr11:65063461-65064591|chr11:65063461-65065143	(+)nonsense_mediated_decay, (-)truncated, (+)AA:37(ENSP00000432536)->598(ENSP00000265465)|(+)COMPBIAS-Poly-Glu, (+)COMPBIAS-Poly-Ser, (+)COMPBIAS-Pro/Ser/Thr-rich, (+)DNA_pol_alpha/epsilon_bsu-IPR007185, (+)DNA_pol_alpha_bsu-IPR016722, (+)HELIX, (+)MOD_RES-Phosphoserine, (+)MOD_RES-Phosphothreonine, (+)Pol_alpha_B_N-IPR013627	0.114408	1.27e-05	0.000655081	0.799159	0.684751
RICTOR:ENSG00000164327:E29.1-E30.1|ENSG00000164327:I29.1-E30.1	FALSE	exclusion	clu_34672	NewClu_4513	ENSG00000164327:E29.1	intron-retention	chr5:38953087-38952527|chr5:38952528-38952527	(-)nonsense_mediated_decay, (-)alt-N-terminus, (-)alt-C-terminus, (-)AA:257(ENSP00000423019)->336(LF210221-PEP)|(+)ARM+type_fold+IPR016024, (+)MOD_RES+Phosphoserine, (-)MOD_RES-Phosphoserine, (-)MOD_RES-Phosphothreonine; by RPS6KB1	0.153638	1.27e-05	0.000655116	0.806501	0.652863
SAMD4B:ENSG00000179134:E2.2-I2.1|ENSG00000179134:E1.3-E4.2	TRUE	exclusion	clu_41613	NewClu_2374	ENSG00000179134:E2.2|ENSG00000179134:I2.1	intron-retention	chr19:39839029-39839030|chr19:39833216-39844646		-0.145799	1.27e-05	0.000657722	0.105323	0.251122
MAPK8:ENSG00000107643:E11.3-E14.2|ENSG00000107643:E10.1-E14.2	TRUE	inclusion	clu_11804	NewClu_3286	ENSG00000107643:E11.3	cassette-exon	chr10:49632628-49633931|chr10:49632202-49633931	(~)alt-coding, (~)AA:384(BAG70045.1)->384(AAI44064.1)|(-)DOMAIN-Protein kinase, (-)HELIX, (-)Kinase-like_dom-IPR011009, (-)MAPK_JNK-IPR008351, (-)Prot_kinase_cat_dom-IPR000719, (-)Ser-Thr/Tyr_kinase_cat_dom-IPR001245, (-)Ser/Thr_dual-sp_kinase_dom-IPR002290, (-)Tyr_kinase_cat_dom-IPR020635, (+)Kinase-like_dom-IPR011009, (+)MAPK_JNK-IPR008351, (+)Prot_kinase_cat_dom-IPR000719, (+)Ser-Thr/Tyr_kinas…	0.194524	1.28e-05	0.000659235	0.556788	0.362264
GOLGA8K:ENSG00000249931:E9.1-E10.1|ENSG00000249931:U0.1_32737825-E17.1_32685529	TRUE	exclusion	clu_53409	NewClu_1756	ENSG00000249931:E9.1|ENSG00000249931:E10.1	altPromoter	chr15:32689618-32689511|chr15:32737825-32685529		-0.235378	1.28e-05	0.000659574	0.724489	0.959867
FCF1:ENSG00000119616:E1.6-E1.8|ENSG00000119616:E1.4-E1.8	TRUE	inclusion	clu_16512	NewClu_3108	ENSG00000119616:E1.6	alt-5'	chr14:75179962-75180188|chr14:75179903-75180188		0.107158	1.29e-05	0.000663867	0.499432	0.392274
ZBTB18:ENSG00000179456:U0.1_244212295-E2.4|ENSG00000179456:E2.1_244216502-E2.4	FALSE	exclusion	clu_41704	NewClu_2572	ENSG00000179456:U0.1_244212295	altPromoter	chr1:244212295-244217090|chr1:244216502-244217090		0.138096	1.3e-05	0.000667777	0.253855	0.115759
SMARCD3:ENSG00000082014:I12.3-E14.1|ENSG00000082014:I13.1-E14.1	FALSE	exclusion	clu_5888	NewClu_323	ENSG00000082014:I12.3	intron-retention	chr7:150937511-150937333|chr7:150937334-150937333		0.232181	1.3e-05	0.000667777	0.566016	0.333835
INTS6-AS1:ENSG00000236778:I2.1-E3.1|ENSG00000236778:E2.2-E3.1	TRUE	exclusion	clu_52016	NewClu_1855	ENSG00000236778:I2.1	intron-retention	chr13:52028138-52028139|chr13:52027554-52028139		-0.216804	1.3e-05	0.000667777	0.0378692	0.254673
ZNF521:ENSG00000198795:E7.3-E12.1|ENSG00000198795:E7.3-I9.1_22871208	FALSE	inclusion	clu_47593	NewClu_292	ENSG00000198795:E12.1	alt-C-term	chr18:22901972-22807661|chr18:22901972-22871208	(-)alt-N-terminus, (-)alt-C-terminus, (-)AA:43(ENST00000582584-PEP)->224(ENSP00000462724)|(-)SITE-Breakpoint for translocation to form PAX5-ZNF521, (-)ZN_FING-C2H2-type 1; degenerate, (-)ZN_FING-C2H2-type 2, (-)ZN_FING-C2H2-type 3, (-)ZN_FING-C2H2-type 4, (-)ZN_FING-C2H2-type 5, (-)Znf_C2H2-IPR007087, (-)Znf_C2H2-like-IPR015880	-0.14518	1.3e-05	0.000667777	0.729888	0.875068
CACUL1:ENSG00000151893:E7.1-E9.2|ENSG00000151893:E7.2-I7.1	FALSE	exclusion	clu_29484	NewClu_2429	ENSG00000151893:E7.1|ENSG00000151893:E9.2	intron-retention	chr10:120454653-120450915|chr10:120454433-120454432	(+)alt-C-terminus, (+)AA:303(ENSP00000342487)->369(ENSP00000358147)	0.148316	1.3e-05	0.000669353	0.800892	0.652576
PPP2R1B:ENSG00000137713:E12.1-E13.1|ENSG00000137713:I12.1-E13.1	FALSE	exclusion	clu_23858	NewClu_3829	ENSG00000137713:E12.1	intron-retention	chr11:111622883-111618738|chr11:111618739-111618738	(-)nonsense_mediated_decay, (-)alt-N-terminus, (-)alt-C-terminus, (-)AA:135(ENSP00000436626)->179(LF208486-PEP)|(+)ARM+type_fold+IPR016024, (+)HEAT_type_2+IPR021133, (+)REPEAT+HEAT 1, (+)REPEAT+HEAT 2	0.130876	1.31e-05	0.000672088	1	0.869124
CDK11B:ENSG00000248333:E23.1-E24.1|ENSG00000248333:I23.1-E24.1	FALSE	exclusion	clu_53177	NewClu_1410	ENSG00000248333:E23.1	intron-retention	chr1:1571695-1571488|chr1:1571489-1571488		0.142063	1.32e-05	0.000674203	0.731926	0.589863
C21orf58:ENSG00000160298:E6.1-E7.1|ENSG00000160298:E6.1-E7.2	TRUE	exclusion	clu_32346	NewClu_3974	ENSG00000160298:E7.1	alt-3'	chr21:47735388-47734963|chr21:47735388-47734794	(+)alt-N-terminus, (+)AA:217(BC028934-PEP)->239(AAK72408.1)	-0.203327	1.32e-05	0.000675325	0.464345	0.667672
UTP15:ENSG00000164338:E5.2-E6.1|ENSG00000164338:E5.2-E7.1	TRUE	inclusion	clu_34698	NewClu_1206	ENSG00000164338:E6.1	cassette-exon	chr5:72864429-72865322|chr5:72864429-72866411		0.158603	1.32e-05	0.000675416	0.77801	0.619407
SCMH1:ENSG00000010803:E5.1-E6.1|ENSG00000010803:E5.1-E8.1	TRUE	exclusion	clu_982	NewClu_1585	ENSG00000010803:E6.1	cassette-exon	chr1:41626547-41625605|chr1:41626547-41617356	(+)alt-N-terminus, (+)AA:591(AAF01150.1)->599(AAH21252.1)|(-)Mbt-IPR004092	-0.164547	1.33e-05	0.000680916	0.439119	0.603666
TMEM106B:ENSG00000106460:E1.6-E3.1|ENSG00000106460:E1.7-E3.1	FALSE	exclusion	clu_11393	NewClu_1353	ENSG00000106460:E1.7	alt-5'	chr7:12251051-12254435|chr7:12251173-12254435	(~)nonsense_mediated_decay, (~)nonsense_mediated_decay, (~)AA:104(ENSP00000391016)+>104(ENSP00000414810)	0.154029	1.34e-05	0.000681776	0.913765	0.759737
DDX39A:ENSG00000123136:E7.25-E8.1|ENSG00000123136:E7.25-I7.1	FALSE	exclusion	clu_17641	NewClu_1436	ENSG00000123136:E8.1	intron-retention	chr19:14520554-14520457|chr19:14520554-14520553	(+)nonsense_mediated_decay, (+)alt-C-terminus, (+)AA:322(ENSP00000322749)->427(ENSP00000242776)|(+)DOMAIN-Helicase C-terminal, (+)Helicase_C-IPR001650, (+)MOD_RES-Phosphoserine, (+)P-loop_NTPase-IPR027417	0.171698	1.34e-05	0.000684185	0.754535	0.582837
ZNF274:ENSG00000171606:I5.1-I5.1|ENSG00000171606:E5.6-E6.1	TRUE	exclusion	clu_38780	NewClu_2663	ENSG00000171606:I5.1|ENSG00000171606:I5.1	intron-retention	chr19:58719463-58719464|chr19:58718568-58721327		-0.119559	1.34e-05	0.000684185	0.0463464	0.165905
RBM14:ENSG00000239306:E6.1-I6.1|ENSG00000239306:E1.6-E7.1	TRUE	exclusion	clu_52311	NewClu_3311	ENSG00000239306:E6.1|ENSG00000239306:I6.1	intron-retention	chr11:66391439-66391440|chr11:66384528-66391685		-0.133989	1.35e-05	0.000684185	0.170659	0.304648
SPPL2B:ENSG00000005206:E7.3-I7.1|ENSG00000005206:E7.2-E9.2	TRUE	exclusion	clu_341	NewClu_2164	ENSG00000005206:E7.3|ENSG00000005206:I7.1	intron-retention	chr19:2337934-2337935|chr19:2337624-2338751		-0.11585	1.35e-05	0.000684185	0.330592	0.446442
ANAPC4:ENSG00000053900:E21.1-E22.1|ENSG00000053900:E21.2-I21.1	FALSE	exclusion	clu_2700	NewClu_4261	ENSG00000053900:E21.1|ENSG00000053900:E22.1	intron-retention	chr4:25415364-25415946|chr4:25415493-25415494	(+)alt+N+terminus, (+)alt+C+terminus, (+)AA:222(AK001881+PEP)+>697(BAG51209.1)|(+)MOD_RES+Phosphoserine, (+)MOD_RES+Phosphotyrosine	0.131899	1.35e-05	0.000684185	0.5522	0.420301
ANKRD44:ENSG00000065413:E32.1-I32.1|ENSG00000065413:E30.2-E33.1	TRUE	exclusion	clu_3453	NewClu_2036	ENSG00000065413:E32.1|ENSG00000065413:I32.1	intron-retention	chr2:197855535-197855534|chr2:197858307-197854373		-0.170174	1.36e-05	0.000691445	0.29748	0.467654
ADAM28:ENSG00000042980:I18.1-E19.1|ENSG00000042980:E18.1-E19.1	TRUE	exclusion	clu_2202	NewClu_992	ENSG00000042980:I18.1	intron-retention	chr8:24196978-24196979|chr8:24193154-24196979		-0.167949	1.36e-05	0.000692138	0.1608	0.328749
IRF3:ENSG00000126456:I1.1-E2.1|ENSG00000126456:E1.18-E2.4	TRUE	exclusion	clu_18759	NewClu_3493	ENSG00000126456:I1.1|ENSG00000126456:E2.1	intron-retention	chr19:50168489-50168488|chr19:50168888-50168103	(-)nonsense_mediated_decay, (-)alt-C-terminus, (-)AA:300(ENSP00000366339)->329(ENSP00000470436)|(+)CROSSLNK-Glycyl lysine isopeptide (Lys-Gly) (interchain with G-Cter in ISG15), (+)HELIX, (+)Interferon_reg_factor-3-IPR019471, (+)SMAD_FHA_domain-IPR008984, (+)STRAND, (-)DISULFID, (-)HELIX, (-)Interferon_reg_factor-3-IPR019471, (-)SMAD_FHA_domain-IPR008984, (-)STRAND	-0.167127	1.36e-05	0.000692193	0.309167	0.476294
LRRC28:ENSG00000168904:E4.1-E7.1|ENSG00000168904:I4.1_99819950-E7.1	FALSE	exclusion	clu_37564	NewClu_2882	ENSG00000168904:E4.1		chr15:99816821-99827462|chr15:99819950-99827462	(+)nonsense_mediated_decay, (-)truncated, (+)AA:61(ENSP00000453469)->312(ENSP00000404520)|(+)Leu-rich_rpt-IPR001611, (+)Leu-rich_rpt_typical-subtyp-IPR003591, (+)REPEAT-LRR 2, (+)REPEAT-LRR 3, (+)REPEAT-LRR 4, (+)REPEAT-LRR 5, (+)REPEAT-LRR 6, (+)REPEAT-LRR 7, (+)REPEAT-LRR 8, (+)REPEAT-LRR 9	0.109433	1.38e-05	0.000698032	0.80215	0.692717
MEF2BNB-MEF2B:ENSG00000064489:E6.1-E10.1|ENSG00000064489:E6.1-E7.1	FALSE	inclusion	clu_3288	NewClu_376	ENSG00000064489:E7.1	cassette-exon	chr19:19291495-19261573|chr19:19291495-19288269	(~)nonsense_mediated_decay, (~)AA:119(ENSP00000457957)+>119(BC010931+PEP)	-0.123786	1.38e-05	0.000698251	0.278504	0.40229
KRAS:ENSG00000133703:E2.1-E4.1|ENSG00000133703:I2.1-E3.1	FALSE	exclusion	clu_21551	NewClu_3779	ENSG00000133703:E2.1|ENSG00000133703:E4.1	intron-retention	chr12:25398208-25380346|chr12:25388161-25388160	(-)truncated, (+)AA:43(ENSP00000451856)->188(ENSP00000308495)|(-)P-loop_NTPase-IPR027417, (-)Small_GTPase-IPR001806, (+)EF_GTP-bd_dom-IPR000795, (+)HELIX, (+)MIRO-like-IPR013684, (+)MOD_RES-N6-acetyllysine, (+)MOTIF-Effector region, (+)NP_BIND-GTP, (+)P-loop_NTPase-IPR027417, (+)STRAND, (+)Small_GTP-bd_dom-IPR005225, (+)Small_GTPase-IPR001806, (+)Small_GTPase_ARF/SAR-IPR006689, (+)Small_GTPase_Ra…	0.127957	1.38e-05	0.000698811	0.897144	0.769187
BAIAP2L1:ENSG00000006453:E15.1-E16.1|ENSG00000006453:I2.1_98015376-ENSG00000070669:I7.1_97527909	TRUE	inclusion	clu_525	NewClu_4599	ENSG00000006453:E15.1|ENSG00000006453:E16.1	trans-splicing	chr7:97923386-97922908|chr7:98015376-97527909		0.227066	1.39e-05	0.000703135	0.242852	0.015786
CAAP1:ENSG00000120159:E1.4-E2.1|ENSG00000120159:E1.6-E2.1	FALSE	exclusion	clu_16753	NewClu_1643	ENSG00000120159:E1.6	alt-5'	chr9:26892411-26887511|chr9:26892257-26887511	(+)alt+N+terminus, (+)alt+C+terminus, (+)AA:216(BAG62409.1)+>243(CU687198+PEP)|(+)COMPBIAS+Poly+Ala, (-)COILED, (-)MOD_RES-Phosphoserine	0.135172	1.4e-05	0.000704232	0.722112	0.586941
SOCS2-AS1:ENSG00000246985:E1.1-E4.2|ENSG00000246985:E1.1-E5.1	TRUE	inclusion	clu_53079	NewClu_677	ENSG00000246985:E4.2	cassette-exon	chr12:93965343-93960935|chr12:93965343-93960746	(+)alt-N-terminus, (+)alt-C-terminus, (+)AA:82(BC040677-PEP)->107(AK054607-PEP)	0.180714	1.4e-05	0.000704395	0.560235	0.379521
JAK3:ENSG00000105639:E13.1-E14.1|ENSG00000105639:E13.2-I13.1	FALSE	exclusion	clu_10937	NewClu_770	ENSG00000105639:E13.1|ENSG00000105639:E14.1	intron-retention	chr19:17947938-17946860|chr19:17947536-17947535	(-)truncated, (+)AA:518(ENST00000526008-PEP)->1124(ENSP00000391676)|(+)ACT_SITE-Proton acceptor, (+)BINDING-ATP, (+)DOMAIN-Protein kinase 1, (+)DOMAIN-Protein kinase 2, (+)HELIX, (+)Kinase-like_dom-IPR011009, (+)MOD_RES-Phosphoserine, (+)MOD_RES-Phosphotyrosine, (+)MOD_RES-Phosphotyrosine; by autocatalysis, (+)NP_BIND-ATP, (+)Prot_kinase_cat_dom-IPR000719, (+)STRAND, (+)Ser-Thr/Tyr_kinase_cat_dom…	0.151361	1.4e-05	0.000706479	0.520068	0.368707
ATP8B2:ENSG00000143515:E24.1-I24.1|ENSG00000143515:E24.1-E25.1	TRUE	exclusion	clu_26574	NewClu_2277	ENSG00000143515:I24.1	intron-retention	chr1:154317261-154317262|chr1:154317261-154317447		-0.105967	1.4e-05	0.000706609	0.0850735	0.191041
TCIRG1:ENSG00000110719:E1.5-E3.1|ENSG00000110719:E2.1-E3.1	FALSE	exclusion	clu_13013	NewClu_1928	ENSG00000110719:E2.1	cassette-exon	chr11:67806586-67808735|chr11:67807429-67808735	(+)nonsense_mediated_decay, (+)alt+C+terminus, (+)AA:168(AY708390+PEP)+>174(ENSP00000431174)	0.102449	1.41e-05	0.000707458	0.706921	0.604472
ADAM28:ENSG00000042980:E18.3-I18.1|ENSG00000042980:E18.1-E19.1	TRUE	exclusion	clu_2202	NewClu_992	ENSG00000042980:E18.3|ENSG00000042980:I18.1	intron-retention	chr8:24193633-24193634|chr8:24193154-24196979		-0.197093	1.41e-05	0.000707567	0.150972	0.348065
BTG3:ENSG00000154640:E4.2-I4.1|ENSG00000154640:E4.2-E6.2	TRUE	exclusion	clu_30397	NewClu_2898	ENSG00000154640:I4.1	intron-retention	chr21:18977178-18977177|chr21:18977178-18971142		-0.102926	1.41e-05	0.000710122	0.0479108	0.150837
PIGG:ENSG00000174227:E15.2-E16.1|ENSG00000174227:E15.2-E19.2	TRUE	inclusion	clu_39977	NewClu_2229	ENSG00000174227:E16.1	cassette-exon	chr4:521019-524225|chr4:521019-527607	(~)retained_intron, (~)alt-N-terminus, (~)alt-C-terminus, (~)AA:24(ENST00000511666-PEP)->24(ENSP00000422410)	0.1841	1.41e-05	0.000710122	0.690978	0.506878
TPGS2:ENSG00000134779:E14.1-I14.1|ENSG00000134779:E10.3-E16.1	TRUE	exclusion	clu_22099	NewClu_3019	ENSG00000134779:E14.1|ENSG00000134779:I14.1	intron-retention	chr18:34362948-34362947|chr18:34378412-34360151		-0.115169	1.42e-05	0.000711183	0.0409229	0.156092
TNK2:ENSG00000061938:E2.3-E11.1|ENSG00000061938:I3.1-E4.1	FALSE	exclusion	clu_3121	NewClu_2545	ENSG00000061938:E2.3|ENSG00000061938:E11.1	intron-retention	chr3:195635356-195615477|chr3:195623169-195623168	(-)alt-N-terminus, (-)AA:1038(ENSP00000329425)->1086(ENSP00000371341)|(-)UBA-like-IPR009060, (+)DOMAIN-UBA, (+)UBA-like-IPR009060	0.118186	1.43e-05	0.000714944	0.359736	0.24155
ANKRD44:ENSG00000065413:I32.1-E33.1|ENSG00000065413:E30.2-E33.1	TRUE	exclusion	clu_3453	NewClu_2036	ENSG00000065413:I32.1	intron-retention	chr2:197854374-197854373|chr2:197858307-197854373		-0.177847	1.43e-05	0.000716152	0.296195	0.474042
PSMA1:ENSG00000256206:I3.1-E4.1_14539290|ENSG00000256206:E6.3-ENSG00000133818:I2.1_14380177	TRUE	inclusion	clu_54272	NewClu_4616	ENSG00000256206:I3.1|ENSG00000256206:E4.1_14539290	trans-splicing	chr11:14539425-14539290|chr11:14539426-14380177		0.236384	1.43e-05	0.000717033	0.767993	0.531609
REEP4:ENSG00000168476:E4.3-I4.1|ENSG00000168476:E4.2-E5.1	TRUE	exclusion	clu_37357	NewClu_2793	ENSG00000168476:E4.3|ENSG00000168476:I4.1	intron-retention	chr8:21997315-21997314|chr8:21997476-21997042	(+)alt-N-terminus, (+)alt-C-terminus, (+)AA:121(LF210148-PEP)->173(AAH50622.1)|(+)TB2_DP1_HVA22-IPR004345, (+)TRANSMEM-Helical;, (-)MOD_RES-Phosphoserine, (-)MOD_RES-Phosphothreonine	-0.112094	1.44e-05	0.000717464	0.154631	0.266724
D2HGDH:ENSG00000180902:E7.1-E8.4|ENSG00000180902:E7.1-E8.21	TRUE	inclusion	clu_42033	NewClu_1326	ENSG00000180902:E8.4	alt-3'	chr2:242684292-242688280|chr2:242684292-242689566	(-)alt-N-terminus, (-)alt-C-terminus, (-)AA:325(BAG65519.1)->387(BAG52828.1)|(-)FAD-linked_Oxase-like_C-IPR016164, (-)FAD-linked_oxidase_C-IPR004113, (+)DOMAIN-FAD-binding PCMH-type, (+)FAD-bd_2-IPR016166, (+)Oxid_FAD_bind_N-IPR006094, (+)TRANSIT-Mitochondrion	0.12854	1.45e-05	0.000722997	0.472912	0.344373
WHAMMP3:ENSG00000187667:E3.1-E4.1|ENSG00000187667:E3.1-I5.2	TRUE	inclusion	clu_44626	NewClu_3125	ENSG00000187667:E4.1		chr15:23201489-23200789|chr15:23201489-23200406	(+)alt+N+terminus, (+)alt+C+terminus, (+)AA:106(BC044610+PEP)+>130(BC048987+PEP)|(+)COILED	0.257117	1.45e-05	0.000724175	0.640459	0.383342
PPP1R16A:ENSG00000160972:E11.2-I11.1|ENSG00000160972:E11.2-E12.1	TRUE	inclusion	clu_32683	NewClu_321	ENSG00000160972:I11.1	intron-retention	chr8:145726677-145726678|chr8:145726677-145726903		0.11566	1.46e-05	0.000725773	0.188454	0.0727938
RP11-578F21.12:ENSG00000261377:E10.1-E12.1|ENSG00000261377:E11.3-E12.1	FALSE	exclusion	clu_55241	NewClu_3875	ENSG00000261377:E11.3	altPromoter	chr15:29064144-29078422|chr15:29077606-29078422	(+)alt+N+terminus, (+)alt+C+terminus, (+)AA:59(ENST00000564604+PEP)+>149(ENST00000563202+PEP)	0.310648	1.46e-05	0.000726784	0.47594	0.165292
SETD5:ENSG00000168137:I2.1-E3.1|ENSG00000168137:I2.1_9405451-E3.1	TRUE	exclusion	clu_37199	NewClu_2331	ENSG00000168137:I2.1	intron-retention	chr3:9406699-9406700|chr3:9405451-9406700		-0.140022	1.47e-05	0.00072797	0.00877193	0.148794
MAFF:ENSG00000185022:E1.3-E4.1|ENSG00000185022:E3.1-I3.1	FALSE	exclusion	clu_43530	NewClu_3005	ENSG00000185022:E1.3|ENSG00000185022:E4.1	intron-retention	chr22:38598219-38609830|chr22:38609713-38609714	(~)AA:164(ENSP00000384094)->164(ENSP00000345393)	0.167718	1.47e-05	0.000728506	0.900924	0.733207
RABEP2:ENSG00000177548:E16.1-E17.1|ENSG00000177548:I16.1-E17.1	FALSE	exclusion	clu_41111	NewClu_659	ENSG00000177548:E16.1	intron-retention	chr16:28917188-28917080|chr16:28917081-28917080	(+)alt-coding, (+)AA:533(ENSP00000350186)->569(ENSP00000350934)|(-)Rabaptin-IPR003914, (-)Rabaptin_Rab5-bd_dom-IPR015390, (+)COILED, (+)Rabaptin_Rab5-bd_dom-IPR015390, (+)Rabaptin_coiled-coil-IPR018514	0.236231	1.47e-05	0.000728641	0.331327	0.0950961
NSUN5P2:ENSG00000106133:E2.2-I2.1|ENSG00000106133:E1.5-E6.1	TRUE	exclusion	clu_11291	NewClu_3325	ENSG00000106133:E2.2|ENSG00000106133:I2.1	intron-retention	chr7:72424790-72424789|chr7:72425164-72420735	(-)alt-C-terminus, (-)AA:135(BAF84796.1)->245(CAH56289.1)|(-)ACT_SITE-Nucleophile	-0.166294	1.47e-05	0.000728959	0.564519	0.730813
ZNF439:ENSG00000171291:E3.1-E4.1|ENSG00000171291:E1.3-ENSG00000196757:E3.2	TRUE	exclusion	clu_38624	NewClu_1671	ENSG00000171291:E3.1|ENSG00000171291:E4.1	trans-splicing	chr19:11977412-11978121|chr19:11959745-12057996		-0.153733	1.47e-05	0.000729332	0.735145	0.888879
TNKS:ENSG00000173273:I38.1-E39.1|ENSG00000173273:E37.2-E39.1	TRUE	exclusion	clu_39590	NewClu_4457	ENSG00000173273:I38.1	intron-retention	chr8:9634159-9634160|chr8:9627772-9634160	(+)alt-N-terminus, (+)alt-C-terminus, (+)AA:315(LF208086-PEP)->1090(BAG63806.1)|(+)Ankyrin_rpt-IPR002110, (+)Ankyrin_rpt-contain_dom-IPR020683, (+)DOMAIN-SAM, (+)HELIX, (+)METAL-Zinc, (+)REPEAT-ANK 10, (+)REPEAT-ANK 11, (+)REPEAT-ANK 12, (+)REPEAT-ANK 13, (+)REPEAT-ANK 14, (+)REPEAT-ANK 15, (+)REPEAT-ANK 2, (+)REPEAT-ANK 3, (+)REPEAT-ANK 4, (+)REPEAT-ANK 5, (+)REPEAT-ANK 6, (+)REPEAT-ANK 7, (+)RE…	-0.164176	1.48e-05	0.00073034	0.0549233	0.2191
HIST1H2BJ:ENSG00000124635:E1.3-E3.1|ENSG00000124635:E2.1-E3.1	FALSE	exclusion	clu_18173	NewClu_2319	ENSG00000124635:E2.1	cassette-exon	chr6:27100304-27094241|chr6:27095043-27094241		0.132833	1.49e-05	0.000733919	0.30192	0.169086
ZZEF1:ENSG00000074755:E56.1-E57.3|ENSG00000074755:E56.1-I56.1	FALSE	exclusion	clu_4855	NewClu_492	ENSG00000074755:E57.3	intron-retention	chr17:3912177-3910264|chr17:3912177-3912176		0.123405	1.49e-05	0.000733952	0.751271	0.627866
RBM14-RBM4:ENSG00000248643:E5.2-I5.1|ENSG00000248643:E3.1-E6.1	TRUE	exclusion	clu_53241	NewClu_353	ENSG00000248643:E5.2|ENSG00000248643:I5.1	intron-retention	chr11:66413940-66413941|chr11:66407594-66433327		-0.114535	1.5e-05	0.000737362	0.109808	0.224343
EXOSC9:ENSG00000123737:E11.2-E14.1|ENSG00000123737:E13.1-I13.1	FALSE	exclusion	clu_17839	NewClu_1400	ENSG00000123737:E11.2|ENSG00000123737:E14.1	intron-retention	chr4:122735202-122737524|chr4:122737349-122737350	(-)alt-coding, (-)AA:439(ENSP00000243498)->456(ENSP00000368984)	0.110865	1.5e-05	0.000740053	0.475416	0.364552
ZNF439:ENSG00000171291:E2.2-E3.1|ENSG00000171291:E1.3-ENSG00000196757:E3.2	TRUE	exclusion	clu_38624	NewClu_1671	ENSG00000171291:E2.2|ENSG00000171291:E3.1	trans-splicing	chr19:11977146-11977352|chr19:11959745-12057996	(-)alt-N-terminus, (-)AA:363(ENSP00000395632)->499(ENSP00000305077)|(-)DOMAIN-KRAB, (-)Krueppel-associated_box-IPR001909	-0.156342	1.51e-05	0.00074056	0.710066	0.866408
EHBP1:ENSG00000115504:E24.2-E25.1|ENSG00000115504:E23.4-E25.1	TRUE	exclusion	clu_15035	NewClu_2825	ENSG00000115504:E24.2	cassette-exon	chr2:63215173-63217851|chr2:63206470-63217851	(-)alt-coding, (-)AA:1160(BAF85234.1)->1196(AAS48537.1)	-0.149964	1.51e-05	0.000741133	0.315327	0.465292
[truncated: 4,224 more rows]

## Sheet: MOLM13-MBNL1-sh64
UID	Inclusion-Junction	Event-Direction	ClusterID	UpdatedClusterID	AltExons	EventAnnotation	Coordinates	ProteinPredictions	dPSI	rawp	adjp	avg-MOLM13-MBNL1-sh64	avg-MOLM13-NT
[truncated: 1,988 more rows]

## Sheet: MOLM13-MBNL1-sh65
UID	Inclusion-Junction	Event-Direction	ClusterID	UpdatedClusterID	AltExons	EventAnnotation	Coordinates	ProteinPredictions	dPSI	rawp	adjp	avg-MOLM13-MBNL1-sh65	avg-MOLM13-NT
[truncated: 971 more rows]

[truncated: 2 more sheets: MV411-MBNL1-sh64, MV411-MBNL1-sh65]
