# Supplementary material for: MBNL1 regulates essential alternative RNA splicing patterns in MLL-rearranged leukemia
Source: Nat Commun. 2020 May 12;11:2369. doi: 10.1038/s41467-020-15733-8 (PMC7217953; doi:10.1038/s41467-020-15733-8)
Supplement: Supplementary file 5 — Supplementary Data 2 [file 41467_2020_15733_MOESM5_ESM.xlsx]

## Sheet: Sheet1
Data Source	Comparison	Concordance	Number-Events-Overlapping
Leucegene	MLL_vs_Others	0.108844	147
Leucegene	PML-RARA_vs_Others	0.309278	97
Leucegene	U2AF1-S34_variants_vs_Others	0.494253	87
Leucegene	CBFB-MYH11_fusions_vs_Others	0.5	0
Leucegene	EVI1_fusions_vs_Others	0.5	0
Leucegene	SETX_variants_vs_Others	0.5	0
Leucegene	SF3A2_variants_vs_Others	0.5	0
Leucegene	SF3B1_variants_vs_Others	0.5	0
Leucegene	SNRNP40_variants_vs_Others	0.5	0
Leucegene	ZRSR2_variants_vs_Others	0.5	0
Leucegene	RUNX1_fusions_vs_Others	0.5	70
Leucegene	U2AF1-Q157_variants_vs_Others	0.541667	24
Leucegene	SRSF2-P95_variants_vs_Others	0.55814	43
Leucegene	IDH1-R132_variants_vs_Others	0.809524	21
CellType	Blueprint_Multi-Lin_vs_HSC	0.321429	28
CellType	Monocytes_vs_CD34+CD45RA-	0.366412	524
CellType	Blueprint_CMP_vs_HSC	0.4	65
CellType	WhiteBloodCells_vs_CD34+CD45RA-	0.408081	495
CellType	Blueprint_Meg_vs_HSC	0.414062	128
CellType	Blueprint_MEP_vs_HSC	0.444444	45
CellType	Blueprint_Eryth_vs_HSC	0.465409	159
CellType	B-cells_vs_CD34+CD45RA-	0.470238	504
CellType	T-Cells_vs_CD34+CD45RA-	0.477495	511
CellType	AML pre-leukemic HSC_vs_HSC	0.5	0
CellType	Blueprint_CLP_vs_HSC	0.5	0
CellType	CD19+CD20+ B cell_vs_HSC	0.5	0
CellType	common myeloid progenitor cell_vs_HSC	0.5	0
CellType	lymphoid-primed MPP_vs_HSC	0.5	0
CellType	MPP_vs_HSC	0.5	0
CellType	Blueprint_GMP_vs_HSC	0.52381	42
CellType	AML leukmeia stem cell_vs_HSC	0.538462	39
CellType	CD14+ monocyte cell_vs_HSC	0.541667	24
CellType	Granulocytes_vs_CD34+CD45RA-	0.544898	490
CellType	CD71+GPA+ erythroblast cell_vs_HSC	0.703704	27
CellType	AML blast cell_vs_HSC	0.761905	21
CellType	common lymphoid progenitor cell_vs_HSC	0.761905	21
CellType	CD56+ natural killer cell_vs_HSC	0.777778	27
CellType	megakaryocyte erythroid progenitor cell_vs_HSC	0.8	25
CellType	CD4+ T cell_vs_HSC	0.833333	24
CellType	CD8+ T cell_vs_HSC	0.857143	21
CellType	granulocyte macrophage progenitor cell_vs_HSC	0.869565	23
ENCODE	HEPG2.HNRNPA2B1_vs_Ctrl_254	0.161616	99
ENCODE	K562.PTBP1-rep_vs_Control5	0.185328	259
ENCODE	HEPG2.FMR1_vs_Ctrl_254	0.203883	103
ENCODE	HEPG2.SRSF5_vs_Ctrl_254	0.210526	95
ENCODE	K562.PUM1_vs_Control17	0.218579	183
ENCODE	HEPG2.ASCC1_vs_Ctrl_234	0.23913	138
ENCODE	HEPG2.EIF2S2_vs_Ctrl_255	0.243478	115
ENCODE	HEPG2.EIF3D_vs_Ctrl_249	0.244275	131
ENCODE	K562.PNPT1_vs_Control17	0.247788	113
ENCODE	HEPG2.SUGP2_vs_Ctrl_239	0.25	124
ENCODE	HEPG2.HSPD1_vs_Ctrl_239	0.257576	132
ENCODE	K562.IGF2BP3_vs_Control5	0.263889	144
ENCODE	HEPG2.CELF1_vs_Ctrl_254	0.26601	203
ENCODE	HEPG2.SRSF5_vs_Ctrl_235	0.269231	52
ENCODE	HEPG2.SUB1_vs_Ctrl_235	0.269231	78
ENCODE	K562.KHSRP_vs_Control5	0.270968	155
ENCODE	K562.PUM2_vs_Control17	0.274194	124
ENCODE	HEPG2.KRR1_vs_Ctrl_239	0.274648	142
ENCODE	HEPG2.AKAP1_vs_Ctrl_234	0.27619	210
ENCODE	K562.MATR3_vs_Control5	0.27957	186
ENCODE	K562.NOL12_vs_Control17	0.283582	134
ENCODE	K562.APOBEC3C_vs_Control17	0.289474	152
ENCODE	HEPG2.CSTF2_vs_Ctrl_251	0.28972	107
ENCODE	K562.MSI2_vs_Control17	0.289855	138
ENCODE	HEPG2.GTF2F1_vs_Ctrl_235	0.292683	82
ENCODE	K562.PA2G4_vs_Control19	0.29703	101
ENCODE	HEPG2.AATF_vs_Ctrl_233	0.30303	66
ENCODE	HEPG2.SERBP1_vs_Ctrl_249	0.305882	170
ENCODE	HEPG2.PARN_vs_Ctrl_242	0.307692	130
ENCODE	K562.SRSF9_vs_Control5	0.307692	156
ENCODE	HEPG2.FIP1L1_vs_Ctrl_255	0.310345	203
ENCODE	K562.RRP9_vs_Control19	0.310924	119
ENCODE	HEPG2.UTP3_vs_Ctrl_248	0.315	200
ENCODE	HEPG2.GNB2L1_vs_Ctrl_247	0.316547	139
ENCODE	HEPG2.PUM1_vs_Ctrl_254	0.32	200
ENCODE	K562.XRCC5_vs_Control21	0.321739	115
ENCODE	K562.FXR2-rep_vs_Control26	0.322034	59
ENCODE	K562.SND1_vs_Control3	0.324324	74
ENCODE	K562.DNAJC21_vs_Control18	0.333333	105
ENCODE	HEPG2.PA2G4_vs_Ctrl_249	0.333333	108
ENCODE	HEPG2.PES1_vs_Ctrl_245	0.333333	57
ENCODE	HEPG2.UPF1_vs_Ctrl_248	0.335821	134
ENCODE	K562.TFIP11_vs_Control19	0.336207	116
ENCODE	K562.NELFE_vs_Control5	0.337662	154
ENCODE	K562.DDX6_vs_Control6	0.338983	118
ENCODE	K562.TROVE2_vs_Control27	0.33945	109
ENCODE	HEPG2.GRWD1_vs_Ctrl_247	0.339623	106
ENCODE	HEPG2.NKRF_vs_Ctrl_239	0.339623	106
ENCODE	K562.HSPD1_vs_Control2	0.339744	156
ENCODE	HEPG2.AKAP8L_vs_Ctrl_245	0.34104	173
ENCODE	K562.AARS_vs_Control16	0.34188	117
ENCODE	K562.HNRNPC_vs_Control20	0.342466	73
ENCODE	K562.CPEB4_vs_Control25	0.343434	99
ENCODE	HEPG2.UTP18_vs_Ctrl_248	0.345455	110
ENCODE	HEPG2.CCAR1_vs_Ctrl_238	0.346535	202
ENCODE	HEPG2.TROVE2_vs_Ctrl_249	0.347826	92
ENCODE	K562.PTBP1_vs_Control5	0.349711	346
ENCODE	HEPG2.DDX47_vs_Ctrl_252	0.353535	99
ENCODE	K562.TUFM_vs_Control17	0.354167	96
ENCODE	K562.CELF1_vs_Control26	0.354839	31
ENCODE	K562.BOP1_vs_Control14	0.355769	104
ENCODE	HEPG2.RCC2_vs_Ctrl_247	0.357143	98
ENCODE	K562.EIF4G1_vs_Control18	0.357143	98
ENCODE	HEPG2.PPIG_vs_Ctrl_239	0.359649	114
ENCODE	K562.G3BP2_vs_Control4	0.361111	108
ENCODE	K562.DDX1_vs_Control18	0.361111	72
ENCODE	K562.CIRBP_vs_Control5	0.361702	94
ENCODE	K562.PTBP1-rep_vs_Control22	0.361842	152
ENCODE	K562.SF1-rep_vs_Control9	0.362694	193
ENCODE	K562.AGO1_vs_Control3	0.365591	93
ENCODE	K562.FIP1L1_vs_Control2	0.366412	131
ENCODE	HEPG2.SFPQ_vs_Ctrl_237	0.367347	98
ENCODE	HEPG2.METAP2_vs_Ctrl_249	0.37069	116
ENCODE	HEPG2.ADAR_vs_Ctrl_242	0.372727	110
ENCODE	HEPG2.SNRNP70_vs_Ctrl_240	0.37561	205
ENCODE	HEPG2.RBM15_vs_Ctrl_246	0.377778	135
ENCODE	K562.RPS3_vs_Control3	0.38	100
ENCODE	HEPG2.SRSF5_vs_Control2	0.380952	63
ENCODE	K562.ILF3_vs_Control18	0.383929	112
ENCODE	HEPG2.BOP1_vs_Ctrl_240	0.384146	164
ENCODE	K562.XPO5_vs_Control9	0.384615	104
ENCODE	HEPG2.DDX1_vs_Ctrl_242	0.385542	83
ENCODE	K562.NCBP2_vs_Control6	0.387097	155
ENCODE	K562.RTF1_vs_Control21	0.387931	116
ENCODE	HEPG2.BUD13_vs_Ctrl_255	0.390244	82
ENCODE	HEPG2.MARK2_vs_Ctrl_247	0.392523	107
ENCODE	HEPG2.SRSF3_vs_Ctrl_240	0.396313	217
ENCODE	HEPG2.NOL12_vs_Ctrl_254	0.396947	131
ENCODE	K562.UBE2L3_vs_Control17	0.39759	83
ENCODE	K562.CELF1_vs_Control17	0.399491	393
ENCODE	HEPG2.AKAP8_vs_Ctrl_239	0.4	125
ENCODE	K562.EIF2S2_vs_Control1	0.4	130
ENCODE	K562.TIA1_vs_Control5	0.403727	161
ENCODE	HEPG2.TRIM56_vs_Ctrl_242	0.403846	156
ENCODE	HEPG2.SBDS_vs_Ctrl_241	0.40625	96
ENCODE	HEPG2.HLTF_vs_Ctrl_235	0.40708	113
ENCODE	K562.EIF4G2_vs_Control17	0.407186	167
ENCODE	HEPG2.RPS19_vs_Ctrl_249	0.408451	213
ENCODE	K562.RBM34_vs_Control5	0.41	100
ENCODE	HEPG2.EEF2_vs_Ctrl_249	0.410072	139
ENCODE	K562.HNRNPM_vs_Control2	0.410959	146
ENCODE	K562.UPF1_vs_Control10	0.411392	158
ENCODE	K562.CCAR1_vs_Control18	0.411765	119
ENCODE	K562.SSB_vs_Control3	0.411765	85
ENCODE	HEPG2.PUS1_vs_Ctrl_245	0.413174	167
ENCODE	HEPG2.HNRNPA0_vs_Ctrl_241	0.415094	106
ENCODE	K562.DAZAP1_vs_Control21	0.415584	154
ENCODE	HEPG2.TBRG4_vs_Ctrl_239	0.416216	185
ENCODE	K562.SRSF1_vs_Control5	0.419437	391
ENCODE	HEPG2.LARP7_vs_Ctrl_247	0.419643	112
ENCODE	K562.DDX55_vs_Control16	0.421687	83
ENCODE	K562.EIF4B_vs_Control6	0.422222	135
ENCODE	HEPG2.MSI2_vs_Ctrl_255	0.423077	130
ENCODE	K562.STAU1_vs_Control2	0.423729	118
ENCODE	K562.TRA2A_vs_Control5	0.425	120
ENCODE	HEPG2.ACO1_vs_Ctrl_245	0.42562	242
ENCODE	K562.NONO_vs_Control19	0.426357	129
ENCODE	HEPG2.KIF1C_vs_Ctrl_245	0.426829	82
ENCODE	HEPG2.TFIP11_vs_Ctrl_251	0.427273	110
ENCODE	HEPG2.SMNDC1_vs_Ctrl_235	0.427419	124
ENCODE	K562.RCC2_vs_Control16	0.428571	126
ENCODE	K562.HNRNPL_vs_Control25	0.428571	189
ENCODE	HEPG2.DDX5_vs_Ctrl_250	0.429907	107
ENCODE	HEPG2.HNRNPD_vs_Ctrl_241	0.430233	86
ENCODE	HEPG2.ATP5C1_vs_Ctrl_255	0.430556	72
ENCODE	HEPG2.MATR3_vs_Ctrl_234	0.430657	274
ENCODE	HEPG2.EIF4B_vs_Ctrl_234	0.430712	267
ENCODE	HEPG2.HNRNPLL_vs_Ctrl_240	0.431507	146
ENCODE	HEPG2.HNRNPAB_vs_Ctrl_241	0.432099	81
ENCODE	HEPG2.SRSF1_vs_Ctrl_236	0.435065	308
ENCODE	HEPG2.ETF1_vs_Ctrl_256	0.436548	197
ENCODE	K562.DDX47_vs_Control25	0.437247	247
ENCODE	HEPG2.SRSF1_vs_Control3	0.4375	304
ENCODE	HEPG2.RBM17_vs_Ctrl_237	0.439252	107
ENCODE	K562.PPIG_vs_Control2	0.441176	136
ENCODE	HEPG2.ABCF1_vs_Ctrl_255	0.442623	122
ENCODE	K562.EIF3A_vs_Control18	0.443609	133
ENCODE	K562.FKBP4_vs_Control16	0.444444	90
ENCODE	HEPG2.TUFM_vs_Ctrl_254	0.445055	182
ENCODE	HEPG2.LIN28B_vs_Ctrl_247	0.446602	103
ENCODE	K562.DROSHA_vs_Control9	0.446602	103
ENCODE	HEPG2.RBM27_vs_Ctrl_247	0.448485	165
ENCODE	K562.SRSF5_vs_Control5	0.45	140
ENCODE	K562.NFX1_vs_Control21	0.453704	108
ENCODE	HEPG2.SSRP1_vs_Ctrl_239	0.454545	110
ENCODE	K562.SERBP1_vs_Control19	0.458333	144
ENCODE	K562.DNAJC2_vs_Control18	0.458716	109
ENCODE	K562.SUCLG1_vs_Control17	0.458824	85
ENCODE	K562.CSTF2_vs_Control11	0.459677	124
ENCODE	K562.DHX30_vs_Control18	0.45977	87
ENCODE	K562.SRFBP1_vs_Control16	0.460674	89
ENCODE	HEPG2.SUPT6H_vs_Ctrl_255	0.46087	115
ENCODE	K562.DDX21_vs_Control5	0.46087	115
ENCODE	HEPG2.NUP35_vs_Ctrl_253	0.461538	91
ENCODE	HEPG2.EIF4G1_vs_Ctrl_254	0.462185	119
ENCODE	HEPG2.PTBP1_vs_Ctrl_236	0.462295	305
ENCODE	K562.ZRANB2_vs_Control21	0.46281	121
ENCODE	K562.SUB1_vs_Control21	0.462963	108
ENCODE	HEPG2.RPL23A_vs_Ctrl_247	0.463415	82
ENCODE	HEPG2.NPM1_vs_Ctrl_237	0.463768	69
ENCODE	K562.PES1_vs_Control19	0.465116	86
ENCODE	K562.TBRG4_vs_Control4	0.465517	58
ENCODE	HEPG2.PRPF6_vs_Ctrl_235	0.466667	105
ENCODE	K562.CSTF2T_vs_Control21	0.46729	107
ENCODE	HEPG2.SND1_vs_Ctrl_235	0.467532	77
ENCODE	HEPG2.SSB_vs_Ctrl_256	0.468421	190
ENCODE	HEPG2.RPLP0_vs_Ctrl_247	0.46875	160
ENCODE	HEPG2.PTBP1_vs_Control3	0.47079	291
ENCODE	K562.GTF2F1_vs_Control21	0.471264	87
ENCODE	HEPG2.LSM11_vs_Ctrl_247	0.472527	91
ENCODE	K562.PTBP1_vs_Control22	0.473545	378
ENCODE	K562.PHF6_vs_Control16	0.474747	99
ENCODE	K562.HNRNPC-rep_vs_Control16	0.474916	299
ENCODE	HEPG2.GPKOW_vs_Ctrl_240	0.475524	143
ENCODE	K562.NUFIP2_vs_Control10	0.47561	82
ENCODE	K562.BUD13_vs_Control2	0.475728	103
ENCODE	HEPG2.PPIL4_vs_Ctrl_242	0.47619	105
ENCODE	HEPG2.FAM120A_vs_Ctrl_249	0.47619	84
ENCODE	K562.LSM11_vs_Control16	0.476744	86
ENCODE	K562.SRSF7_vs_Control5	0.477124	153
ENCODE	HEPG2.AGO1_vs_Ctrl_233	0.477477	111
ENCODE	K562.RBM25_vs_Control4	0.477477	111
ENCODE	K562.PAPOLA_vs_Control23	0.477778	90
ENCODE	HEPG2.PNPT1_vs_Ctrl_241	0.478261	92
ENCODE	K562.IGF2BP2_vs_Control5	0.48	175
ENCODE	HEPG2.CSTF2T_vs_Ctrl_233	0.482759	87
ENCODE	K562.QKI_vs_Control4	0.483871	93
ENCODE	K562.DDX19B_vs_Control7	0.484615	130
ENCODE	HEPG2.NONO_vs_Control3	0.4875	320
ENCODE	K562.YBX3_vs_Control18	0.488095	84
ENCODE	K562.SAFB2_vs_Control8	0.491228	57
ENCODE	K562.EEF2_vs_Control19	0.492063	126
ENCODE	HEPG2.SUCLG1_vs_Ctrl_254	0.492228	193
ENCODE	HEPG2.FKBP4_vs_Ctrl_251	0.493506	77
ENCODE	K562.CPSF7_vs_Control18	0.493827	81
ENCODE	HEPG2.RPS3A_vs_Ctrl_241	0.494318	176
ENCODE	K562.CELF1-rep_vs_Control17	0.495327	107
ENCODE	K562.DDX27_vs_Control11	0.495327	107
ENCODE	HEPG2.XPO5_vs_Ctrl_241	0.495935	123
ENCODE	HEPG2.DDX6_vs_Ctrl_234	0.49711	173
ENCODE	HEPG2.RTF1_vs_Ctrl_235	0.5	64
ENCODE	K562.SMN1_vs_Control13	0.5	86
ENCODE	K562.FXR1_vs_Control6	0.501511	331
ENCODE	K562.TIAL1_vs_Control16	0.503448	145
ENCODE	HEPG2.FUS_vs_Control2	0.504505	111
ENCODE	K562.PPIL4_vs_Control13	0.506173	81
ENCODE	HEPG2.G3BP1_vs_Ctrl_234	0.508772	228
ENCODE	K562.CPSF6_vs_Control14	0.51145	131
ENCODE	K562.ABCF1_vs_Control2	0.511628	129
ENCODE	HEPG2.SMN1_vs_Ctrl_242	0.514925	134
ENCODE	HEPG2.RPS5_vs_Ctrl_247	0.515873	126
ENCODE	HEPG2.TARDBP_vs_Ctrl_240	0.517986	139
ENCODE	HEPG2.TARDBP_vs_Control5	0.520661	121
ENCODE	K562.RECQL_vs_Control4	0.521277	94
ENCODE	HEPG2.NIP7_vs_Ctrl_247	0.521739	92
ENCODE	K562.EWSR1_vs_Control6	0.521739	92
ENCODE	HEPG2.CIRBP_vs_Ctrl_234	0.522388	134
ENCODE	HEPG2.CEBPZ_vs_Ctrl_255	0.523077	65
ENCODE	K562.HNRNPA0_vs_Control13	0.523256	86
ENCODE	HEPG2.SNRNP200_vs_Ctrl_237	0.52381	126
ENCODE	K562.UPF2_vs_Control15	0.525253	99
ENCODE	K562.EIF4A3_vs_Control6	0.527076	277
ENCODE	HEPG2.SRSF9_vs_Ctrl_236	0.527675	271
ENCODE	K562.EIF3G_vs_Control3	0.529801	151
ENCODE	HEPG2.SART3_vs_Ctrl_241	0.529915	117
ENCODE	HEPG2.NONO_vs_Ctrl_251	0.530516	213
ENCODE	HEPG2.CPSF6_vs_Ctrl_240	0.53125	160
ENCODE	HEPG2.IGF2BP3_vs_Ctrl_234	0.531429	175
ENCODE	HEPG2.SUPV3L1_vs_Ctrl_251	0.531818	220
ENCODE	HEPG2.CPSF7_vs_Ctrl_255	0.53211	109
ENCODE	HEPG2.AUH_vs_Ctrl_256	0.532164	171
ENCODE	HEPG2.DDX55_vs_Ctrl_251	0.533333	225
ENCODE	K562.PARN_vs_Control18	0.533333	90
ENCODE	HEPG2.FUS_vs_Ctrl_235	0.533898	118
ENCODE	K562.SLTM_vs_Control3	0.534247	73
ENCODE	K562.PUF60_vs_Control17	0.534483	348
ENCODE	HEPG2.HNRNPUL1_vs_Ctrl_237	0.534483	58
ENCODE	K562.FASTKD2_vs_Control3	0.534884	86
ENCODE	K562.SSRP1_vs_Control2	0.535088	114
ENCODE	K562.AGO2_vs_Control22	0.535211	142
ENCODE	HEPG2.RRP9_vs_Ctrl_251	0.535433	254
ENCODE	K562.GRWD1_vs_Control16	0.535714	56
ENCODE	HEPG2.EIF4G2_vs_Ctrl_254	0.537037	108
ENCODE	K562.ASCC1_vs_Control6	0.5375	80
ENCODE	K562.FUS_vs_Control3	0.5375	80
ENCODE	K562.ADAR_vs_Control18	0.538462	65
ENCODE	HEPG2.AARS_vs_Ctrl_251	0.539216	102
ENCODE	K562.PRPF6_vs_Control21	0.539568	139
ENCODE	K562.TAF15_vs_Control4	0.540816	98
ENCODE	K562.HNRNPA1_vs_Control15	0.541176	170
ENCODE	K562.DDX47-rep_vs_Control22	0.54321	81
ENCODE	HEPG2.CCAR2_vs_Ctrl_247	0.543478	92
ENCODE	HEPG2.XRCC5_vs_Ctrl_235	0.544118	68
ENCODE	HEPG2.DDX52_vs_Ctrl_249	0.544444	90
ENCODE	K562.XRN2_vs_Control19	0.545455	165
ENCODE	HEPG2.PUF60_vs_Ctrl_254	0.545455	330
ENCODE	K562.XRCC6_vs_Control21	0.545872	218
ENCODE	HEPG2.PKM_vs_Ctrl_249	0.548077	104
ENCODE	HEPG2.UCHL5_vs_Ctrl_251	0.55	180
ENCODE	K562.HNRNPU_vs_Control22	0.551515	165
ENCODE	HEPG2.DKC1_vs_Ctrl_245	0.552239	134
ENCODE	HEPG2.NUSAP1_vs_Ctrl_247	0.552381	105
ENCODE	HEPG2.DDX27_vs_Ctrl_251	0.553191	94
ENCODE	HEPG2.HNRNPC_vs_Ctrl_242	0.554217	249
ENCODE	HEPG2.STAU1_vs_Ctrl_255	0.555556	54
ENCODE	HEPG2.KHDRBS1_vs_Ctrl_241	0.556604	106
ENCODE	K562.MAGOH_vs_Control5	0.556604	212
ENCODE	HEPG2.TRA2A_vs_Control2	0.556818	88
ENCODE	HEPG2.APOBEC3C_vs_Ctrl_241	0.557895	95
ENCODE	HEPG2.ZNF622_vs_Ctrl_248	0.558442	154
ENCODE	K562.LARP7_vs_Control16	0.558559	111
ENCODE	HEPG2.PUF60_vs_Control6	0.562092	306
ENCODE	HEPG2.FASTKD2_vs_Ctrl_233	0.563218	87
ENCODE	HEPG2.RBM34_vs_Ctrl_235	0.565217	69
ENCODE	K562.EIF2S1_vs_Control1	0.565972	288
ENCODE	HEPG2.NAA15_vs_Ctrl_255	0.566265	83
ENCODE	HEPG2.TRA2A_vs_Ctrl_235	0.568182	88
ENCODE	K562.SBDS_vs_Control13	0.568421	95
ENCODE	HEPG2.RPS10_vs_Ctrl_235	0.568627	102
ENCODE	K562.PCBP1_vs_Control5	0.56962	158
ENCODE	HEPG2.UBE2L3_vs_Ctrl_254	0.570588	170
ENCODE	K562.WDR3_vs_Control10	0.571429	147
ENCODE	HEPG2.NUFIP2_vs_Ctrl_237	0.572816	103
ENCODE	K562.SF1-rep_vs_Control22	0.574468	94
ENCODE	HEPG2.ILF3_vs_Ctrl_241	0.575221	113
ENCODE	HEPG2.DNAJC21_vs_Ctrl_242	0.576577	111
ENCODE	K562.HNRNPUL1_vs_Control9	0.576577	111
ENCODE	K562.LARP4_vs_Control9	0.578313	83
ENCODE	HEPG2.EIF3G_vs_Ctrl_233	0.579545	88
ENCODE	HEPG2.TIAL1_vs_Ctrl_242	0.580913	241
ENCODE	K562.PABPC1_vs_Control13	0.581818	110
ENCODE	K562.CNOT8_vs_Control22	0.58209	134
ENCODE	K562.CCAR2_vs_Control17	0.583333	72
ENCODE	HEPG2.HNRNPL_vs_Ctrl_254	0.583784	185
ENCODE	K562.RPS19_vs_Control19	0.587361	269
ENCODE	HEPG2.EFTUD2_vs_Ctrl_249	0.587786	131
ENCODE	K562.SRP68_vs_Control19	0.587786	131
ENCODE	HEPG2.ZRANB2_vs_Ctrl_235	0.588235	102
ENCODE	HEPG2.CALR_vs_Ctrl_243	0.589744	78
ENCODE	HEPG2.HNRNPM_vs_Ctrl_255	0.590062	161
ENCODE	K562.UCHL5_vs_Control19	0.590643	171
ENCODE	HEPG2.PABPC1_vs_Ctrl_241	0.590909	154
ENCODE	K562.IGF2BP3_vs_Control20	0.592105	228
ENCODE	K562.RPS3A_vs_Control13	0.592233	103
ENCODE	K562.FUBP3_vs_Control6	0.594059	101
ENCODE	HEPG2.TIA1_vs_Ctrl_236	0.594937	158
ENCODE	HEPG2.GEMIN5_vs_Ctrl_249	0.595041	121
ENCODE	K562.MAK16_vs_Control7	0.596154	156
ENCODE	HEPG2.PHF6_vs_Ctrl_247	0.597222	72
ENCODE	K562.GLRX3_vs_Control10	0.597938	97
ENCODE	K562.SF3B1_vs_Control14	0.598361	122
ENCODE	HEPG2.RBM39_vs_Ctrl_237	0.598485	132
ENCODE	K562.IGF2BP3-rep_vs_Control20	0.602151	93
ENCODE	K562.ESF1_vs_Control2	0.602273	88
ENCODE	K562.HNRNPAB_vs_Control13	0.602564	78
ENCODE	HEPG2.DDX59_vs_Ctrl_240	0.606061	99
ENCODE	K562.TAF15-rep_vs_Control23	0.606557	61
ENCODE	HEPG2.G3BP2_vs_Ctrl_234	0.607362	163
ENCODE	K562.U2AF1-KD_vs_Control1.Junction	0.607595	158
ENCODE	K562.RBM3_vs_Control24	0.608108	74
ENCODE	K562.RBM22_vs_Control5	0.608696	184
ENCODE	HEPG2.DDX21_vs_Ctrl_233	0.608974	156
ENCODE	K562.RECQL-rep_vs_Control23	0.610169	59
ENCODE	HEPG2.PSIP1_vs_Ctrl_247	0.612903	93
ENCODE	HEPG2.ZRANB2_vs_Control2	0.612903	93
ENCODE	HEPG2.HNRNPK_vs_Control1	0.614085	355
ENCODE	HEPG2.IGF2BP2_vs_Ctrl_234	0.614973	187
ENCODE	HEPG2.HDGF_vs_Ctrl_245	0.615385	117
ENCODE	K562.ATP5C1_vs_Control7	0.615385	143
ENCODE	K562.DDX52_vs_Control19	0.615385	78
ENCODE	HEPG2.SRSF7_vs_Ctrl_236	0.615789	190
ENCODE	K562.NUSAP1_vs_Control16	0.616279	86
ENCODE	HEPG2.DDX3X_vs_Ctrl_234	0.619048	210
ENCODE	HEPG2.RBM47_vs_Ctrl_241	0.619565	92
ENCODE	K562.GRSF1_vs_Control1	0.619632	163
ENCODE	K562.SUPT6H_vs_Control9	0.62069	174
ENCODE	HEPG2.RAVER1_vs_Ctrl_235	0.621622	222
ENCODE	K562.PABPC4_vs_Control4	0.623377	77
ENCODE	K562.AKAP1_vs_Control6	0.623853	109
ENCODE	K562.TRIP6_vs_Control2	0.624	125
ENCODE	K562.FXR2_vs_Control26	0.62449	245
ENCODE	K562.CCDC124_vs_Control7	0.625899	139
ENCODE	K562.AGO3_vs_Control22	0.627273	110
ENCODE	HEPG2.FTO_vs_Ctrl_240	0.628319	113
ENCODE	K562.SUPV3L1_vs_Control19	0.628713	202
ENCODE	K562.FXR2_vs_Control6	0.628866	97
ENCODE	HEPG2.HNRNPK_vs_Ctrl_234	0.629032	372
ENCODE	HEPG2.IGF2BP1_vs_Ctrl_235	0.629139	151
ENCODE	HEPG2.SF1_vs_Control4	0.62931	116
ENCODE	K562.DKC1_vs_Control7	0.629921	127
ENCODE	K562.SMNDC1_vs_Control21	0.630573	157
ENCODE	HEPG2.HNRNPA1_vs_Ctrl_242	0.631944	144
ENCODE	K562.SUGP2_vs_Control9	0.631944	144
ENCODE	K562.KHDRBS1_vs_Control18	0.632653	98
ENCODE	HEPG2.U2AF1_vs_Ctrl_255	0.632754	403
ENCODE	K562.PSIP1_vs_Control16	0.633028	109
ENCODE	K562.DDX28_vs_Control19	0.635514	107
ENCODE	K562.HNRNPK_vs_Control5	0.635922	206
ENCODE	K562.RAVER1_vs_Control4	0.636364	88
ENCODE	HEPG2.DHX30_vs_Ctrl_242	0.637681	69
ENCODE	HEPG2.HNRNPU_vs_Ctrl_242	0.638498	213
ENCODE	K562.DDX47_vs_Control22	0.639296	341
ENCODE	HEPG2.FASTKD1_vs_Ctrl_241	0.64	75
ENCODE	K562.ILF2_vs_Control13	0.641026	117
ENCODE	HEPG2.XRCC6_vs_Ctrl_235	0.642857	154
ENCODE	K562.DDX51_vs_Control19	0.64486	107
ENCODE	HEPG2.EXOSC9_vs_Ctrl_233	0.645833	96
ENCODE	HEPG2.SLTM_vs_Ctrl_235	0.646465	99
ENCODE	HEPG2.DNAJC2_vs_Ctrl_242	0.646552	116
ENCODE	HEPG2.SF1_vs_Ctrl_237	0.648855	131
ENCODE	HEPG2.STIP1_vs_Ctrl_241	0.65	120
ENCODE	K562.DDX3X_vs_Control6	0.651163	129
ENCODE	HEPG2.KHSRP_vs_Ctrl_234	0.651934	181
ENCODE	HEPG2.LARP4_vs_Ctrl_238	0.652695	167
ENCODE	K562.FAM120A_vs_Control19	0.654762	84
ENCODE	HEPG2.BCLAF1_vs_Ctrl_251	0.655172	145
ENCODE	HEPG2.FXR1_vs_Ctrl_234	0.656716	201
ENCODE	K562.UTP18_vs_Control7	0.657778	225
ENCODE	HEPG2.EWSR1_vs_Ctrl_245	0.657895	228
ENCODE	K562.AATF_vs_Control21	0.659341	91
ENCODE	HEPG2.CNOT7_vs_Ctrl_241	0.663507	211
ENCODE	HEPG2.MTPAP_vs_Ctrl_240	0.663717	113
ENCODE	K562.BCLAF1_vs_Control11	0.66443	149
ENCODE	HEPG2.U2AF2_vs_Ctrl_235	0.664596	322
ENCODE	HEPG2.U2AF2_vs_Ctrl_237	0.665217	230
ENCODE	HEPG2.DAZAP1_vs_Ctrl_254	0.666667	108
ENCODE	K562.HLTF_vs_Control21	0.666667	132
ENCODE	K562.RBFOX2_vs_Control18	0.666667	90
ENCODE	K562.SLBP_vs_Control18	0.666667	90
ENCODE	K562.G3BP1_vs_Control5	0.666667	96
ENCODE	K562.MTPAP_vs_Control10	0.668675	166
ENCODE	K562.BCCIP_vs_Control11	0.669355	124
ENCODE	K562.HNRNPU-rep_vs_Control15	0.670034	297
ENCODE	K562.U2AF2_vs_Control4	0.673387	248
ENCODE	K562.EXOSC9_vs_Control21	0.674242	132
ENCODE	K562.HNRNPF_vs_Control16	0.675676	148
ENCODE	HEPG2.PRPF8_vs_Control3	0.677524	307
ENCODE	HEPG2.SLBP_vs_Ctrl_254	0.683333	180
ENCODE	HEPG2.DDX28_vs_Ctrl_251	0.683673	98
ENCODE	HEPG2.NCBP2_vs_Ctrl_234	0.685185	324
ENCODE	HEPG2.NSUN2_vs_Ctrl_240	0.685484	124
ENCODE	HEPG2.TAF15_vs_Ctrl_236	0.68595	242
ENCODE	HEPG2.DAZAP1_vs_Ctrl_233	0.686047	86
ENCODE	K562.NPM1_vs_Control9	0.686747	83
ENCODE	HEPG2.SF3A3_vs_Ctrl_248	0.687919	298
ENCODE	HEPG2.BCCIP_vs_Ctrl_251	0.688995	209
ENCODE	HEPG2.RBM22_vs_Ctrl_256	0.68942	293
ENCODE	HEPG2.GRSF1_vs_Ctrl_241	0.690909	110
ENCODE	HEPG2.DDX24_vs_Ctrl_233	0.693182	88
ENCODE	HEPG2.PCBP1_vs_Ctrl_236	0.69338	287
ENCODE	K562.U2AF1_vs_Control4	0.693396	212
ENCODE	K562.NSUN2_vs_Control10	0.693548	186
ENCODE	HEPG2.UPF2_vs_Ctrl_251	0.693989	183
ENCODE	K562.RBM17_vs_Control1	0.693989	183
ENCODE	HEPG2.DDX19B_vs_Ctrl_245	0.695652	138
ENCODE	K562.NAA15_vs_Control7	0.695971	273
ENCODE	K562.PRPF8_vs_Control19	0.699387	326
ENCODE	K562.SFPQ_vs_Control9	0.701493	201
ENCODE	K562.YTHDC2_vs_Control9	0.703704	162
ENCODE	HEPG2.PUM2_vs_Ctrl_254	0.704641	237
ENCODE	K562.PPP1R8_vs_Control9	0.704918	183
ENCODE	K562.GEMIN5_vs_Control19	0.706294	143
ENCODE	K562.RPS10_vs_Control3	0.706522	92
ENCODE	HEPG2.SRP68_vs_Ctrl_251	0.707547	106
ENCODE	HEPG2.SAFB2_vs_Ctrl_242	0.708333	144
ENCODE	HEPG2.SF3B1_vs_Ctrl_240	0.710407	221
ENCODE	HEPG2.RBFOX2_vs_Ctrl_237	0.710843	83
ENCODE	K562.SRSF4_vs_Control21	0.7125	160
ENCODE	HEPG2.MAGOH_vs_Ctrl_234	0.713805	297
ENCODE	K562.EIF3D_vs_Control19	0.716599	247
ENCODE	HEPG2.YBX3_vs_Ctrl_242	0.717172	99
ENCODE	HEPG2.RPS2_vs_Ctrl_247	0.717647	170
ENCODE	K562.LIN28B_vs_Control16	0.722689	119
ENCODE	K562.TARDBP-rep_vs_Control12	0.722689	119
ENCODE	K562.AGGF1_vs_Control7	0.727575	301
ENCODE	K562.TRIM56_vs_Control16	0.727848	158
ENCODE	HEPG2.PRPF8_vs_Ctrl_251	0.729927	274
ENCODE	K562.RBM15_vs_Control7	0.730159	315
ENCODE	K562.DDX24_vs_Control6	0.731343	134
ENCODE	K562.SART3_vs_Control13	0.731707	82
ENCODE	K562.IGF2BP1_vs_Control5	0.734177	158
ENCODE	K562.SF3B4_vs_Control4	0.734783	230
ENCODE	K562.TARDBP_vs_Control5	0.735294	306
ENCODE	HEPG2.QKI_vs_Ctrl_236	0.735786	299
ENCODE	HEPG2.SF3B4_vs_Ctrl_236	0.736973	403
ENCODE	HEPG2.RBM25_vs_Ctrl_236	0.740351	285
ENCODE	K562.TARDBP_vs_Control12	0.742	500
ENCODE	K562.WDR43_vs_Control10	0.742424	198
ENCODE	HEPG2.HNRNPF_vs_Ctrl_242	0.743017	179
ENCODE	K562.POLR2G_vs_Control23	0.745098	51
ENCODE	K562.PUS1_vs_Control7	0.747573	412
ENCODE	HEPG2.CKAP4_vs_Ctrl_245	0.747604	313
ENCODE	K562.PKM_vs_Control15	0.75	132
ENCODE	HEPG2.NELFE_vs_Ctrl_236	0.75	240
ENCODE	HEPG2.RBM25_vs_Control3	0.753731	268
ENCODE	HEPG2.EIF4A3_vs_Ctrl_234	0.756494	308
ENCODE	HEPG2.EIF2S1_vs_Ctrl_234	0.756863	255
ENCODE	K562.AKAP8_vs_Control7	0.757764	161
ENCODE	K562.HNRNPA2B1_vs_Control9	0.761261	222
ENCODE	HEPG2.PCBP2_vs_Control2	0.761628	172
ENCODE	K562.AKAP8L_vs_Control7	0.761905	336
ENCODE	K562.SNRNP200_vs_Control9	0.762332	223
ENCODE	HEPG2.PCBP2_vs_Ctrl_235	0.766304	184
ENCODE	HEPG2.ILF2_vs_Ctrl_242	0.768116	138
ENCODE	K562.STIP1_vs_Control13	0.770833	96
ENCODE	HEPG2.ESF1_vs_Ctrl_255	0.770992	131
ENCODE	K562.KIF1C_vs_Control7	0.7713	223
ENCODE	K562.RBM39_vs_Control9	0.778226	248
ENCODE	HEPG2.XRN2_vs_Ctrl_251	0.781395	215
ENCODE	K562.SF3A3_vs_Control10	0.783217	286
ENCODE	HEPG2.PABPC4_vs_Ctrl_234	0.791837	245
ENCODE	K562.EFTUD2_vs_Control19	0.792553	376
ENCODE	HEPG2.FUBP3_vs_Ctrl_244	0.80597	201
ENCODE	K562.CNOT7_vs_Control13	0.811927	218
ENCODE	K562.PABPN1_vs_Control9	0.814655	232
ENCODE	HEPG2.RECQL_vs_Ctrl_236	0.816092	174
ENCODE	K562.MBNL1_vs_Control7	0.817164	268
ENCODE	HEPG2.SRFBP1_vs_Ctrl_256	0.819328	476
ENCODE	K562.SF1_vs_Control9	0.838828	273
ENCODE	K562.PCBP2_vs_Control5	0.857143	357
ENCODE	K562.SRPK2_vs_Control10	0.887273	275
MLL MBNL1 shRNA	MV411-MBNL1-sh65_vs_MV411-NT	0.98125	160
MLL MBNL1 shRNA	MOLM13-MBNL1-sh65_vs_MOLM13-NT	0.984791	263
MLL MBNL1 shRNA	MOLM13-12d-shMBNL1_vs_MOLM13-12d-shNT	0.994211	691
MLL MBNL1 shRNA	MV411-MBNL1-sh64_vs_MV411-NT	0.997925	482
