# Supplementary material for: MBNL1 regulates essential alternative RNA splicing patterns in MLL-rearranged leukemia
Source: Nat Commun. 2020 May 12;11:2369. doi: 10.1038/s41467-020-15733-8 (PMC7217953; doi:10.1038/s41467-020-15733-8)
Supplement: Supplementary file 6 — Supplementary Data 3 [file 41467_2020_15733_MOESM6_ESM.xlsx]

## Sheet: Summary
Supplemental Table 3
The following tables represent differentially expressed genes as calculated with AltAnalyze
DEG were determined using an empirical Bayes moderated t-test with 1.5-fold change cutoff

## Sheet: sh64vNT - day 4
Ensembl_gene	Definition	Symbol	Select Cellular Compartments	Select Protein Classes	Chromosome	Strand	Genomic Gene Corrdinates	GO-Biological Process	GO-Molecular Function	GO-Cellular Component	WikiPathways	avg-64	log_fold-64_vs_NT	fold-64_vs_NT	rawp-64_vs_NT	adjp-64_vs_NT	avg-NT
ENSG00000110514	MAP-kinase activating death domain [Source:HGNC Symbol;Acc:6766]	MADD	transmembrane	protein_coding	chr11	+	47290712-47351582	activation of MAPK activity // apoptosis // cell surface receptor linked signaling pathway // regulation of apoptosis // regulation of cell cycle	death receptor binding // protein binding // Rab guanyl-nucleotide exchange factor activity // protein kinase activator activity	cytoplasm // plasma membrane // integral to membrane	Deregulation of Rab and Rab Effector Genes in Bladder Cancer:WP2291 // BCL-XL prevents the binding of truncated BID to BAX. This is prevented by BAD. BAD can displace tBID from BCL-XL. :WP231	4.0619	0.247419	1.18708	0.461104	1	3.81448
ENSG00000086015	microtubule associated serine/threonine kinase 2 [Source:HGNC Symbol;Acc:19035]	MAST2		kinase|protein_coding	chr1	+	46252659-46501896	protein phosphorylation // regulation of interleukin-12 biosynthetic process // spermatid differentiation	magnesium ion binding // protein kinase activity // protein serine/threonine kinase activity // protein tyrosine kinase activity // protein binding // ATP binding // microtubule binding // transferase activity, transferring phosphorus-containing groups // phosphatase binding	cytoplasm // plasma membrane // microtubule cytoskeleton		2.74479	0.0635461	1.04503	0.845165	1	2.68124
ENSG00000211768	T cell receptor beta joining 2-4 [Source:HGNC Symbol;Acc:12172]	TRBJ2-4		TR_J_gene	chr7	+	142334840-142498888					0.0869899	Insufficient Expression	Insufficient Expression	1	1	0.0869899
ENSG00000270599		RP11-324O2.6		antisense	chr10	-	114172053-114179765					0.0617418	Insufficient Expression	Insufficient Expression	1	1	0.0617418
ENSG00000211765	T cell receptor beta joining 2-2 [Source:HGNC Symbol;Acc:12169]	TRBJ2-2		TR_J_gene	chr7	+	142021110-142498853					0.0554368	Insufficient Expression	Insufficient Expression	1	1	0.0554368
ENSG00000211764	T cell receptor beta joining 2-1 [Source:HGNC Symbol;Acc:12168]	TRBJ2-1		TR_J_gene	chr7	+	142013413-142498925					0.0196523	Insufficient Expression	Insufficient Expression	1	1	0.0196523
ENSG00000169740	zinc finger protein 32 [Source:HGNC Symbol;Acc:13095]	ZNF32	nucleus	transcription regulator|protein_coding	chr10	-	44139307-44144304	transcription, DNA-dependent // regulation of transcription, DNA-dependent	DNA binding // zinc ion binding	nucleus		1.16997	Insufficient Expression	Insufficient Expression	0.73601	1	1.23385
ENSG00000261609	microRNA 4720 [Source:HGNC Symbol;Acc:41705]	MIR4720		lincRNA	chr16	+	81419068-81421165					0.0453288	Insufficient Expression	Insufficient Expression	1	1	0.0453288
ENSG00000169744	LIM domain binding 2 [Source:HGNC Symbol;Acc:6533]	LDB2	nucleus	protein_coding	chr4	-	16503164-16900432	hair follicle development // epithelial structure maintenance // somatic stem cell maintenance // positive regulation of cellular component biogenesis // positive regulation of transcription from RNA polymerase II promoter	transcription factor binding transcription factor activity // transcription cofactor activity // protein binding // enzyme binding // LIM domain binding	nucleus // transcription factor complex		0.00550872	Insufficient Expression	Insufficient Expression	1	1	0.00550872
ENSG00000215864	neuroblastoma breakpoint family, member 7 [Source:HGNC Symbol;Acc:31989]	NBPF7		unprocessed_pseudogene	chr1	-	120377388-120387779					0.0251513	Insufficient Expression	Insufficient Expression	0.823811	1	0.0166587
ENSG00000215866		RP11-426L16.8		lincRNA	chr1	-	113362792-113393265					0.0288568	Insufficient Expression	Insufficient Expression	0.799853	1	0.0191121
ENSG00000215860	PDZ domain containing 1 pseudogene 1 [Source:HGNC Symbol;Acc:31974]	PDZK1P1		transcribed_unprocessed_pseudogene	chr1	-	145924388-145942619					0.0497853	Insufficient Expression	Insufficient Expression	0.501946	1	0.0195697
ENSG00000215861		WI2-1896O14.1		unprocessed_pseudogene	chr1	-	144676874-144994860					0.0528259	Insufficient Expression	Insufficient Expression	1	1	0.0528259
ENSG00000215863		RP11-495P10.2		processed_transcript	chr1	-	147835127-147931933					0.436454	Insufficient Expression	Insufficient Expression	0.833523	1	0.426566
ENSG00000266469		CTB-131K11.1		antisense	chr17	+	37558046-37562486					0.173435	Insufficient Expression	Insufficient Expression	0.710689	1	0.207002
ENSG00000168297	PX domain containing serine/threonine kinase [Source:HGNC Symbol;Acc:23326]	PXK	nucleus	kinase|protein_coding	chr3	+	58318607-58411748	protein phosphorylation // inflammatory response // cell communication // negative regulation of ATPase activity // negative regulation of ion transport // regulation of synaptic transmission	actin binding // protein kinase activity // protein binding // ATP binding // protein C-terminus binding // transferase activity, transferring phosphorus-containing groups // phosphatidylinositol binding	nucleus // cytoplasm // centrosome // plasma membrane		5.14724	-0.415963	-1.33419	0.0798062	0.73677	5.56321
ENSG00000168291	pyruvate dehydrogenase (lipoamide) beta [Source:HGNC Symbol;Acc:8808]	PDHB		protein_coding	chr3	-	58413357-58419584	glucose metabolic process // acetyl-CoA biosynthetic process from pyruvate // pyruvate metabolic process // tricarboxylic acid cycle // metabolic process // regulation of acetyl-CoA biosynthetic process from pyruvate // small molecule metabolic process	catalytic activity // pyruvate dehydrogenase activity // pyruvate dehydrogenase (acetyl-transferring) activity	mitochondrion // mitochondrial matrix // pyruvate dehydrogenase complex	Glycolysis and Gluconeogenesis:WP534	5.53423	-0.14572	-1.10628	0.232042	1	5.67995
ENSG00000254140		RP11-731F5.1		lincRNA	chr14	-	106067809-107170367					0.0227049	Insufficient Expression	Insufficient Expression	1	1	0.0227049
ENSG00000226453		RP11-379B8.1		lincRNA	chr6	-	82554902-82643197					0.491249	Insufficient Expression	Insufficient Expression	0.33639	1	0.349247
ENSG00000226450	cytochrome P450, family 2, subfamily D, polypeptide 8 pseudogene 1 [Source:HGNC Symbol;Acc:2628]	CYP2D8P1		unprocessed_pseudogene	chr22	-	42545877-42551007					1.08914	Insufficient Expression	Insufficient Expression	0.353549	1	0.785799
ENSG00000149798	CDC42 effector protein (Rho GTPase binding) 2 [Source:HGNC Symbol;Acc:16263]	CDC42EP2		protein_coding	chr11	+	65082289-65089900	actin filament organization // regulation of cell shape // actin cytoskeleton organization // positive regulation of actin filament polymerization // positive regulation of pseudopodium assembly // positive regulation of protein complex assembly // positive regulation of Rho GTPase activity	opioid peptide activity // Rho GTPase activator activity // protein binding // GTP-Rho binding	cytoplasm // plasma membrane // endomembrane system // microtubule cytoskeleton // membrane		0.13285	Insufficient Expression	Insufficient Expression	0.915673	1	0.137486
ENSG00000183054	RANBP2-like and GRIP domain containing 6 [Source:HGNC Symbol;Acc:32419]	RGPD6		protein_coding	chr2	-	111271389-111334762	protein targeting to Golgi // intracellular transport	protein binding	cytoplasm		0.403617	Insufficient Expression	Insufficient Expression	0.900083	1	0.386502
ENSG00000259244		RP11-182J1.12		processed_transcript	chr15	-	85056472-85070180					1.27805	Insufficient Expression	Insufficient Expression	0.671789	1	1.00678
ENSG00000250565	ATPase, H+ transporting, lysosomal 31kDa, V1 subunit E2 [Source:HGNC Symbol;Acc:18125]	ATP6V1E2		protein_coding	chr2	-	46717889-46769696	cellular iron ion homeostasis // insulin receptor signaling pathway // ATP hydrolysis coupled proton transport // transferrin transport // interaction with host // transmembrane transport // phagosome maturation	hydrogen-exporting ATPase activity, phosphorylative mechanism // proton-transporting ATPase activity, rotational mechanism	acrosomal vesicle // cytosol // proton-transporting two-sector ATPase complex, catalytic domain		0.368162	Insufficient Expression	Insufficient Expression	0.037719	0.544477	0.592223
ENSG00000187961	kelch-like family member 17 [Source:HGNC Symbol;Acc:24023]	KLHL17		protein_coding	chr1	+	895967-901095	brain development // protein ubiquitination // actin cytoskeleton organization	protein binding // POZ domain binding // protein complex scaffold // actin filament binding	plasma membrane // postsynaptic density // actin cytoskeleton // cell junction // dendrite cytoplasm // neuronal cell body // postsynaptic membrane		3.49963	0.492949	1.40732	0.275215	1	3.00668
ENSG00000162843	WD repeat domain 64 [Source:HGNC Symbol;Acc:26570]	WDR64		protein_coding	chr1	+	241815580-241965435		protein binding			0.00728105	Insufficient Expression	Insufficient Expression	1	1	0.00728105
ENSG00000162849	kinesin family member 26B [Source:HGNC Symbol;Acc:25484]	KIF26B		protein_coding	chr1	+	245318287-245872733	microtubule-based movement // positive regulation of cell-cell adhesion // establishment of cell polarity // ureteric bud invasion	microtubule motor activity // ATP binding // microtubule binding	cytoplasm // microtubule // microtubule associated complex		0.0367715	Insufficient Expression	Insufficient Expression	0.680357	1	0.0545455
ENSG00000149243	kelch-like family member 35 [Source:HGNC Symbol;Acc:26597]	KLHL35		protein_coding	chr11	-	75133438-75141674		protein binding			1.47183	Insufficient Expression	Insufficient Expression	0.830081	1	1.51972
ENSG00000184702	septin 5 [Source:HGNC Symbol;Acc:9164]	SEPT5		protein_coding	chr22	+	19701987-19712295	cytokinesis // GTP catabolic process // cell cycle // synaptic vesicle targeting // regulation of exocytosis	GTPase activity // structural molecule activity // protein binding // GTP binding	plasma membrane // cell cortex // synaptic vesicle // septin complex // terminal button // axon terminus // synapse	Parkin-Ubiquitin Proteasomal System pathway:WP2359 // Parkinsons Disease Pathway:WP2371	3.47399	-0.420488	-1.33838	0.0772632	0.728116	3.89448
ENSG00000184708	eukaryotic translation initiation factor 4E nuclear import factor 1 [Source:HGNC Symbol;Acc:16687]	EIF4ENIF1	nucleus	protein_coding	chr22	-	31835349-31892094		translation initiation factor activity // protein binding // protein transporter activity	nucleus // cytoplasm // cytosol // PML body // nuclear speck // intracellular membrane-bounded organelle		3.03269	0.0946013	1.06777	0.157146	0.918428	2.93809
ENSG00000163462	tripartite motif containing 46 [Source:HGNC Symbol;Acc:19019]	TRIM46		protein_coding	chr1	+	155145421-155157447		protein binding // zinc ion binding	intracellular		0.670924	Insufficient Expression	Insufficient Expression	0.492451	1	0.764041
ENSG00000163463	keratinocyte associated protein 2 [Source:HGNC Symbol;Acc:28942]	KRTCAP2	transmembrane	protein_coding	chr1	-	155141884-155159747	biological_process	molecular_function	cellular_component // oligosaccharyltransferase complex // integral to membrane		5.63595	-0.0361935	-1.0254	0.683846	1	5.67215
ENSG00000163464	chemokine (C-X-C motif) receptor 1 [Source:HGNC Symbol;Acc:6026]	CXCR1	transmembrane	GPCR(Gq)|protein_coding	chr2	-	219027568-219031718	dendritic cell chemotaxis // chemotaxis // inflammatory response // cell surface receptor linked signaling pathway // G-protein coupled receptor protein signaling pathway // elevation of cytosolic calcium ion concentration // negative regulation of cAMP biosynthetic process // activation of phospholipase D activity // receptor internalization // chemokine-mediated signaling pathway	interleukin-8 receptor activity // G-protein coupled receptor activity // chemokine receptor activity // interleukin-8 binding // G-protein gamma-subunit binding	plasma membrane // membrane // integral to membrane	GPCRs, Class A Rhodopsin-like:WP455 // Peptide GPCRs:WP24 // GPCRs, Other:WP117	0.0355081	Insufficient Expression	Insufficient Expression	0.143839	0.899259	0.130773
ENSG00000163466	actin related protein 2/3 complex, subunit 2, 34kDa [Source:HGNC Symbol;Acc:705]	ARPC2		protein_coding	chr2	+	219081817-219119079	cellular component movement // regulation of actin filament polymerization // positive regulation of actin filament polymerization // innate immune response	actin binding // structural constituent of cytoskeleton // protein binding // kinesin binding // AP-1 adaptor complex binding // Arp2/3 complex binding	cytoplasm // endosome // Golgi apparatus // cytosol // cytoskeleton // Arp2/3 protein complex // plasma membrane // focal adhesion // actin cytoskeleton // cell leading edge // cell projection	Pathogenic Escherichia coli infection:KEGG-hsa05130:WP2272	7.27047	-0.0497536	-1.03509	0.452353	1	7.32022
ENSG00000163467	TSSK6 activating co-chaperone [Source:HGNC Symbol;Acc:30636]	TSACC		protein_coding	chr1	+	156307105-156316786		chaperone binding	cytoplasm		0.321439	Insufficient Expression	Insufficient Expression	0.899459	1	0.333869
ENSG00000163468	chaperonin containing TCP1, subunit 3 (gamma) [Source:HGNC Symbol;Acc:1616]	CCT3		protein_coding	chr1	-	156278759-156337664	protein folding // binding of sperm to zona pellucida // cellular protein metabolic process // 'de novo' posttranslational protein folding	protein binding // ATP binding // unfolded protein binding	cytoplasm // cytosol // chaperonin-containing T-complex // cytoskeleton // microtubule // plasma membrane		8.14541	-0.177213	-1.1307	0.674146	1	8.32262
ENSG00000162599	nuclear factor I/A [Source:HGNC Symbol;Acc:7784]	NFIA	nucleus	transcription regulator|protein_coding	chr1	+	61330931-61928465	DNA replication // transcription, DNA-dependent // regulation of transcription, DNA-dependent // response to organic cyclic compound // viral genome replication // positive regulation of transcription, DNA-dependent // positive regulation of transcription from RNA polymerase II promoter	DNA binding // sequence-specific DNA binding transcription factor activity // protein binding // transcription factor binding	intracellular // nucleus // cell junction	miR-targeted genes in muscle cell - TarBase:WP2005 // miR-targeted genes in lymphocytes - TarBase:WP2004	0.00301294	Insufficient Expression	Insufficient Expression	0.902006	1	0.00762893
ENSG00000162591	multiple EGF-like-domains 6 [Source:HGNC Symbol;Acc:3232]	MEGF6	extracellular	protein_coding	chr1	-	3406484-3528059	biological_process	calcium ion binding // protein binding	cellular_component // extracellular region		0.209255	Insufficient Expression	Insufficient Expression	0.817245	1	0.166097
ENSG00000029363	BCL2-associated transcription factor 1 [Source:HGNC Symbol;Acc:16863]	BCLAF1		transcription regulator|protein_coding	chr6	-	136578001-136610989	transcription, DNA-dependent // induction of apoptosis // positive regulation of apoptosis // regulation of DNA-dependent transcription in response to stress // negative regulation of transcription, DNA-dependent // positive regulation of transcription initiation, DNA-dependent	DNA binding // protein binding	nucleus // nucleolus // cytoplasm		4.23666	-0.0977125	-1.07008	0.122924	0.858213	4.33438
ENSG00000267737		AC061992.2		lincRNA	chr17	+	76311810-76343879					0.0846258	Insufficient Expression	Insufficient Expression	0.970894	1	0.0866548
ENSG00000162594	interleukin 23 receptor [Source:HGNC Symbol;Acc:19100]	IL23R		receptor|protein_coding	chr1	+	67604590-67725662	positive regulation of T cell mediated cytotoxicity // positive regulation of defense response to virus by host // positive regulation of T-helper 1 type immune response // inflammatory response // positive regulation of activation of JAK2 kinase activity // response to lipopolysaccharide // negative regulation of interleukin-10 production // positive regulation of granulocyte macrophage colony-s…	interleukin-12 receptor binding // protein binding // interleukin-23 binding // interleukin-23 receptor activity	interleukin-23 receptor complex		0.10183	Insufficient Expression	Insufficient Expression	0.904349	1	0.091969
ENSG00000118640	vesicle-associated membrane protein 8 [Source:HGNC Symbol;Acc:12647]	VAMP8	transmembrane	protein_coding	chr2	+	85788685-85809154	autophagic vacuole fusion // protein complex assembly // post-Golgi vesicle-mediated transport // vesicle fusion // cellular membrane fusion // cellular membrane organization // vesicle-mediated transport // regulation of endocytosis	protein binding // syntaxin binding	mitochondrion // lysosomal membrane // early endosome // plasma membrane // membrane // integral to membrane // stored secretory granule // secretory granule membrane // SNARE complex // late endosome membrane // recycling endosome		8.25002	0.327305	1.25467	0.0138157	0.369505	7.92271
ENSG00000168488	ataxin 2-like [Source:HGNC Symbol;Acc:31326]	ATXN2L		protein_coding	chr16	+	28710210-28848558	biological_process // regulation of cytoplasmic mRNA processing body assembly // stress granule assembly	molecular_function // protein binding	stress granule // membrane // nuclear speck		5.55567	-0.0255034	-1.01783	0.876064	1	5.58117
ENSG00000253147		RP11-369E15.4		lincRNA	chr8	+	20810638-20826415					2.28887	Insufficient Expression	Insufficient Expression	0.807771	1	2.3794
ENSG00000253141		CTB-164N12.1		lincRNA	chr5	+	172890503-172911587					0.029548	Insufficient Expression	Insufficient Expression	1	1	0.029548
ENSG00000115073	ARP1 actin-related protein 1 homolog B, centractin beta (yeast) [Source:HGNC Symbol;Acc:168]	ACTR1B		protein_coding	chr2	-	98272431-98280570	antigen processing and presentation of exogenous peptide antigen via MHC class II	protein binding // ATP binding	cytoplasm // centrosome // cytosol // dynactin complex		4.93443	-0.0978947	-1.07021	0.490427	1	5.03233
ENSG00000259162		RP11-203M5.6		transcribed_unprocessed_pseudogene	chr14	+	20906141-20909427					1.15238	Insufficient Expression	Insufficient Expression	0.0320368	0.507112	0.423215
ENSG00000213853	epithelial membrane protein 2 [Source:HGNC Symbol;Acc:3334]	EMP2	transmembrane	protein_coding	chr16	-	10622279-10674555	positive regulation of cell-matrix adhesion // cell proliferation	integrin binding	membrane // integral to membrane // apical plasma membrane		0.0626372	Insufficient Expression	Insufficient Expression	0.706846	1	0.0833883
ENSG00000029534	ankyrin 1, erythrocytic [Source:HGNC Symbol;Acc:492]	ANK1		protein_coding	chr8	-	41510739-41754280	porphyrin biosynthetic process // exocytosis // ER to Golgi vesicle-mediated transport // cytoskeleton organization // signal transduction // axon guidance // monovalent inorganic cation transport // maintenance of epithelial cell apical/basal polarity // erythrocyte development // protein targeting to plasma membrane	structural molecule activity // structural constituent of cytoskeleton // protein binding // cytoskeletal adaptor activity // enzyme binding // spectrin binding // ATPase binding	cytosol // cytoskeleton // plasma membrane // spectrin-associated cytoskeleton // membrane // basolateral plasma membrane // sarcoplasmic reticulum // cortical cytoskeleton // M band		0.00889621	Insufficient Expression	Insufficient Expression	0.96109	1	0.010758
ENSG00000229308		AC010084.1		lincRNA	chrY	+	3904538-3968361					0.378989	Insufficient Expression	Insufficient Expression	0.0677144	0.686868	0.117241
ENSG00000055070	SUZ RNA binding domain containing 1 [Source:HGNC Symbol;Acc:30232]	SZRD1		protein_coding	chr1	+	16679070-16724640					2.95056	-0.384499	-1.30541	0.0315261	0.503712	3.33506
ENSG00000155719	otoancorin [Source:HGNC Symbol;Acc:16378]	OTOA	extracellular	protein_coding	chr16	+	21689835-21772050	sensory perception of sound		proteinaceous extracellular matrix // apical plasma membrane // anchored to membrane		0.0176784	Insufficient Expression	Insufficient Expression	0.746982	1	0.00501384
ENSG00000227413		RP5-1042K10.12		processed_pseudogene	chr22	+	40829140-40829645					0.0945976	Insufficient Expression	Insufficient Expression	1	1	0.0945976
ENSG00000162337	low density lipoprotein receptor-related protein 5 [Source:HGNC Symbol;Acc:6697]	LRP5	transmembrane	receptor|protein_coding	chr11	+	68080077-68216743	gastrulation with mouth forming second // positive regulation of mesenchymal cell proliferation // osteoblast development // glucose catabolic process // endocytosis // regulation of blood pressure // positive regulation of cell proliferation // anterior/posterior pattern formation // Wnt receptor signaling pathway // embryonic limb morphogenesis // cholesterol homeostasis // Wnt receptor signali…	protein binding // coreceptor activity // Wnt-protein binding // Wnt receptor activity	endoplasmic reticulum // plasma membrane // integral to membrane // receptor complex	Wnt Signaling Pathway and Pluripotency:WP399 // MicroRNAs in cardiomyocyte hypertrophy:WP1544 // Wnt Signaling Pathway Netpath:WP363	3.40235	0.138713	1.10092	0.355319	1	3.26364
ENSG00000182010	rhotekin 2 [Source:HGNC Symbol;Acc:19364]	RTKN2		protein_coding	chr10	-	63942794-64028466	signal transduction // positive regulation of cell proliferation // hemopoiesis	protein binding // phospholipid binding	plasma membrane		0.0103558	Insufficient Expression	Insufficient Expression	0.863893	1	0.00388365
ENSG00000182013	paraneoplastic Ma antigen family-like 1 [Source:HGNC Symbol;Acc:25578]	PNMAL1		protein_coding	chr19	-	46969748-46974820					0.00957703	Insufficient Expression	Insufficient Expression	1	1	0.00957703
ENSG00000186704	deltex homolog 2 pseudogene 1 [Source:HGNC Symbol;Acc:42352]	DTX2P1		transcribed_unprocessed_pseudogene	chr7	+	76607934-76673092					1.86121	Insufficient Expression	Insufficient Expression	0.467638	1	1.93622
ENSG00000245293		RP11-286E11.1		antisense	chr4	-	108784635-108899955					0.0355779	Insufficient Expression	Insufficient Expression	0.684168	1	0.0175662
ENSG00000164659	KIAA1324-like [Source:HGNC Symbol;Acc:21945]	KIAA1324L	transmembrane	protein_coding	chr7	-	86506222-86689015			integral to membrane		0.00447311	Insufficient Expression	Insufficient Expression	0.732743	1	0.0174307
ENSG00000164654	missing oocyte, meiosis regulator, homolog (Drosophila) [Source:HGNC Symbol;Acc:21905]	MIOS		protein_coding	chr7	+	7606503-7648560		protein binding			1.94879	-0.119748	-1.08654	0.320737	1	2.06854
ENSG00000149187	CUGBP, Elav-like family member 1 [Source:HGNC Symbol;Acc:2549]	CELF1	nucleus	splicing regulator|protein_coding	chr11	-	47487496-47587121	mRNA splice site selection // mRNA processing // germ cell development // spermatid development // embryo development // RNA interference // positive regulation of multicellular organism growth // regulation of RNA splicing	nucleotide binding // translation repressor activity, nucleic acid binding // nucleic acid binding // RNA binding // mRNA binding // protein binding // translation initiation factor binding // BRE binding	nucleus // cytoplasm // ribonucleoprotein complex	Adipogenesis:WP236 // mRNA Processing:WP411	3.17957	0.383495	1.3045	0.0161547	0.390271	2.79607
ENSG00000206113		RP11-503N18.1		antisense	chr4	+	2420701-2430972					0.125645	Insufficient Expression	Insufficient Expression	0.915092	1	0.117968
ENSG00000161021	mastermind-like 1 (Drosophila) [Source:HGNC Symbol;Acc:13632]	MAML1	transmembrane	protein_coding	chr5	+	179159851-179223512	atrioventricular node development // transcription initiation from RNA polymerase II promoter // protein phosphorylation // Notch signaling pathway // gene expression // positive regulation of myotube differentiation // myoblast differentiation // positive regulation of transcription from RNA polymerase II promoter // positive regulation of muscle cell differentiation // atrioventricular node cel…	transcription coactivator activity // protein binding // protein kinase binding // peptide antigen binding	nucleus // nucleoplasm // nuclear speck // intracellular membrane-bounded organelle	Notch Signaling Pathway:WP268 // Notch Signaling Pathway:WP61 // Eicosanoid Synthesis:WP167	1.17624	0.202936	1.15104	0.0571772	0.636776	0.973301
ENSG00000256928		RP11-809N8.2		antisense	chr11	-	73106604-73107481					0.0682999	Insufficient Expression	Insufficient Expression	0.599434	1	0.045447
ENSG00000254690		GS1-393G12.12		antisense	chr8	-	145538253-145538801					2.79853	Insufficient Expression	Insufficient Expression	0.138629	0.890315	2.22071
ENSG00000254693		RP11-58K22.5		antisense	chr11	-	44626058-44626887					0.06252	Insufficient Expression	Insufficient Expression	1	1	0.06252
ENSG00000254699		RP11-12D16.2		lincRNA	chr11	-	85903829-85904524					0.183603	Insufficient Expression	Insufficient Expression	1	1	0.183603
ENSG00000266921		RP11-15A1.7		antisense	chr19	-	44501048-44506988					0.089665	Insufficient Expression	Insufficient Expression	0.817045	1	0.0773692
ENSG00000257341		CRIP1		retained_intron|nonsense_mediated_decay	chr14	+	105953536-105958604	apoptosis // immune response // heart development // cell proliferation // response to organic substance // response to zinc ion // regulation of gene expression // prostate gland stromal morphogenesis // cellular response to antibiotic // cellular response to UV-B	AT DNA binding // zinc ion binding // DNA bending activity // peptide binding	cytoplasm		0.255886	Insufficient Expression	Insufficient Expression	0.677144	1	0.185363
ENSG00000257345		RP11-511B23.1		lincRNA	chr12	+	93392994-93413596					0.027619	Insufficient Expression	Insufficient Expression	1	1	0.027619
ENSG00000151923	TIA1 cytotoxic granule-associated RNA binding protein-like 1 [Source:HGNC Symbol;Acc:11804]	TIAL1	nucleus	protein_coding	chr10	-	121332980-121356541	regulation of transcription from RNA polymerase II promoter // apoptosis // induction of apoptosis // defense response // germ cell development // positive regulation of cell proliferation // stem cell division	nucleotide binding // nucleic acid binding // RNA binding // AU-rich element binding	nucleus // cytoplasm // lysosome // stress granule		4.84892	0.136321	1.0991	0.553662	1	4.71259
ENSG00000228943		RP5-1053E7.2		processed_pseudogene	chr1	+	28436250-28436809					0.140864	Insufficient Expression	Insufficient Expression	1	1	0.140864
ENSG00000256690		RP11-727F15.9		antisense	chr11	+	62599706-62601515					1.33473	Insufficient Expression	Insufficient Expression	0.775232	1	1.27444
ENSG00000165309	armadillo repeat containing 3 [Source:HGNC Symbol;Acc:30964]	ARMC3		protein_coding	chr10	+	23216953-23326518		binding // protein binding			0.00820199	Insufficient Expression	Insufficient Expression	1	1	0.00820199
ENSG00000165304	maternal embryonic leucine zipper kinase [Source:HGNC Symbol;Acc:16870]	MELK		kinase|protein_coding	chr9	+	36572859-36677678	G2/M transition of mitotic cell cycle // protein phosphorylation // apoptosis // cell proliferation // lipopolysaccharide biosynthetic process // hemopoiesis // positive regulation of apoptosis // protein autophosphorylation // neural precursor cell proliferation	protein kinase activity // protein serine/threonine kinase activity // protein tyrosine kinase activity // non-membrane spanning protein tyrosine kinase activity // calcium ion binding // protein binding // ATP binding // lipid binding // transferase activity, transferring phosphorus-containing groups // phosphotransferase activity, alcohol group as acceptor	cytoplasm // plasma membrane // cell cortex // membrane		3.45378	-0.376513	-1.2982	0.645852	1	3.83029
ENSG00000165300	SLIT and NTRK-like family, member 5 [Source:HGNC Symbol;Acc:20295]	SLITRK5	transmembrane	protein_coding	chr13	+	88324870-88331868	synaptic transmission // axonogenesis // grooming behavior // response to xenobiotic stimulus // striatum development // adult behavior // skin development // dendrite morphogenesis // cardiovascular system development	protein binding	integral to membrane		0.0679295	Insufficient Expression	Insufficient Expression	0.643279	1	0.0438335
ENSG00000101608	myosin, light chain 12A, regulatory, non-sarcomeric [Source:HGNC Symbol;Acc:16701]	MYL12A		protein_coding	chr18	+	3247479-3256234	regulation of cell shape // protein targeting to plasma membrane	calcium ion binding // glutamate receptor binding	stress fiber // myosin II complex // Z disc // protein complex	TSH signaling pathway:WP2032	7.10361	0.265957	1.20243	0.369755	1	6.83766
ENSG00000101605	myomesin 1 [Source:HGNC Symbol;Acc:7613]	MYOM1		protein_coding	chr18	-	3066805-3220106	muscle contraction	protein binding // structural constituent of muscle // protein homodimerization activity	striated muscle myosin thick filament // sarcomere // M band	Striated Muscle Contraction:WP383	0.417483	Insufficient Expression	Insufficient Expression	0.341848	1	0.947967
ENSG00000170100	zinc finger protein 778 [Source:HGNC Symbol;Acc:26479]	ZNF778	nucleus	transcription regulator|protein_coding	chr16	+	89284118-89302402	transcription, DNA-dependent // regulation of transcription, DNA-dependent	nucleic acid binding // DNA binding // zinc ion binding	intracellular // nucleus		0.598345	Insufficient Expression	Insufficient Expression	0.98039	1	0.594578
ENSG00000198791	CCR4-NOT transcription complex, subunit 7 [Source:HGNC Symbol;Acc:14101]	CNOT7	nucleus	transcription regulator|protein_coding	chr8	-	17086737-17104387	nuclear-transcribed mRNA catabolic process, deadenylation-dependent decay // nuclear-transcribed mRNA poly(A) tail shortening // deadenylation-dependent decapping of nuclear-transcribed mRNA // carbohydrate metabolic process // transcription, DNA-dependent // signal transduction // positive regulation of cell proliferation // negative regulation of cell proliferation // gene expression // RNA met…	3'-5'-exoribonuclease activity // nucleic acid binding // sequence-specific DNA binding transcription factor activity // exoribonuclease activity // poly(A)-specific ribonuclease activity // signal transducer activity // protein binding	cytoplasmic mRNA processing body // nucleus // cytoplasm // cytosol // CCR4-NOT complex		4.47755	-0.0135155	-1.00941	0.953981	1	4.49106
ENSG00000198792	transmembrane protein 184B [Source:HGNC Symbol;Acc:1310]	TMEM184B	transmembrane	protein_coding	chr22	-	38615298-38669040			integral to membrane		2.74635	0.517757	1.43173	0.0651842	0.679789	2.22859
ENSG00000198793	mechanistic target of rapamycin (serine/threonine kinase) [Source:HGNC Symbol;Acc:3942]	MTOR	nucleus	protein_coding	chr1	-	11166592-11322564	positive regulation of protein phosphorylation // positive regulation of endothelial cell proliferation // regulation of glycogen biosynthetic process // regulation of carbohydrate metabolic process // protein phosphorylation // response to stress // signal transduction // epidermal growth factor receptor signaling pathway // germ cell development // response to nutrient // insulin receptor signa…	RNA polymerase III type 1 promoter DNA binding // RNA polymerase III type 2 promoter DNA binding // RNA polymerase III type 3 promoter DNA binding // TFIIIC-class transcription factor binding // protein serine/threonine kinase activity // binding // protein binding // ATP binding // drug binding // kinase activity // transferase activity, transferring phosphorus-containing groups // phosphotransf…	Golgi membrane // nucleus // cytoplasm // mitochondrial outer membrane // lysosome // endoplasmic reticulum membrane // cytosol // phosphatidylinositol 3-kinase complex // endomembrane system // membrane // PML body // TORC1 complex // TORC2 complex // mTOR-FKBP12-rapamycin complex	Insulin Signaling:WP481 // TOR Signaling:WP1471 // BDNF signaling pathway:WP2380 // TSLP Signaling Pathway:WP2203 // RANKL/RANK Signaling Pathway:WP2018 // MicroRNAs in cardiomyocyte hypertrophy:WP1544 // AMPK Signaling:WP1403 // Senescence and Autophagy:WP615 // Alpha 6 Beta 4 signaling pathway:WP244 // FSH signaling pathway:WP2035 // EGF/EGFR Signaling Pathway:WP437 // Leptin signaling pathway:…	3.67552	0.0321256	1.02252	0.691619	1	3.64339
ENSG00000198794	secretory carrier membrane protein 5 [Source:HGNC Symbol;Acc:30386]	SCAMP5	transmembrane	protein_coding	chr15	+	75249560-75313837	exocytosis // protein transport // response to endoplasmic reticulum stress // negative regulation of endocytosis // positive regulation of calcium ion-dependent exocytosis // positive regulation of cytokine secretion	protein binding	Golgi membrane // plasma membrane // integral to membrane // cell junction // synaptic vesicle membrane // SNARE complex // trans-Golgi network membrane // recycling endosome membrane		1.05406	Insufficient Expression	Insufficient Expression	0.988389	1	1.05222
ENSG00000198795	zinc finger protein 521 [Source:HGNC Symbol;Acc:24605]	ZNF521	nucleus	transcription regulator|protein_coding	chr18	-	22641890-22932154	transcription, DNA-dependent // regulation of transcription, DNA-dependent // multicellular organismal development // cell differentiation	nucleic acid binding // DNA binding // zinc ion binding // protein domain specific binding	nucleus		2.33124	-0.41029	-1.32895	0.122635	0.858171	2.74153
ENSG00000197779	zinc finger protein 81 [Source:HGNC Symbol;Acc:13156]	ZNF81	nucleus	transcription regulator|protein_coding	chrX	+	47696301-47861960	transcription, DNA-dependent // regulation of transcription, DNA-dependent	nucleic acid binding // DNA binding // sequence-specific DNA binding transcription factor activity // zinc ion binding	intracellular // nucleus		0.419517	Insufficient Expression	Insufficient Expression	0.952917	1	0.42862
ENSG00000198797	family with sequence similarity 5, member B [Source:HGNC Symbol;Acc:13746]	FAM5B	extracellular	protein_coding	chr1	+	177140063-177251558			extracellular region		0.00815318	Insufficient Expression	Insufficient Expression	1	1	0.00815318
ENSG00000231426		RP5-899B16.1		lincRNA	chr6	+	140092210-140181288					0.206711	Insufficient Expression	Insufficient Expression	0.0947219	0.783004	0.0617688
ENSG00000198799	leucine-rich repeats and immunoglobulin-like domains 2 [Source:HGNC Symbol;Acc:20889]	LRIG2	transmembrane	protein_coding	chr1	+	113615831-113669822		protein binding	cytoplasm // plasma membrane // integral to membrane		1.08816	Insufficient Expression	Insufficient Expression	0.544528	1	1.0151
ENSG00000197774	essential meiotic endonuclease 1 homolog 2 (S. pombe) [Source:HGNC Symbol;Acc:27289]	EME2	nucleus	protein_coding	chr16	+	1823208-1831709	DNA metabolic process // DNA repair // DNA recombination	DNA binding // nuclease activity // endonuclease activity	nucleus		2.13162	1.02596	2.03632	0.0315188	0.503712	1.10566
ENSG00000175556	LON peptidase N-terminal domain and ring finger 3 [Source:HGNC Symbol;Acc:21152]	LONRF3		protein_coding	chrX	+	118108581-118156888	proteolysis	ATP-dependent peptidase activity // protein binding // zinc ion binding			1.04441	Insufficient Expression	Insufficient Expression	0.88889	1	1.01361
ENSG00000197771	minichromosome maintenance complex binding protein [Source:HGNC Symbol;Acc:25782]	MCMBP	nucleus	protein_coding	chr10	-	121588972-121652068	S phase of mitotic cell cycle // DNA-dependent DNA replication // sister chromatid cohesion // mitosis // cell division	chromatin binding	nucleus // cytoplasm // plasma membrane // MCM complex		4.74773	-0.0733636	-1.05217	0.476015	1	4.8211
ENSG00000129474	ajuba LIM protein [Source:HGNC Symbol;Acc:20250]	AJUBA	nucleus	transcription regulator|protein_coding	chr14	-	23440383-23451851	negative regulation of transcription from RNA polymerase II promoter // response to hypoxia // transcription, DNA-dependent // cell cycle // calcium-dependent cell-cell adhesion // lamellipodium assembly // regulation of cell migration // positive regulation of cellular biosynthetic process // positive regulation of protein complex assembly // negative regulation of kinase activity // positive re…	chromatin binding // transcription corepressor activity // protein binding // zinc ion binding // alpha-catenin binding // actin filament binding	cytoplasmic mRNA processing body // nucleus // transcription factor complex // microtubule organizing center // cytosol // plasma membrane // cell-cell junction // focal adhesion // lamellipodium		0.879194	Insufficient Expression	Insufficient Expression	0.193745	0.983723	0.759226
ENSG00000161682	family with sequence similarity 171, member A2 [Source:HGNC Symbol;Acc:30480]	FAM171A2	transmembrane	protein_coding	chr17	-	42430583-42441243			integral to membrane		1.03236	Insufficient Expression	Insufficient Expression	0.820971	1	1.0783
ENSG00000161681	SH3 and multiple ankyrin repeat domains 1 [Source:HGNC Symbol;Acc:15474]	SHANK1	transmembrane	protein_coding	chr19	-	51165084-51222707	protein complex assembly // cytoskeletal anchoring at plasma membrane // long-term memory // associative learning // negative regulation of actin filament bundle assembly // social behavior // protein localization to synapse // olfactory behavior // habituation // neuromuscular process controlling balance // determination of affect // righting reflex // synapse maturation // dendritic spine morph…	protein binding // protein C-terminus binding // SH3 domain binding // receptor signaling complex scaffold activity // GKAP/Homer scaffold activity // somatostatin receptor binding // protein complex binding // ionotropic glutamate receptor binding // identical protein binding // ankyrin repeat binding	intracellular // cytoplasm // plasma membrane // ionotropic glutamate receptor complex // postsynaptic density // membrane // N-methyl-D-aspartate selective glutamate receptor complex // cell junction // dendrite // neuron projection // dendritic spine // synapse // postsynaptic membrane // excitatory synapse		2.76015	0.0625636	1.04432	0.749867	1	2.69759
ENSG00000076321	kelch-like family member 20 [Source:HGNC Symbol;Acc:25056]	KLHL20		protein_coding	chr1	+	173684080-173755840	cytoskeleton organization // protein ubiquitination // response to interferon-alpha // negative regulation of apoptosis // proteasomal ubiquitin-dependent protein catabolic process	actin binding // ubiquitin-protein ligase activity // protein binding // interferon-gamma binding	nucleus // cytoplasm // Golgi apparatus // cell surface // actin cytoskeleton // PML body // Cul3-RING ubiquitin ligase complex // cytoplasmic part // perinuclear region of cytoplasm		2.76912	-0.0235908	-1.01649	0.837124	1	2.79271
ENSG00000183864	transducer of ERBB2, 2 [Source:HGNC Symbol;Acc:11980]	TOB2	nucleus	protein_coding	chr22	-	41829496-41843027	female gamete generation // negative regulation of cell proliferation // regulation of gene expression // negative regulation of osteoclast differentiation // positive regulation of ossification	vitamin D receptor binding	nucleus // cytoplasm	BMP Signalling and Regulation:WP1425	1.04058	Insufficient Expression	Insufficient Expression	0.411932	1	0.971376
ENSG00000167680	sema domain, transmembrane domain (TM), and cytoplasmic domain, (semaphorin) 6B [Source:HGNC Symbol;Acc:10739]	SEMA6B	transmembrane	protein_coding	chr19	-	4542600-4559820	multicellular organismal development // nervous system development // cell differentiation	receptor activity // protein binding // semaphorin receptor binding	plasma membrane // membrane // integral to membrane		3.93205	0.997573	1.99664	0.584502	1	2.93448
ENSG00000124214	staufen, RNA binding protein, homolog 1 (Drosophila) [Source:HGNC Symbol;Acc:11370]	STAU1		protein_coding	chr20	-	47729878-47805288	intracellular mRNA localization	RNA binding // double-stranded RNA binding // protein binding	cytoplasm // rough endoplasmic reticulum // microtubule associated complex // stress granule // ribonucleoprotein complex		3.05996	-0.195684	-1.14527	0.0276376	0.481949	3.25565
ENSG00000124215	cadherin 26 [Source:HGNC Symbol;Acc:15902]	CDH26	transmembrane	protein_coding	chr20	+	58533471-58609066	homophilic cell adhesion	calcium ion binding	plasma membrane // membrane // integral to membrane		0.0472332	Insufficient Expression	Insufficient Expression	0.231018	1	0.102183
ENSG00000124212	prostaglandin I2 (prostacyclin) synthase [Source:HGNC Symbol;Acc:9603]	PTGIS	extracellular|transmembrane|nucleus	protein_coding	chr20	-	48120411-48184683	prostaglandin biosynthetic process // icosanoid metabolic process // xenobiotic metabolic process // arachidonic acid metabolic process // cyclooxygenase pathway // negative regulation of NF-kappaB transcription factor activity // positive regulation of peroxisome proliferator activated receptor signaling pathway // small molecule metabolic process // negative regulation of nitric oxide biosynthe…	monooxygenase activity // iron ion binding // protein binding // prostaglandin-I synthase activity // electron carrier activity // oxidoreductase activity, acting on paired donors, with incorporation or reduction of molecular oxygen // heme binding	extracellular space // nucleus // endoplasmic reticulum // endoplasmic reticulum membrane // caveola // integral to membrane	Adipogenesis:WP236 // Prostaglandin Synthesis and Regulation:WP98 // Eicosanoid Synthesis:WP167	0.0380982	Insufficient Expression	Insufficient Expression	0.202918	0.998526	0.753498
ENSG00000167685	zinc finger protein 444 [Source:HGNC Symbol;Acc:16052]	ZNF444	nucleus	transcription regulator|protein_coding	chr19	+	56643968-56672262	regulation of transcription, DNA-dependent // regulation of transcription from RNA polymerase II promoter // transcription from RNA polymerase II promoter // viral reproduction	sequence-specific DNA binding RNA polymerase II transcription factor activity // DNA binding // sequence-specific DNA binding transcription factor activity // zinc ion binding	nucleus		2.55901	0.343692	1.269	0.0251768	0.462396	2.21532
ENSG00000247595	SPTY2D1 antisense RNA 1 [Source:HGNC Symbol;Acc:44122]	SPTY2D1-AS1		antisense|retained_intron	chr11	+	18621334-18631802					0.572394	Insufficient Expression	Insufficient Expression	0.753094	1	0.617119
ENSG00000161970	ribosomal protein L26 [Source:HGNC Symbol;Acc:10327]	RPL26		protein_coding	chr17	-	8280838-8286531	nuclear-transcribed mRNA catabolic process, nonsense-mediated decay // rRNA processing // translation // translational initiation // translational elongation // translational termination // SRP-dependent cotranslational protein targeting to membrane // gene expression // viral reproduction // RNA metabolic process // mRNA metabolic process // viral infectious cycle // viral transcription // ribos…	RNA binding // structural constituent of ribosome	cytosol // large ribosomal subunit // cytosolic large ribosomal subunit	Cytoplasmic Ribosomal Proteins:WP477	7.66977	-0.140929	-1.10261	0.396206	1	7.8107
ENSG00000175073	valosin containing protein (p97)/p47 complex interacting protein 1 [Source:HGNC Symbol;Acc:30897]	VCPIP1		protein_coding	chr8	-	67540722-67579452	proteolysis // Golgi organization // mitosis // endoplasmic reticulum membrane fusion // protein ubiquitination // Golgi reassembly	ubiquitin-specific protease activity	cytoplasm // endoplasmic reticulum // Golgi stack		0.634845	Insufficient Expression	Insufficient Expression	0.396544	1	0.694288
ENSG00000161973	coiled-coil domain containing 42 [Source:HGNC Symbol;Acc:26528]	CCDC42		protein_coding	chr17	-	8633252-8648537					0.0198171	Insufficient Expression	Insufficient Expression	1	1	0.0198171
ENSG00000255275		RP13-279N23.2		nonsense_mediated_decay	chr1	-	19175767-19247615					0.15369	Insufficient Expression	Insufficient Expression	0.0273496	0.479192	0.0383777
ENSG00000255274	TMPRSS4 antisense RNA 1 [Source:HGNC Symbol;Acc:44179]	TMPRSS4-AS1		processed_transcript	chr11	-	117886487-117957508					0.0751082	Insufficient Expression	Insufficient Expression	1	1	0.0751082
ENSG00000255277	ATP-binding cassette, sub-family C, member 6 pseudogene 2 [Source:HGNC Symbol;Acc:33353]	ABCC6P2		unprocessed_pseudogene	chr16	-	14914649-14918563					1.46192	Insufficient Expression	Insufficient Expression	0.607705	1	1.26654
ENSG00000160087	ubiquitin-conjugating enzyme E2, J2 [Source:HGNC Symbol;Acc:19268]	UBE2J2	transmembrane	protein_coding	chr1	-	1189289-1209265	response to unfolded protein	ubiquitin-protein ligase activity // ATP binding // acid-amino acid ligase activity	endoplasmic reticulum // endoplasmic reticulum membrane // integral to membrane	Parkin-Ubiquitin Proteasomal System pathway:WP2359 // Parkinsons Disease Pathway:WP2371	3.96024	0.154481	1.11302	0.174911	0.953116	3.80576
ENSG00000036054	TBC1 domain family, member 23 [Source:HGNC Symbol;Acc:25622]	TBC1D23		protein_coding	chr3	+	99719795-100044095	regulation of Rab GTPase activity // regulation of tumor necrosis factor production // positive regulation of interleukin-6 production // regulation of inflammatory response	Rab GTPase activator activity	intracellular		3.5383	0.147173	1.1074	0.334424	1	3.39112
ENSG00000002587	heparan sulfate (glucosamine) 3-O-sulfotransferase 1 [Source:HGNC Symbol;Acc:5194]	HS3ST1	transmembrane	protein_coding	chr4	-	11394774-11431389	carbohydrate metabolic process // glycosaminoglycan biosynthetic process // glycosaminoglycan metabolic process // small molecule metabolic process	sulfotransferase activity // [heparan sulfate]-glucosamine 3-sulfotransferase 1 activity	cytoplasm // Golgi lumen // integral to membrane	metapathway biotransformation:WP702	0.00850178	Insufficient Expression	Insufficient Expression	0.797416	1	0.0183382
ENSG00000002586	CD99 molecule [Source:HGNC Symbol;Acc:7082]	CD99		protein_coding	chrX	+	2609220-2659350	cell adhesion		cytoplasm // plasma membrane // integral to plasma membrane		5.94983	0.00329421	1.00229	0.988975	1	5.94654
ENSG00000237868		AC097533.1		processed_pseudogene	chr4	-	122998995-122999473					1.76507	Insufficient Expression	Insufficient Expression	0.5868	1	2.00132
ENSG00000177954	ribosomal protein S27 [Source:HGNC Symbol;Acc:10416]	RPS27	nucleus	protein_coding	chr1	+	153963235-153964626	M phase of mitotic cell cycle // mitotic anaphase // nuclear-transcribed mRNA catabolic process, nonsense-mediated decay // mitotic prometaphase // mitotic cell cycle // translation // translational initiation // translational elongation // translational termination // SRP-dependent cotranslational protein targeting to membrane // cell proliferation // gene expression // viral reproduction // RNA…	DNA binding // structural constituent of ribosome // protein binding // zinc ion binding // metal ion binding	intracellular // nucleus // cytosol // ribosome // cytosolic small ribosomal subunit	Cytoplasmic Ribosomal Proteins:WP477	7.02305	-0.00775306	-1.00539	0.903681	1	7.0308
ENSG00000177951	Bet1 golgi vesicular membrane trafficking protein-like [Source:HGNC Symbol;Acc:19348]	BET1L	nucleus	protein_coding	chr11	-	167784-207428	protein transport // retrograde transport, endosome to Golgi	SNAP receptor activity // protein binding	Golgi membrane // nucleus // endosome // Golgi apparatus // Golgi stack // integral to Golgi membrane // SNARE complex		2.77947	0.244732	1.18487	0.283225	1	2.53474
ENSG00000198242	ribosomal protein L23a [Source:HGNC Symbol;Acc:10317]	RPL23A	nucleus	protein_coding	chr17	+	27046411-27051377	nuclear-transcribed mRNA catabolic process, nonsense-mediated decay // translation // translational initiation // translational elongation // translational termination // SRP-dependent cotranslational protein targeting to membrane // cell proliferation // gene expression // viral reproduction // RNA metabolic process // mRNA metabolic process // viral infectious cycle // viral transcription // ce…	nucleotide binding // structural constituent of ribosome // protein binding // rRNA binding	intracellular // nucleus // cytosol // ribosome // cytosolic large ribosomal subunit // TORC2 complex	Cytoplasmic Ribosomal Proteins:WP477	6.30661	-0.069299	-1.04921	0.30949	1	6.37591
ENSG00000198246	solute carrier family 29 (nucleoside transporters), member 3 [Source:HGNC Symbol;Acc:23096]	SLC29A3	transmembrane	protein_coding	chr10	+	73079015-73123142	transport // nucleoside transport // transmembrane transport	nucleoside transmembrane transporter activity	lysosomal membrane // integral to membrane // late endosome membrane		1.83101	Insufficient Expression	Insufficient Expression	0.653532	1	1.65795
ENSG00000092140	G2/M-phase specific E3 ubiquitin protein ligase [Source:HGNC Symbol;Acc:20338]	G2E3		protein_coding	chr14	+	31028329-31089269	protein polyubiquitination // blastocyst development // apoptosis // negative regulation of apoptosis	ubiquitin-protein ligase activity // protein binding // zinc ion binding	nucleolus // cytoplasm // Golgi apparatus // intracellular membrane-bounded organelle		1.4142	-0.31962	-1.248	0.174688	0.953072	1.73382
ENSG00000135916	integral membrane protein 2C [Source:HGNC Symbol;Acc:6175]	ITM2C	transmembrane	protein_coding	chr2	+	231729354-231743963	negative regulation of neuron projection development // induction of programmed cell death // neuron differentiation	beta-amyloid binding // protein binding // ATP binding	lysosome // lysosomal membrane // Golgi apparatus // plasma membrane // integral to membrane // perinuclear region of cytoplasm		4.30218	-0.171476	-1.12621	0.298262	1	4.47365
ENSG00000135914	5-hydroxytryptamine (serotonin) receptor 2B, G protein-coupled [Source:HGNC Symbol;Acc:5294]	HTR2B		GPCR(Gq)|protein_coding	chr2	-	231972944-231989832	neural crest cell migration // positive regulation of cytokine production // positive regulation of endothelial cell proliferation // G-protein coupled receptor internalization // heart morphogenesis // cardiac muscle hypertrophy // cGMP biosynthetic process // phosphatidylinositol biosynthetic process // G-protein coupled receptor protein signaling pathway // activation of protein kinase C activ…	G-protein alpha-subunit binding // phosphatidylinositol phospholipase C activity // G-protein coupled receptor activity // serotonin receptor activity // Ras GTPase activator activity // calcium channel activity // drug binding // serotonin binding	cytoplasm // plasma membrane // integral to plasma membrane // integral to membrane	Monoamine GPCRs:WP58 // GPCRs, Class A Rhodopsin-like:WP455 // Serotonin Receptor 2 and ELK-SRF/GATA4 signaling:WP732	0.0407472	Insufficient Expression	Insufficient Expression	0.573468	1	0.0155549
ENSG00000135913	ubiquitin specific peptidase 37 [Source:HGNC Symbol;Acc:20063]	USP37	nucleus	protein_coding	chr2	-	219314974-219433084	G1/S transition of mitotic cell cycle // ubiquitin-dependent protein catabolic process // mitosis // protein K11-linked deubiquitination // cell division // protein K48-linked deubiquitination	cysteine-type endopeptidase activity // ubiquitin thiolesterase activity // ubiquitin-specific protease activity // protein binding // protein kinase binding	nucleus		1.65468	-0.0986015	-1.07074	0.301437	1	1.75328
ENSG00000135912	tubulin tyrosine ligase-like family, member 4 [Source:HGNC Symbol;Acc:28976]	TTLL4		protein_coding	chr2	+	219575568-219620139	protein modification process // protein polyglutamylation	tubulin-tyrosine ligase activity // tubulin binding	cytoplasm // cilium // microtubule basal body		2.71587	-0.456176	-1.3719	0.0445155	0.575973	3.17205
ENSG00000092148	HECT domain containing E3 ubiquitin protein ligase 1 [Source:HGNC Symbol;Acc:20157]	HECTD1	nucleus	protein_coding	chr14	-	31569318-31677010	neural tube closure // cell adhesion // protein ubiquitination // protein ubiquitination involved in ubiquitin-dependent protein catabolic process	ubiquitin-protein ligase activity // binding // protein binding // metal ion binding	nucleus // cytoplasm		3.75628	0.280558	1.21466	0.00236313	0.184387	3.47572
ENSG00000034693	peroxisomal biogenesis factor 3 [Source:HGNC Symbol;Acc:8858]	PEX3	nucleus	protein_coding	chr6	+	143771944-143811147	peroxisome organization // peroxisome membrane biogenesis // protein import into peroxisome membrane // transmembrane transport	protein binding // lipid binding // protein dimerization activity	nucleus // peroxisome // peroxisomal membrane // integral to peroxisomal membrane // endoplasmic reticulum // cytosol // protein-lipid complex // intracellular membrane-bounded organelle // protein complex		3.63496	-0.283869	-1.21746	0.356799	1	3.91883
ENSG00000135919	serpin peptidase inhibitor, clade E (nexin, plasminogen activator inhibitor type 1), member 2 [Source:HGNC Symbol;Acc:8951]	SERPINE2	extracellular	protein_coding	chr2	-	224839829-224904036	blood coagulation // negative regulation of cell proliferation // response to wounding // negative regulation of peptidase activity // negative regulation of platelet activation // negative regulation of plasminogen activation // negative regulation of sodium ion transport // negative regulation of endopeptidase activity // negative regulation of protein maturation by peptide bond cleavage // neg…	serine-type endopeptidase inhibitor activity // receptor binding // protein binding // glycosaminoglycan binding // heparin binding	extracellular region // extracellular space // cytosol // extracellular matrix // platelet alpha granule // extrinsic to external side of plasma membrane // neuromuscular junction // extracellular region part	miR-targeted genes in leukocytes - TarBase:WP2003 // miR-targeted genes in lymphocytes - TarBase:WP2004 // miR-targeted genes in epithelium - TarBase:WP2002	0.0226669	Insufficient Expression	Insufficient Expression	0.392846	1	0.0580961
ENSG00000230487	PSMG3 antisense RNA 1 (head to head) [Source:HGNC Symbol;Acc:22230]	PSMG3-AS1		lincRNA	chr7	+	1609709-1629262					0.610572	Insufficient Expression	Insufficient Expression	0.637108	1	0.547849
ENSG00000176396	EP300 interacting inhibitor of differentiation 2 [Source:HGNC Symbol;Acc:28292]	EID2	nucleus	transcription regulator|protein_coding	chr19	-	40028890-40030870	transcription, DNA-dependent // transforming growth factor beta receptor complex assembly // SMAD protein complex assembly // muscle organ development // regulation of transforming growth factor beta receptor signaling pathway // cell differentiation // negative regulation of transforming growth factor beta receptor signaling pathway // regulation of cell proliferation // negative regulation of t…	protein binding // SMAD binding	intracellular // nucleus		0.026517	Insufficient Expression	Insufficient Expression	0.738625	1	0.0413179
ENSG00000176390	cytokine receptor-like factor 3 [Source:HGNC Symbol;Acc:17177]	CRLF3		receptor|protein_coding	chr17	-	29096406-29151794	negative regulation of cell growth // negative regulation of S phase of mitotic cell cycle // positive regulation of transcription, DNA-dependent // positive regulation of transcription from RNA polymerase II promoter // positive regulation of JAK-STAT cascade // positive regulation of cell cycle arrest	protein binding	cytoplasm		2.21302	0.00279979	1.00194	0.981864	1	2.21022
ENSG00000176393	arginyl aminopeptidase (aminopeptidase B) [Source:HGNC Symbol;Acc:10078]	RNPEP	extracellular	protein_coding	chr1	+	201951500-201975275	proteolysis // leukotriene biosynthetic process	aminopeptidase activity // epoxide hydrolase activity // binding // metalloexopeptidase activity // metallopeptidase activity // zinc ion binding	extracellular region // extracellular space // plasma membrane		5.74623	-0.0459579	-1.03237	0.823923	1	5.79218
ENSG00000176399	DMRT-like family A1 [Source:HGNC Symbol;Acc:13826]	DMRTA1	nucleus	transcription regulator|protein_coding	chr9	+	22446840-22452472	transcription, DNA-dependent // regulation of transcription, DNA-dependent // sex differentiation	protein binding // sequence-specific DNA binding // metal ion binding	nucleus		0.0151719	Insufficient Expression	Insufficient Expression	1	1	0.0151719
ENSG00000230489	VAV3 antisense RNA 1 [Source:HGNC Symbol;Acc:40608]	VAV3-AS1		antisense	chr1	+	108507065-108537229					0.0550854	Insufficient Expression	Insufficient Expression	0.533422	1	0.0844593
ENSG00000083635	nuclear fragile X mental retardation protein interacting protein 1 [Source:HGNC Symbol;Acc:8057]	NUFIP1		protein_coding	chr13	-	45513384-45563618	box C/D snoRNP assembly // RNA processing // positive regulation of transcription from RNA polymerase II promoter	DNA binding // RNA binding // protein binding // zinc ion binding // snoRNA binding // protein binding, bridging // identical protein binding	nucleus // perichromatin fibrils // nucleolus // transcription elongation factor complex // nuclear matrix // cytosolic ribosome // presynaptic active zone // pre-snoRNP complex		2.64601	-0.370653	-1.29294	0.393982	1	3.01666
ENSG00000247624		AC006296.3		processed_transcript	chr4	-	14911585-15003669					0.0114252	Insufficient Expression	Insufficient Expression	1	1	0.0114252
ENSG00000247627	MT-ND4 pseudogene 12 [Source:HGNC Symbol;Acc:42199]	MTND4P12		processed_pseudogene	chr5	-	134262350-134263726					0.169478	Insufficient Expression	Insufficient Expression	0.536774	1	0.128064
ENSG00000167536	dehydrogenase/reductase (SDR family) member 13 [Source:HGNC Symbol;Acc:28326]	DHRS13	extracellular	protein_coding	chr17	-	27224799-27230089	metabolic process // cellular metabolic process	catalytic activity // oxidoreductase activity // coenzyme binding	extracellular region		0.913635	Insufficient Expression	Insufficient Expression	0.737873	1	1.02896
ENSG00000167535	calcium channel, voltage-dependent, beta 3 subunit [Source:HGNC Symbol;Acc:1403]	CACNB3		protein_coding	chr12	+	49207577-49222724	transport // calcium ion transport // synaptic transmission // axon guidance // T cell receptor signaling pathway // membrane depolarization // calcium ion transmembrane transport	voltage-gated calcium channel activity // protein binding	cytosol // voltage-gated calcium channel complex // membrane // apical plasma membrane	Arrhythmogenic right ventricular cardiomyopathy (ARVC):KEGG-hsa05412:WP2118 // Calcium Regulation in the Cardiac Cell:WP536 // Myometrial Relaxation and Contraction Pathways:WP289	1.72748	0.58512	1.50016	0.00736988	0.281672	1.14236
ENSG00000188886	astacin-like metallo-endopeptidase (M12 family) [Source:HGNC Symbol;Acc:31704]	ASTL		protein_coding	chr2	-	96789589-96804175	proteolysis // cell adhesion // fertilization // positive regulation of protein maturation by peptide bond cleavage // prevention of polyspermy // negative regulation of binding of sperm to zona pellucida	metalloendopeptidase activity // protein binding // peptidase activity // metallopeptidase activity // zinc ion binding // aspartic-type peptidase activity // glutamic-type peptidase activity	cytoplasm // plasma membrane // transport vesicle // cortical granule		0.0959008	Insufficient Expression	Insufficient Expression	0.547775	1	0.176302
ENSG00000188883	killer cell lectin-like receptor subfamily G, member 2 [Source:HGNC Symbol;Acc:24778]	KLRG2	transmembrane	protein_coding	chr7	-	139135365-139168458		carbohydrate binding	integral to membrane		0.0654676	Insufficient Expression	Insufficient Expression	0.837608	1	0.0791983
ENSG00000241506	proteasome (prosome, macropain) 26S subunit, ATPase, 1 pseudogene 1 [Source:HGNC Symbol;Acc:30147]	PSMC1P1		processed_pseudogene	chr3	+	68684856-68686175					0.0500378	Insufficient Expression	Insufficient Expression	0.741879	1	0.0659562
ENSG00000188888	G protein-coupled receptor 179 [Source:HGNC Symbol;Acc:31371]	GPR179	transmembrane	GPCR(orphan|vision)|protein_coding	chr17	-	36481413-36499730	G-protein coupled receptor protein signaling pathway // visual perception // protein localization in plasma membrane	G-protein coupled receptor activity // protein binding	plasma membrane // integral to membrane // dendrite terminus		0.0141919	Insufficient Expression	Insufficient Expression	1	1	0.0141919
ENSG00000094796	keratin 31 [Source:HGNC Symbol;Acc:6448]	KRT31		protein_coding	chr17	-	39549976-39553844	epidermis development	structural constituent of cytoskeleton	intermediate filament		0.0212442	Insufficient Expression	Insufficient Expression	1	1	0.0212442
ENSG00000149792	mitochondrial ribosomal protein L49 [Source:HGNC Symbol;Acc:1176]	MRPL49		protein_coding	chr11	+	64889655-64894843	translation	structural constituent of ribosome // protein binding	intracellular // mitochondrion // mitochondrial ribosome // ribosome		3.04306	-0.128065	-1.09283	0.304056	1	3.17113
ENSG00000237289	creatine kinase, mitochondrial 1B [Source:HGNC Symbol;Acc:1995]	CKMT1B		protein_coding	chr15	+	43885252-43891604	creatine metabolic process // cellular nitrogen compound metabolic process // small molecule metabolic process	creatine kinase activity // ATP binding // kinase activity // transferase activity, transferring phosphorus-containing groups	mitochondrion // mitochondrial inner membrane		0.681113	Insufficient Expression	Insufficient Expression	0.0027197	0.193691	0.320696
ENSG00000237281		AC021016.8		antisense	chr2	-	219191612-219222689					0.1844	Insufficient Expression	Insufficient Expression	0.344563	1	0.097386
ENSG00000049192	ADAM metallopeptidase with thrombospondin type 1 motif, 6 [Source:HGNC Symbol;Acc:222]	ADAMTS6	extracellular	protein_coding	chr5	-	64444563-64777747	proteolysis	metalloendopeptidase activity // peptidase activity // metallopeptidase activity // zinc ion binding	proteinaceous extracellular matrix // extracellular matrix		0.122494	Insufficient Expression	Insufficient Expression	0.958642	1	0.119054
ENSG00000177042	transmembrane protein 80 [Source:HGNC Symbol;Acc:27453]	TMEM80	transmembrane	protein_coding	chr11	+	695616-705028			integral to membrane		2.52907	0.154031	1.11267	0.371267	1	2.37503
ENSG00000129566	telomerase-associated protein 1 [Source:HGNC Symbol;Acc:11726]	TEP1		protein_coding	chr14	-	20833826-20881588	telomere maintenance via recombination	telomerase activity // RNA binding // protein binding // ATP binding	chromosome, telomeric region // telomerase holoenzyme complex // cytoplasm // nuclear matrix // ribonucleoprotein complex		3.25255	0.449043	1.36513	0.444746	1	2.80351
ENSG00000177045	SIX homeobox 5 [Source:HGNC Symbol;Acc:10891]	SIX5	nucleus	transcription regulator|protein_coding	chr19	-	46268043-46272141	lens development in camera-type eye // transcription, DNA-dependent // regulation of transcription, DNA-dependent // spermatid development // negative regulation of cell proliferation	DNA binding // sequence-specific DNA binding transcription factor activity // protein binding // sequence-specific DNA binding	nucleus // cytoplasm		0.889592	Insufficient Expression	Insufficient Expression	0.113385	0.832851	0.709492
ENSG00000141232	transducer of ERBB2, 1 [Source:HGNC Symbol;Acc:11979]	TOB1	nucleus	protein_coding	chr17	-	48939584-48945339	SMAD protein import into nucleus // negative regulation of cell proliferation // negative regulation of translation // negative regulation of BMP signaling pathway // negative regulation of osteoblast differentiation // negative regulation of nuclear-transcribed mRNA poly(A) tail shortening	transcription corepressor activity // SH3/SH2 adaptor activity // protein binding // receptor tyrosine kinase binding // SMAD binding	cytoplasm	BMP Signalling and Regulation:WP1425 // Diurnally Regulated Genes with Circadian Orthologs:WP410	0.980249	Insufficient Expression	Insufficient Expression	0.531356	1	0.837573
ENSG00000172673	thymocyte selection associated [Source:HGNC Symbol;Acc:21569]	THEMIS		protein_coding	chr6	-	128029217-128239776	positive T cell selection // negative T cell selection // T cell receptor signaling pathway	protein binding	nucleus // cytoplasm // signalosome		0.00772188	Insufficient Expression	Insufficient Expression	1	1	0.00772188
ENSG00000172671	zinc finger, AN1-type domain 4 [Source:HGNC Symbol;Acc:23504]	ZFAND4		protein_coding	chr10	-	46111043-46168228		protein binding // zinc ion binding			0.46683	Insufficient Expression	Insufficient Expression	0.711547	1	0.543266
ENSG00000223764		RP11-54O7.3		retained_intron|lincRNA	chr1	-	852250-855072					0.165684	Insufficient Expression	Insufficient Expression	0.604643	1	0.338913
ENSG00000236423		RP13-15E13.1		lincRNA	chr1	+	3816936-3833789					0.12179	Insufficient Expression	Insufficient Expression	0.269522	1	0.0610499
ENSG00000223768	long intergenic non-protein coding RNA 205 [Source:HGNC Symbol;Acc:16420]	LINC00205		lincRNA	chr21	+	46713200-46717269					1.3821	Insufficient Expression	Insufficient Expression	0.00916383	0.306324	0.770355
ENSG00000236427		RP11-107M16.2		antisense	chr1	+	152178334-152179533					0.0848581	Insufficient Expression	Insufficient Expression	1	1	0.0848581
ENSG00000136754	abl-interactor 1 [Source:HGNC Symbol;Acc:11320]	ABI1	nucleus	protein_coding	chr10	-	27035522-27150016	somitogenesis // cellular component movement // transmembrane receptor protein tyrosine kinase signaling pathway // actin polymerization or depolymerization // negative regulation of cell proliferation // cellular process // peptidyl-tyrosine phosphorylation // megakaryocyte development // innate immune response // positive regulation of protein tyrosine kinase activity // lamellipodium morphogen…	protein binding // cytoskeletal protein binding // protein tyrosine kinase activator activity	intracellular // nucleus // cytoplasm // endoplasmic reticulum // cytosol // cytoskeleton // lamellipodium // cell junction // filopodium // growth cone // cell leading edge // neuron projection // synapse	EGF/EGFR Signaling Pathway:WP437	3.73622	-0.494592	-1.40892	0.0218731	0.439473	4.23081
ENSG00000136758	YME1-like 1 (S. cerevisiae) [Source:HGNC Symbol;Acc:12843]	YME1L1	transmembrane	protein_coding	chr10	-	27399383-27444195	proteolysis // misfolded or incompletely synthesized protein catabolic process // mitochondrion organization // cell proliferation // protein catabolic process	nucleotide binding // metalloendopeptidase activity // ATP binding // nucleoside-triphosphatase activity // metal ion binding	mitochondrion // mitochondrial inner membrane // membrane // integral to membrane		5.82249	-0.0693829	-1.04927	0.661075	1	5.89188
ENSG00000232504		AC105053.4		processed_transcript	chr2	+	86116403-86119314					0.0182664	Insufficient Expression	Insufficient Expression	1	1	0.0182664
ENSG00000249087	chromosome 1 open reading frame 213 [Source:HGNC Symbol;Acc:25122]	C1orf213		protein_coding	chr1	+	23695490-23698332					0.558512	Insufficient Expression	Insufficient Expression	0.0690262	0.69359	0.131811
ENSG00000116014	KISS1 receptor [Source:HGNC Symbol;Acc:4510]	KISS1R	transmembrane	GPCR(Gq)|protein_coding	chr19	+	917287-921015	activation of MAPKK activity // signal transduction // G-protein coupled receptor protein signaling pathway // neuropeptide signaling pathway // behavior // negative regulation of cell proliferation // calcium-mediated signaling // positive regulation of hormone secretion // arachidonic acid secretion // positive regulation of synaptic transmission // positive regulation of stress fiber assembly	G-protein coupled receptor activity // protein binding // neuropeptide receptor activity // peptide receptor activity, G-protein coupled // neuropeptide binding	plasma membrane // cell surface // membrane // integral to membrane		0.0516569	Insufficient Expression	Insufficient Expression	0.954452	1	0.048584
ENSG00000116017	AT rich interactive domain 3A (BRIGHT-like) [Source:HGNC Symbol;Acc:3031]	ARID3A	nucleus	transcription regulator|protein_coding	chr19	+	925781-975939	transcription, DNA-dependent // regulation of transcription, DNA-dependent // positive regulation of transcription from RNA polymerase II promoter	DNA binding // chromatin binding // sequence-specific DNA binding transcription factor activity // protein binding // protein homodimerization activity	intracellular // nucleus // cytoplasm // membrane raft		3.32211	0.389555	1.30999	0.125828	0.86393	2.93256
ENSG00000116016	endothelial PAS domain protein 1 [Source:HGNC Symbol;Acc:3374]	EPAS1		transcription regulator|protein_coding	chr2	+	46520806-46613836	angiogenesis // response to hypoxia // embryonic placenta development // blood vessel remodeling // regulation of heart rate // regulation of transcription, DNA-dependent // transcription from RNA polymerase II promoter // response to oxidative stress // mitochondrion organization // signal transduction // visual perception // hemopoiesis // cell differentiation // erythrocyte differentiation // …	RNA polymerase II core promoter proximal region sequence-specific DNA binding transcription factor activity involved in positive regulation of transcription // DNA binding // sequence-specific DNA binding transcription factor activity // signal transducer activity // protein binding // transcription factor binding // histone acetyltransferase binding // sequence-specific DNA binding // protein he…	nucleus // nucleoplasm // transcription factor complex // cytoplasm // cytosol	Adipogenesis:WP236	0.477555	Insufficient Expression	Insufficient Expression	0.284983	1	0.825153
ENSG00000187243	melanoma antigen family D, 4B [Source:HGNC Symbol;Acc:22880]	MAGED4B		protein_coding	chrX	-	51804923-51812368					0.00887503	Insufficient Expression	Insufficient Expression	0.596797	1	0.0295661
ENSG00000187244	basal cell adhesion molecule (Lutheran blood group) [Source:HGNC Symbol;Acc:6722]	BCAM		protein_coding	chr19	+	45312328-45324675	cell adhesion // cell-matrix adhesion // signal transduction	transmembrane receptor activity // laminin receptor activity // protein binding // laminin binding	plasma membrane // integral to plasma membrane // external side of plasma membrane // cell surface // membrane		0.0559208	Insufficient Expression	Insufficient Expression	0.985685	1	0.0568789
ENSG00000110721	choline kinase alpha [Source:HGNC Symbol;Acc:1937]	CHKA		protein_coding	chr11	-	67820326-67888911	lipid metabolic process // phospholipid metabolic process // phosphatidylethanolamine biosynthetic process // phosphatidylcholine biosynthetic process // CDP-choline pathway // lipid transport // signal transduction // choline metabolic process // small molecule metabolic process // glycerophospholipid biosynthetic process	choline kinase activity // cholinesterase activity // ethanolamine kinase activity // signal transducer activity // ATP binding // drug binding // kinase activity // transferase activity, transferring phosphorus-containing groups // choline binding // protein homodimerization activity	cytosol	Acetylcholine Synthesis:WP528	3.06466	0.0855981	1.06113	0.853436	1	2.97906
ENSG00000270124		RP11-118F19.1		lincRNA	chr16	-	85613615-85617177					0.0567029	Insufficient Expression	Insufficient Expression	1	1	0.0567029
ENSG00000174099	methionine sulfoxide reductase B3 [Source:HGNC Symbol;Acc:27375]	MSRB3		protein_coding	chr12	+	65672423-65882024	protein repair // oxidation-reduction process	zinc ion binding // peptide-methionine (R)-S-oxide reductase activity	mitochondrion // endoplasmic reticulum		0.461089	Insufficient Expression	Insufficient Expression	0.107813	0.816496	0.197881
ENSG00000264659		CTD-2006K23.2		antisense	chr17	-	72668851-72673739					0.145272	Insufficient Expression	Insufficient Expression	0.358436	1	0.0648561
ENSG00000137409	mitochondrial carrier 1 [Source:HGNC Symbol;Acc:17586]	MTCH1	transmembrane	protein_coding	chr6	-	36935917-36954074	transport // activation of caspase activity // regulation of signal transduction // positive regulation of apoptosis // neuronal ion channel clustering	protein binding	intracellular // mitochondrion // mitochondrial inner membrane // integral to membrane		5.78353	-0.338409	-1.26436	0.0386149	0.547401	6.12194
ENSG00000235192		AC009495.2		lincRNA	chr2	+	166651361-166666520					0.163721	Insufficient Expression	Insufficient Expression	0.1419	0.895029	0.329049
ENSG00000174093	TBC1 domain family member 3 [Source:UniProtKB/TrEMBL;Acc:E5RJ24]	TBC1D3		protein_coding	chr17	-	36337711-36421858	proteolysis	aminopeptidase activity // metallopeptidase activity // zinc ion binding			3.02504	0.487626	1.40214	0.11068	0.824577	2.53741
ENSG00000137404	nurim (nuclear envelope membrane protein) [Source:HGNC Symbol;Acc:8003]	NRM	transmembrane	protein_coding	chr6	-	30655824-30659197	biological_process	molecular_function	nuclear envelope // nuclear inner membrane // integral to membrane		2.92831	0.0673869	1.04782	0.857816	1	2.86092
ENSG00000235194	protein phosphatase 1, regulatory subunit 3E [Source:HGNC Symbol;Acc:14943]	PPP1R3E		protein_coding	chr14	-	23765112-23772057	glycogen metabolic process	protein binding			0.566356	Insufficient Expression	Insufficient Expression	0.824085	1	0.52595
ENSG00000060138	Y box binding protein 3 [Source:HGNC Symbol;Acc:2428]	YBX3	nucleus	transcription regulator|protein_coding	chr12	-	10851683-10875911	negative regulation of transcription from RNA polymerase II promoter // in utero embryonic development // transcription, DNA-dependent // regulation of transcription, DNA-dependent // spermatogenesis // male gonad development // response to cold // fertilization // negative regulation of apoptosis // positive regulation of organ growth // negative regulation of skeletal muscle tissue development …	nucleic acid binding // DNA binding // double-stranded DNA binding // single-stranded DNA binding // sequence-specific DNA binding transcription factor activity // transcription corepressor activity // mRNA 3'-UTR binding // protein binding // Rho GTPase binding	nucleus // cytoplasm // polysome // tight junction // ribonucleoprotein complex // perinuclear region of cytoplasm	RalA downstream regulated genes:WP2290	6.29474	0.0514093	1.03628	0.670932	1	6.24333
ENSG00000130758	mitogen-activated protein kinase kinase kinase 10 [Source:HGNC Symbol;Acc:6849]	MAP3K10		kinase|protein_coding	chr19	+	40697651-40721482	protein phosphorylation // induction of apoptosis // signal transduction // smoothened signaling pathway // JNK cascade // activation of JNKK activity // activation of JUN kinase activity // peptidyl-serine phosphorylation // peptidyl-threonine phosphorylation // negative regulation of sequence-specific DNA binding transcription factor activity // positive regulation of JUN kinase activity // neg…	transcription corepressor activity // protein kinase activity // protein serine/threonine kinase activity // JUN kinase kinase kinase activity // MAP kinase kinase kinase activity // protein tyrosine kinase activity // protein binding // ATP binding // transferase activity, transferring phosphorus-containing groups // protein homodimerization activity // bHLH transcription factor binding	cytoplasm	Insulin Signaling:WP481	1.98854	0.543632	1.45764	0.0517851	0.616435	1.44491
ENSG00000231852	cytochrome P450, family 21, subfamily A, polypeptide 2 [Source:HGNC Symbol;Acc:2600]	CYP21A2		protein_coding	chr6	+	32006042-32009447	oxidation-reduction process	monooxygenase activity // iron ion binding // electron carrier activity // oxidoreductase activity, acting on paired donors, with incorporation or reduction of molecular oxygen // heme binding			0.0317108	Insufficient Expression	Insufficient Expression	0.640021	1	0.0120936
ENSG00000231851		AC104655.2		antisense	chr2	-	105713510-105719402					0.0561532	Insufficient Expression	Insufficient Expression	1	1	0.0561532
ENSG00000130751	neuronal PAS domain protein 1 [Source:HGNC Symbol;Acc:7894]	NPAS1	nucleus	transcription regulator|protein_coding	chr19	+	47523077-47549033	negative regulation of transcription from RNA polymerase II promoter // transcription, DNA-dependent // regulation of transcription, DNA-dependent // signal transduction // central nervous system development // behavior	DNA binding // sequence-specific DNA binding transcription factor activity // signal transducer activity // protein binding // protein dimerization activity	nucleus		2.2923	-0.0701799	-1.04985	0.676461	1	2.36248
ENSG00000130755	glia maturation factor, gamma [Source:HGNC Symbol;Acc:4374]	GMFG		protein_coding	chr19	-	39818993-39833012	protein phosphorylation // negative regulation of protein kinase activity // positive regulation of catalytic activity	actin binding // protein kinase inhibitor activity // enzyme activator activity // growth factor activity	intracellular		8.44273	0.136907	1.09955	0.162373	0.929118	8.30582
ENSG00000009694	teneurin transmembrane protein 1 [Source:HGNC Symbol;Acc:8117]	TENM1	extracellular	transcription regulator|protein_coding	chrX	-	123509753-124097666	transcription, DNA-dependent // regulation of transcription from RNA polymerase III promoter // response to stress // immune response // signal transduction // neuropeptide signaling pathway // nervous system development // negative regulation of cell proliferation // positive regulation of actin filament polymerization // positive regulation of peptidyl-serine phosphorylation // positive regulat…	protein binding // heparin binding // protein homodimerization activity // protein heterodimerization activity	extracellular region // nucleus // cytoplasm // endoplasmic reticulum // Golgi apparatus // cytoskeleton // plasma membrane // integral to plasma membrane // integral to membrane // nuclear matrix // nuclear speck // perinuclear region of cytoplasm		0.00296327	Insufficient Expression	Insufficient Expression	1	1	0.00296327
ENSG00000110756	Hermansky-Pudlak syndrome 5 [Source:HGNC Symbol;Acc:17022]	HPS5		protein_coding	chr11	-	18300223-18343745	organelle organization // blood coagulation // pigmentation	protein binding	cytosol		2.92576	-0.585325	-1.50038	0.00083711	0.147719	3.51108
ENSG00000134278	spire homolog 1 (Drosophila) [Source:HGNC Symbol;Acc:30622]	SPIRE1		protein_coding	chr18	-	12446511-12658133	protein transport // vesicle-mediated transport // actin cytoskeleton organization // polar body extrusion after meiotic divisions // intracellular transport // Golgi vesicle transport // establishment of meiotic spindle localization // formin-nucleated actin cable assembly	actin binding	Golgi apparatus // cytoskeleton // plasma membrane // cell cortex // cytoplasmic vesicle membrane // cleavage furrow // perinuclear region of cytoplasm		0.333019	Insufficient Expression	Insufficient Expression	0.599656	1	0.432099
ENSG00000230812		RP4-794H19.4		lincRNA	chr1	+	59486059-59510286					0.0459869	Insufficient Expression	Insufficient Expression	1	1	0.0459869
ENSG00000064726	BTB (POZ) domain containing 1 [Source:HGNC Symbol;Acc:1120]	BTBD1		protein_coding	chr15	-	83685174-83736106	protein ubiquitination // regulation of protein binding	protein binding	cytoplasmic mRNA processing body // protein complex		3.22404	-0.188264	-1.13939	0.122836	0.858213	3.4123
ENSG00000072506	hydroxysteroid (17-beta) dehydrogenase 10 [Source:HGNC Symbol;Acc:4800]	HSD17B10		protein_coding	chrX	-	53458206-53669875	lipid metabolic process // tRNA processing // metabolic process // branched chain family amino acid catabolic process // cellular nitrogen compound metabolic process // small molecule metabolic process	3-hydroxyacyl-CoA dehydrogenase activity // protein binding // cholate 7-alpha-dehydrogenase activity // oxidoreductase activity // 3-hydroxy-2-methylbutyryl-CoA dehydrogenase activity	cytoplasm // mitochondrion // mitochondrial inner membrane // mitochondrial matrix // endoplasmic reticulum // plasma membrane	Tryptophan metabolism:WP465 // Alzheimers Disease:WP2059	6.42076	0.0293849	1.02058	0.865504	1	6.39137
ENSG00000072501	structural maintenance of chromosomes 1A [Source:HGNC Symbol;Acc:11111]	SMC1A		protein_coding	chrX	-	53401070-53449677	mitotic sister chromatid segregation // cell cycle checkpoint // S phase of mitotic cell cycle // M phase of mitotic cell cycle // mitotic anaphase // mitotic prometaphase // mitotic cell cycle // nuclear mRNA splicing, via spliceosome // cytokinesis // DNA repair // DNA recombination // mitotic spindle organization // sister chromatid cohesion // mitotic sister chromatid cohesion // meiosis // R…	chromatin binding // microtubule motor activity // protein binding // ATP binding // protein heterodimerization activity	chromosome, centromeric region // kinetochore // condensed chromosome kinetochore // condensed nuclear chromosome // nucleus // nucleoplasm // chromosome // cytoplasm // cytosol // cohesin core heterodimer // meiotic cohesin complex	miR-targeted genes in muscle cell - TarBase:WP2005 // mRNA Processing:WP411 // Cell Cycle:WP179 // miRNA Regulation of DNA Damage Response:WP1530 // miR-targeted genes in lymphocytes - TarBase:WP2004 // miR-targeted genes in epithelium - TarBase:WP2002 // DNA Damage Response:WP707	3.2744	-0.984293	-1.97834	0.0252154	0.462396	4.2587
ENSG00000134183	guanine nucleotide binding protein (G protein), alpha transducing activity polypeptide 2 [Source:HGNC Symbol;Acc:4394]	GNAT2		protein_coding	chr1	-	110145889-110155679	detection of chemical stimulus involved in sensory perception of bitter taste // signal transduction // G-protein coupled receptor protein signaling pathway // G-protein signaling, coupled to cAMP nucleotide second messenger // elevation of cytosolic calcium ion concentration // visual perception // phototransduction // response to light intensity // retinal cone cell development // detection of …	G-protein-coupled receptor binding // GTPase activity // signal transducer activity // GTP binding // G-protein coupled photoreceptor activity // guanyl nucleotide binding // G-protein beta/gamma-subunit complex binding // metal ion binding	photoreceptor outer segment // photoreceptor inner segment // heterotrimeric G-protein complex // plasma membrane // extrinsic to internal side of plasma membrane // photoreceptor outer segment membrane		0.0259096	Insufficient Expression	Insufficient Expression	0.485823	1	0.0616233
ENSG00000069712	KIAA1107 [Source:HGNC Symbol;Acc:29192]	KIAA1107		protein_coding	chr1	+	92632542-92650280					0.308227	Insufficient Expression	Insufficient Expression	0.519333	1	0.208686
ENSG00000134186	PRP38 pre-mRNA processing factor 38 (yeast) domain containing B [Source:HGNC Symbol;Acc:25512]	PRPF38B		splicing regulator|protein_coding	chr1	+	109234945-109244425	mRNA processing // RNA splicing		spliceosomal complex		2.94017	0.11431	1.08246	0.327677	1	2.82586
ENSG00000134184	glutathione S-transferase mu 1 [Source:HGNC Symbol;Acc:4632]	GSTM1		protein_coding	chr1	+	110230436-110251661	glutathione metabolic process // xenobiotic metabolic process // nitrobenzene metabolic process // xenobiotic catabolic process // small molecule metabolic process // cellular detoxification of nitrogen compound	glutathione transferase activity // protein binding // enzyme binding // protein homodimerization activity // glutathione binding	cytoplasm // cytosol	Glutathione metabolism:WP100 // Aflatoxin B1 metabolism:WP699 // Estrogen metabolism:WP697 // metapathway biotransformation:WP702	0.720452	Insufficient Expression	Insufficient Expression	0.462805	1	0.621375
ENSG00000037042	tubulin, gamma 2 [Source:HGNC Symbol;Acc:12419]	TUBG2		protein_coding	chr17	+	40811323-40819024	G2/M transition of mitotic cell cycle // mitotic cell cycle // GTP catabolic process // microtubule-based process // protein polymerization	GTPase activity // structural molecule activity // GTP binding	pericentriolar material // centrosome // cytosol // microtubule // spindle microtubule // cytoplasmic microtubule // microtubule cytoskeleton // protein complex		2.63663	0.18194	1.13441	0.595487	1	2.45469
ENSG00000078487	zinc finger, CW type with PWWP domain 1 [Source:HGNC Symbol;Acc:23486]	ZCWPW1		protein_coding	chr7	-	99998449-100026615		zinc ion binding			1.27511	Insufficient Expression	Insufficient Expression	0.208204	1	1.57187
ENSG00000260625		RP11-452L6.7		antisense	chr16	+	31519792-31520569					0.052666	Insufficient Expression	Insufficient Expression	0.544474	1	0.0808028
ENSG00000260628		RP11-1166P10.1		transcribed_unprocessed_pseudogene	chr16	+	31987124-32015049					0.171703	Insufficient Expression	Insufficient Expression	0.149938	0.906474	0.248133
ENSG00000042753	adaptor-related protein complex 2, sigma 1 subunit [Source:HGNC Symbol;Acc:565]	AP2S1		protein_coding	chr19	-	47341393-47354249	transport // intracellular protein transport // epidermal growth factor receptor signaling pathway // synaptic transmission // axon guidance // protein transport // viral reproduction // vesicle-mediated transport // antigen processing and presentation of exogenous peptide antigen via MHC class II // regulation of endocytosis // negative regulation of epidermal growth factor receptor signaling pa…	transporter activity // protein transporter activity	cytosol // plasma membrane // AP-2 adaptor complex // endocytic vesicle membrane // clathrin-coated endocytic vesicle membrane	EGF/EGFR Signaling Pathway:WP437 // Synaptic Vesicle Pathway:WP2267	7.22339	0.0550293	1.03888	0.863329	1	7.16836
ENSG00000105855	integrin, beta 8 [Source:HGNC Symbol;Acc:6163]	ITGB8	extracellular	protein_coding	chr7	+	20370325-20450419	ganglioside metabolic process // cell adhesion // cell-matrix adhesion // integrin-mediated signaling pathway // multicellular organismal development // extracellular matrix organization // placenta blood vessel development	receptor activity	plasma membrane // integrin complex // membrane	Arrhythmogenic right ventricular cardiomyopathy (ARVC):KEGG-hsa05412:WP2118 // Focal Adhesion:WP306 // Integrin-mediated Cell Adhesion:WP185	0.0047391	Insufficient Expression	Insufficient Expression	1	1	0.0047391
ENSG00000105854	paraoxonase 2 [Source:HGNC Symbol;Acc:9205]	PON2	extracellular|nucleus	protein_coding	chr7	-	95034175-95064510	response to oxidative stress // aromatic compound catabolic process	arylesterase activity // identical protein binding // metal ion binding	extracellular region // nucleus // mitochondrion // lysosome // plasma membrane // intracellular membrane-bounded organelle	Phase I, non P450:WP136	3.33947	0.219076	1.16399	0.247952	1	3.12039
ENSG00000111481	coatomer protein complex, subunit zeta 1 [Source:HGNC Symbol;Acc:2243]	COPZ1		protein_coding	chr12	+	54694986-54745633	transport // intracellular protein transport // retrograde vesicle-mediated transport, Golgi to ER // intra-Golgi vesicle-mediated transport // cellular membrane organization // vesicle-mediated transport // COPI coating of Golgi vesicle		cytosol // membrane coat // COPI vesicle coat		5.58184	-0.118722	-1.08577	0.193381	0.983723	5.70056
ENSG00000105856	HMG-box transcription factor 1 [Source:HGNC Symbol;Acc:23200]	HBP1	nucleus	transcription regulator|protein_coding	chr7	+	106809406-106842974	transcription, DNA-dependent // regulation of transcription, DNA-dependent // cell cycle arrest // Wnt receptor signaling pathway // positive regulation of potassium ion transport	DNA binding // RNA binding // protein binding	nucleus		3.02643	0.279577	1.21384	0.575428	1	2.74685
ENSG00000105851	phosphatidylinositol-4,5-bisphosphate 3-kinase, catalytic subunit gamma [Source:HGNC Symbol;Acc:8978]	PIK3CG		protein_coding	chr7	+	106505723-106547590	angiogenesis // cytokine production // adaptive immune response // dendritic cell chemotaxis // positive regulation of acute inflammatory response // respiratory burst involved in defense response // protein phosphorylation // phospholipid metabolic process // phosphatidylinositol biosynthetic process // endocytosis // inflammatory response // G-protein coupled receptor protein signaling pathway …	protein kinase activity // protein serine/threonine kinase activity // binding // protein binding // ATP binding // 1-phosphatidylinositol-3-kinase activity // transferase activity, transferring phosphorus-containing groups // phosphotransferase activity, alcohol group as acceptor // phosphatidylinositol 3-kinase activity // phosphatidylinositol-4-phosphate 3-kinase activity // ephrin receptor bi…	cytoplasm // cytosol // plasma membrane // phosphatidylinositol 3-kinase complex // 1-phosphatidylinositol-4-phosphate 3-kinase, class IB complex // membrane	IL-5 Signaling Pathway:WP127 // Insulin Signaling:WP481 // Signaling Pathways in Glioblastoma:WP2261 // Focal Adhesion:WP306 // Toll-like receptor signaling pathway:WP75 // MicroRNAs in cardiomyocyte hypertrophy:WP1544 // AMPK Signaling:WP1403 // B Cell Receptor Signaling Pathway:WP23 // Regulation of Actin Cytoskeleton:WP51 // EPO Receptor Signaling:WP581	2.29933	-0.229845	-1.17271	0.00511481	0.253222	2.52917
ENSG00000265293	arginine-fifty homeobox pseudogene 2 [Source:HGNC Symbol;Acc:23977]	ARGFXP2		processed_pseudogene	chr17	-	30477452-30478523					0.0361692	Insufficient Expression	Insufficient Expression	1	1	0.0361692
ENSG00000142252	gem (nuclear organelle) associated protein 7 [Source:HGNC Symbol;Acc:20045]	GEMIN7		splicing regulator|protein_coding	chr19	+	45582453-45594782	spliceosomal snRNP assembly // nuclear mRNA splicing, via spliceosome // gene expression // RNA metabolic process // ncRNA metabolic process	protein binding	nucleoplasm // spliceosomal complex // cytoplasm // cytosol // Cajal body // nuclear body // SMN complex	miR-targeted genes in muscle cell - TarBase:WP2005 // miR-targeted genes in lymphocytes - TarBase:WP2004 // miR-targeted genes in epithelium - TarBase:WP2002	3.04976	-0.123629	-1.08947	0.29385	1	3.17339
ENSG00000012174	membrane-bound transcription factor peptidase, site 2 [Source:HGNC Symbol;Acc:15455]	MBTPS2	transmembrane	protein_coding	chrX	+	21857754-21903542	proteolysis // activation of signaling protein activity involved in unfolded protein response // cholesterol metabolic process // endoplasmic reticulum unfolded protein response // cellular protein metabolic process // small molecule metabolic process	metalloendopeptidase activity // protein binding // metal ion binding	Golgi membrane // cytoplasm // membrane // integral to membrane	SREBP signalling:WP1982	0.608722	Insufficient Expression	Insufficient Expression	0.00655998	0.267925	0.85483
ENSG00000131002	taxilin gamma 2, pseudogene [Source:HGNC Symbol;Acc:18473]	TXLNG2P		transcribed_unprocessed_pseudogene	chrY	+	21729199-21768160					1.58501	0.0800195	1.05703	0.527785	1	1.50499
ENSG00000012171	sema domain, immunoglobulin domain (Ig), short basic domain, secreted, (semaphorin) 3B [Source:HGNC Symbol;Acc:10724]	SEMA3B	extracellular	processed_transcript|retained_intron	chr3	+	50304990-50314977					0.117117	Insufficient Expression	Insufficient Expression	0.34472	1	0.0544393
ENSG00000135587	sphingomyelin phosphodiesterase 2, neutral membrane (neutral sphingomyelinase) [Source:HGNC Symbol;Acc:11121]	SMPD2		protein_coding	chr6	+	109761966-109780990	sphingolipid metabolic process // sphingomyelin metabolic process // glycosphingolipid metabolic process // intracellular protein kinase cascade // response to mechanical stimulus // small molecule metabolic process // ceramide biosynthetic process // nerve growth factor receptor signaling pathway	sphingomyelin phosphodiesterase activity // metal ion binding	plasma membrane // integral to plasma membrane // caveola // membrane	BCL-XL prevents the binding of truncated BID to BAX. This is prevented by BAD. BAD can displace tBID from BCL-XL. :WP231	3.72128	-0.0283553	-1.01985	0.700168	1	3.74963
ENSG00000071082	ribosomal protein L31 [Source:HGNC Symbol;Acc:10334]	RPL31		protein_coding	chr2	+	101618177-101640494	nuclear-transcribed mRNA catabolic process, nonsense-mediated decay // translation // translational initiation // translational elongation // translational termination // SRP-dependent cotranslational protein targeting to membrane // gene expression // viral reproduction // RNA metabolic process // mRNA metabolic process // viral infectious cycle // viral transcription // cellular protein metabol…	RNA binding // structural constituent of ribosome	intracellular // cytosol // ribosome // cytosolic large ribosomal subunit	Cytoplasmic Ribosomal Proteins:WP477	8.09045	-0.178577	-1.13177	0.149862	0.906338	8.26903
ENSG00000135638	empty spiracles homeobox 1 [Source:HGNC Symbol;Acc:3340]	EMX1	nucleus	transcription regulator|protein_coding	chr2	+	73143389-73162020	regulation of transcription, DNA-dependent // multicellular organismal development // brain development // post-embryonic development // cerebral cortex regionalization // cerebral cortex development // neuron differentiation // response to drug	DNA binding // sequence-specific DNA binding transcription factor activity // protein binding // sequence-specific DNA binding	nucleus // cytoplasm		0.00951232	Insufficient Expression	Insufficient Expression	1	1	0.00951232
ENSG00000180667	YOD1 OTU deubiquinating enzyme 1 homolog (S. cerevisiae) [Source:HGNC Symbol;Acc:25035]	YOD1		protein_coding	chr1	-	207217194-207226325	cellular amino acid metabolic process // ER-associated protein catabolic process // endoplasmic reticulum unfolded protein response // protein K63-linked deubiquitination // protein K48-linked deubiquitination	ubiquitin-specific protease activity // protein binding // zinc ion binding			0.0786586	Insufficient Expression	Insufficient Expression	0.908396	1	0.0687627
ENSG00000188419	choroideremia (Rab escort protein 1) [Source:HGNC Symbol;Acc:1940]	CHM		protein_coding	chrX	-	85116185-85302566	blood vessel development // intracellular protein transport // visual perception // protein geranylgeranylation // response to stimulus	Rab geranylgeranyltransferase activity // GTPase activator activity	Rab-protein geranylgeranyltransferase complex		1.27542	0.0693468	1.04924	0.79012	1	1.20608
ENSG00000135632	SMYD family member 5 [Source:HGNC Symbol;Acc:16258]	SMYD5		protein_coding	chr2	+	73441350-73454365	biological_process	molecular_function // protein binding // metal ion binding	cellular_component	Histone Modifications:WP2369	3.03995	-0.710116	-1.63594	0.0635926	0.672677	3.75007
ENSG00000135631	RAB11 family interacting protein 5 (class I) [Source:HGNC Symbol;Acc:24845]	RAB11FIP5		protein_coding	chr2	-	73198443-73383849	biological_process // protein transport	protein binding // gamma-tubulin binding	mitochondrion // mitochondrial outer membrane // centrosome // intracellular membrane-bounded organelle // recycling endosome membrane		0.0114827	Insufficient Expression	Insufficient Expression	0.730078	1	0.025027
ENSG00000135636	dysferlin, limb girdle muscular dystrophy 2B (autosomal recessive) [Source:HGNC Symbol;Acc:3097]	DYSF	transmembrane	protein_coding	chr2	+	71680852-71913898	plasma membrane repair // vesicle fusion	protein binding // calcium-dependent phospholipid binding	plasma membrane // integral to membrane // lamellipodium // T-tubule // cytoplasmic vesicle membrane // cytoplasmic vesicle // sarcolemma		4.3435	0.704623	1.62972	0.222217	1	3.63888
ENSG00000135637	coiled-coil domain containing 142 [Source:HGNC Symbol;Acc:25889]	CCDC142		protein_coding	chr2	-	74699113-74710535					1.37016	Insufficient Expression	Insufficient Expression	0.0573227	0.637435	0.962276
ENSG00000147155	emopamil binding protein (sterol isomerase) [Source:HGNC Symbol;Acc:3133]	EBP		protein_coding	chrX	+	48379546-48387104	skeletal system development // cholesterol biosynthetic process // drug transmembrane transport // cholesterol metabolic process // sterol metabolic process // sterol biosynthetic process // hemopoiesis // small molecule metabolic process	C-8 sterol isomerase activity // steroid delta-isomerase activity // transmembrane receptor activity // drug transmembrane transporter activity // cholestenol delta-isomerase activity	endoplasmic reticulum // endoplasmic reticulum membrane // integral to plasma membrane // integral to membrane // intracellular membrane-bounded organelle		4.38511	-0.425743	-1.34326	0.45089	1	4.81085
ENSG00000114503	nuclear cap binding protein subunit 2, 20kDa [Source:HGNC Symbol;Acc:7659]	NCBP2	nucleus	splicing regulator|protein_coding	chr3	-	196662273-196669468	nuclear-transcribed mRNA catabolic process, nonsense-mediated decay // spliceosomal snRNP assembly // nuclear mRNA splicing, via spliceosome // transcription from RNA polymerase II promoter // transcription elongation from RNA polymerase II promoter // termination of RNA polymerase II transcription // mRNA capping // mRNA export from nucleus // snRNA export from nucleus // regulation of translati…	nucleotide binding // RNA cap binding // RNA 7-methylguanosine cap binding // nucleic acid binding // protein binding	nucleus // nucleoplasm // cytoplasm // cytosol // mRNA cap binding complex // nuclear cap binding complex	mRNA Processing:WP411	2.82303	0.212337	1.15856	0.0449851	0.577618	2.61069
ENSG00000115677	high density lipoprotein binding protein [Source:HGNC Symbol;Acc:4857]	HDLBP	nucleus	protein_coding	chr2	-	242166679-242256476	lipid transport // cholesterol metabolic process	RNA binding // lipid binding	nucleus // cytoplasm // plasma membrane // high-density lipoprotein particle		5.9581	0.21117	1.15763	0.0545364	0.626928	5.74694
ENSG00000259768		RP5-991G20.1		processed_transcript	chr16	+	72699069-72821759					1.1964	Insufficient Expression	Insufficient Expression	0.3258	1	1.41633
ENSG00000261971		RP11-473M20.7		antisense	chr16	-	3087251-3109371					1.91493	0.362948	1.28605	0.0221255	0.441424	1.55198
ENSG00000112531	QKI, KH domain containing, RNA binding [Source:HGNC Symbol;Acc:21100]	QKI	nucleus	splicing regulator|protein_coding	chr6	+	163835032-163999628	vasculogenesis // mRNA processing // regulation of translation // spermatid development // axon ensheathment // RNA splicing // positive regulation of gene expression // myelination // muscle cell differentiation // long-chain fatty acid biosynthetic process // mRNA transport	RNA binding // protein binding // SH3 domain binding	nucleus // cytoplasm	Diurnally Regulated Genes with Circadian Orthologs:WP410	2.6351	0.0777125	1.05534	0.592706	1	2.55739
ENSG00000139291	transmembrane protein 19 [Source:HGNC Symbol;Acc:25605]	TMEM19	transmembrane	protein_coding	chr12	+	72079867-72097836			integral to membrane		1.38592	Insufficient Expression	Insufficient Expression	0.909351	1	1.37334
ENSG00000263198		RP11-517A5.4		antisense	chr16	-	16386035-16388663					0.120208	Insufficient Expression	Insufficient Expression	0.339744	1	0.015328
ENSG00000029364	solute carrier family 39 (zinc transporter), member 9 [Source:HGNC Symbol;Acc:20182]	SLC39A9	transmembrane	protein_coding	chr14	+	69864732-69929105	zinc ion transport // metal ion transport // transmembrane transport	metal ion transmembrane transporter activity	membrane // integral to membrane		2.46107	0.202065	1.15034	0.0434453	0.570239	2.259
ENSG00000227258	SMIM2 antisense RNA 1 [Source:HGNC Symbol;Acc:42674]	SMIM2-AS1		antisense	chr13	+	44716682-44813010					0.65162	Insufficient Expression	Insufficient Expression	0.462903	1	0.464188
ENSG00000227256	MIS18A antisense RNA 1 [Source:HGNC Symbol;Acc:40106]	MIS18A-AS1		antisense	chr21	+	33650174-33653299					0.0445181	Insufficient Expression	Insufficient Expression	1	1	0.0445181
ENSG00000227255	CMT1A duplicated region transcript 15 pseudogene 2 [Source:HGNC Symbol;Acc:34074]	CDRT15P2		unprocessed_pseudogene	chr17	+	15668017-15668978					1.82466	Insufficient Expression	Insufficient Expression	0.0304926	0.50205	1.06963
ENSG00000105143	solute carrier family 1 (high affinity aspartate/glutamate transporter), member 6 [Source:HGNC Symbol;Acc:10944]	SLC1A6		protein_coding	chr19	-	15060846-15133802	ion transport // dicarboxylic acid transport // synaptic transmission // aspartate transport // L-glutamate transport // regulation of membrane potential // transmembrane transport	L-glutamate transmembrane transporter activity // L-aspartate transmembrane transporter activity // sodium	Golgi apparatus // plasma membrane // integral to plasma membrane // membrane		0.00525146	Insufficient Expression	Insufficient Expression	1	1	0.00525146
ENSG00000105146	aurora kinase C [Source:HGNC Symbol;Acc:11391]	AURKC	nucleus	kinase|protein_coding	chr19	+	57742170-57746916	cytokinesis // protein phosphorylation // meiosis // attachment of spindle microtubules to kinetochore // histone modification // positive regulation of cytokinesis // spindle midzone assembly involved in mitosis	protein kinase activity // protein serine/threonine kinase activity // protein serine/threonine/tyrosine kinase activity // protein tyrosine kinase activity // ATP binding // transferase activity, transferring phosphorus-containing groups	chromosome, centromeric region // condensed chromosome // nucleus // cytoplasm // spindle // midbody // chromosome passenger complex // spindle midzone		0.228607	Insufficient Expression	Insufficient Expression	0.766941	1	0.202975
ENSG00000267633		CTB-5E10.3		antisense	chr19	-	13882932-13884932					2.0817	Insufficient Expression	Insufficient Expression	0.0175849	0.402141	1.76077
ENSG00000142920	arginine decarboxylase [Source:HGNC Symbol;Acc:29957]	ADC		protein_coding	chr1	+	33546705-33586131	ornithine metabolic process // polyamine metabolic process // polyamine biosynthetic process // spermatogenesis // cellular nitrogen compound metabolic process // small molecule metabolic process // agmatine biosynthetic process	catalytic activity // protein binding // arginine decarboxylase activity // ornithine decarboxylase activator activity	mitochondrion // cytosol		0.500677	Insufficient Expression	Insufficient Expression	0.384798	1	0.621097
ENSG00000146205	anoctamin 7 [Source:HGNC Symbol;Acc:31677]	ANO7	transmembrane|nucleus	protein_coding	chr2	+	242127924-242164792	chloride transport // ion transmembrane transport // transmembrane transport	chloride channel activity	intracellular // nucleus // endoplasmic reticulum // cytosol // plasma membrane // integral to membrane // cell junction		0.710855	Insufficient Expression	Insufficient Expression	0.000552152	0.139504	0.224049
ENSG00000235944	zinc finger protein 815, pseudogene [Source:HGNC Symbol;Acc:22029]	ZNF815P		transcribed_unprocessed_pseudogene	chr7	+	5862791-5894066					1.06287	Insufficient Expression	Insufficient Expression	0.00395055	0.22767	0.681559
ENSG00000235947	eosinophil granule ontogeny transcript (non-protein coding) [Source:HGNC Symbol;Acc:37129]	EGOT		lincRNA	chr3	-	4790876-4793274					0.0588849	Insufficient Expression	Insufficient Expression	0.488829	1	0.0236326
ENSG00000164418	glutamate receptor, ionotropic, kainate 2 [Source:HGNC Symbol;Acc:4580]	GRIK2	extracellular	protein_coding	chr6	+	101846664-102517958	behavioral fear response // transport // cellular calcium ion homeostasis // intracellular protein transport // glutamate signaling pathway // synaptic transmission // regulation of action potential in neuron // ionotropic glutamate receptor signaling pathway // synaptic transmission, glutamatergic // regulation of membrane potential // negative regulation of neuron apoptosis // regulation of lon…	ionotropic glutamate receptor activity // transporter activity // extracellular-glutamate-gated ion channel activity // protein binding // kainate selective glutamate receptor activity	intracellular // plasma membrane // integral to plasma membrane // membrane // cell junction // kainate selective glutamate receptor complex // presynaptic membrane // neuronal cell body // postsynaptic membrane		0.00488643	Insufficient Expression	Insufficient Expression	1	1	0.00488643
ENSG00000242500		RP11-24O6.2		processed_transcript	chrX	-	19931267-19934282					0.0785346	Insufficient Expression	Insufficient Expression	0.160759	0.927495	0.158439
ENSG00000164414	solute carrier family 35 (CMP-sialic acid transporter), member A1 [Source:HGNC Symbol;Acc:11021]	SLC35A1		protein_coding	chr6	+	88180341-88222054	carbohydrate metabolic process // protein modification process // carbohydrate transport // nucleotide-sugar transport // CMP-N-acetylneuraminate transport // transmembrane transport	nucleotide-sugar transmembrane transporter activity // sugar // CMP-N-acetylneuraminate transmembrane transporter activity	Golgi membrane // Golgi apparatus // integral to plasma membrane // integral to membrane		2.28894	Insufficient Expression	Insufficient Expression	0.696291	1	2.22062
ENSG00000100532	cell growth regulator with ring finger domain 1 [Source:HGNC Symbol;Acc:15528]	CGRRF1	nucleus	protein_coding	chr14	+	54976530-55005567	response to stress // cell cycle arrest // negative regulation of cell proliferation	protein binding // zinc ion binding	nucleus		0.548693	Insufficient Expression	Insufficient Expression	0.648546	1	0.622772
ENSG00000077454	leucine-rich repeats and calponin homology (CH) domain containing 4 [Source:HGNC Symbol;Acc:6691]	LRCH4		protein_coding	chr7	-	100169855-100183776	nervous system development	protein binding	PML body		4.69432	0.0273495	1.01914	0.910304	1	4.66697
ENSG00000077458	family with sequence similarity 76, member B [Source:HGNC Symbol;Acc:28492]	FAM76B		protein_coding	chr11	-	95502106-95523573			nuclear speck		2.71984	0.103434	1.07433	0.565274	1	2.61641
ENSG00000265907		RP11-737O24.2		antisense	chr18	+	2948236-2960754					0.0400689	Insufficient Expression	Insufficient Expression	1	1	0.0400689
ENSG00000253140		RP11-567J20.3		lincRNA	chr8	-	49428412-49429649					0.560599	Insufficient Expression	Insufficient Expression	0.965053	1	0.546694
ENSG00000021300	pleckstrin homology domain containing, family B (evectins) member 1 [Source:HGNC Symbol;Acc:19079]	PLEKHB1	transmembrane	protein_coding	chr11	+	73357223-73373864	multicellular organismal development // phototransduction // regulation of cell differentiation	signal transducer activity // protein binding // phospholipid binding // protein C-terminus binding // protein homodimerization activity	cytoplasm // integral to membrane		0.0321038	Insufficient Expression	Insufficient Expression	0.698727	1	0.0170406
ENSG00000100399	chondroadherin-like [Source:HGNC Symbol;Acc:25165]	CHADL	extracellular	protein_coding	chr22	-	41625517-41636938		protein binding	proteinaceous extracellular matrix // extracellular matrix		0.0842483	Insufficient Expression	Insufficient Expression	0.989534	1	0.0835862
ENSG00000100393	E1A binding protein p300 [Source:HGNC Symbol;Acc:3373]	EP300		transcription regulator|protein_coding	chr22	+	41487790-41576081	negative regulation of transcription from RNA polymerase II promoter // response to hypoxia // somitogenesis // transcription, DNA-dependent // regulation of transcription, DNA-dependent // apoptosis // cell cycle // Notch signaling pathway // nervous system development // heart development // skeletal muscle tissue development // organ morphogenesis // histone acetylation // N-terminal peptidyl-…	core promoter binding // RNA polymerase II transcription factor binding // RNA polymerase II activating transcription factor binding // p53 binding // DNA binding // chromatin binding // transcription cofactor activity // transcription coactivator activity // histone acetyltransferase activity // lysine N-acetyltransferase activity // protein binding // beta-catenin binding // transcription facto…	histone acetyltransferase complex // nucleus // nucleoplasm // transcription factor complex // cytoplasm	Wnt Signaling Pathway and Pluripotency:WP399 // Signaling Pathways in Glioblastoma:WP2261 // Integrated Pancreatic Cancer Pathway:WP2377 // Androgen receptor signaling pathway:WP138 // Notch Signaling Pathway:WP61 // Cell Cycle:WP179 // TGF Beta Signaling Pathway:WP366 // TGF Beta Signaling Pathway:WP560 // IL-4 Signaling Pathway:WP395 // Integrated Breast Cancer Pathway:WP1984 // SIDS Susceptibi…	3.7882	0.433721	1.35071	0.180971	0.963863	3.35448
ENSG00000100395	l(3)mbt-like 2 (Drosophila) [Source:HGNC Symbol;Acc:18594]	L3MBTL2	nucleus	transcription regulator|protein_coding	chr22	+	41601209-41627275	transcription, DNA-dependent // regulation of transcription, DNA-dependent // chromatin modification	transcription corepressor activity // zinc ion binding // methylated histone residue binding // histone binding	nucleus		4.31215	-0.159303	-1.11675	0.186101	0.974438	4.47145
ENSG00000196559	long intergenic non-protein coding RNA 610 [Source:HGNC Symbol;Acc:23262]	LINC00610		TEC|lincRNA	chr11	-	36290834-36294971					0.00962996	Insufficient Expression	Insufficient Expression	0.698127	1	0.0252525
ENSG00000196550	family with sequence similarity 72, member A [Source:HGNC Symbol;Acc:24044]	FAM72A		protein_coding	chr1	+	206136916-206155151			mitochondrion		3.41434	-0.186507	-1.13801	0.783146	1	3.60085
ENSG00000196553	long intergenic non-protein coding RNA 238 [Source:HGNC Symbol;Acc:20100]	LINC00238		retained_intron|lincRNA	chr14	+	66953072-66965271					0.0245716	Insufficient Expression	Insufficient Expression	1	1	0.0245716
ENSG00000196557	calcium channel, voltage-dependent, T type, alpha 1H subunit [Source:HGNC Symbol;Acc:1395]	CACNA1H		protein_coding	chr16	+	1203241-1271771	transport // ion transport // muscle contraction // axon guidance // muscle organ development // myoblast fusion // regulation of heart contraction // aldosterone biosynthetic process // cellular response to hormone stimulus // cortisol biosynthetic process // cellular response to potassium ion // regulation of membrane potential // transmembrane transport // calcium ion import // positive regula…	ion channel activity // protein binding // low voltage-gated calcium channel activity // metal ion binding	voltage-gated calcium channel complex // caveola // membrane // integral to membrane // sarcolemma	Corticotropin-releasing hormone:WP2355	0.0197273	Insufficient Expression	Insufficient Expression	0.684129	1	0.00435698
ENSG00000197208	solute carrier family 22 (organic cation/ergothioneine transporter), member 4 [Source:HGNC Symbol;Acc:10968]	SLC22A4		protein_coding	chr5	+	131630079-131679899	triglyceride metabolic process // sodium ion transport // body fluid secretion // carnitine metabolic process // organic cation transport // quaternary ammonium group transport // carnitine transport // ion transmembrane transport // transmembrane transport	nucleotide binding // protein binding // ATP binding // secondary active organic cation transmembrane transporter activity // ion transmembrane transporter activity // carnitine transporter activity // symporter activity // cation // quaternary ammonium group transmembrane transporter activity // transmembrane transporter activity // PDZ domain binding	mitochondrion // plasma membrane // integral to plasma membrane // integral to membrane // apical plasma membrane		2.77376	1.08713	2.12451	9.76304e-05	0.0956721	1.68663
ENSG00000151292	casein kinase 1, gamma 3 [Source:HGNC Symbol;Acc:2456]	CSNK1G3		kinase|protein_coding	chr5	+	122847793-122952739	protein modification process // protein phosphorylation // signal transduction // Wnt receptor signaling pathway	protein kinase activity // protein serine/threonine kinase activity // protein tyrosine kinase activity // ATP binding // transferase activity, transferring phosphorus-containing groups	cytoplasm		2.06221	-0.132435	-1.09614	0.105368	0.810703	2.19465
ENSG00000113141	IK cytokine, down-regulator of HLA II [Source:HGNC Symbol;Acc:5958]	IK	extracellular|nucleus	protein_coding	chr5	+	140026643-140042064	immune response // cell-cell signaling	protein binding	extracellular space // nucleus		6.11834	0.145943	1.10645	0.0461962	0.585161	5.9724
ENSG00000211947	immunoglobulin heavy variable 3-21 [Source:HGNC Symbol;Acc:5586]	IGHV3-21		IG_V_gene	chr14	-	106322302-106994238		protein binding			0.0628596	Insufficient Expression	Insufficient Expression	1	1	0.0628596
ENSG00000026652	1-acylglycerol-3-phosphate O-acyltransferase 4 [Source:HGNC Symbol;Acc:20885]	AGPAT4	transmembrane	protein_coding	chr6	-	161551011-161695093	phospholipid metabolic process // phosphatidic acid biosynthetic process // metabolic process // phospholipid biosynthetic process // CDP-diacylglycerol biosynthetic process // triglyceride biosynthetic process // cellular lipid metabolic process // small molecule metabolic process // glycerophospholipid biosynthetic process	1-acylglycerol-3-phosphate O-acyltransferase activity // transferase activity, transferring acyl groups	endoplasmic reticulum membrane // integral to membrane	Triacylglyceride Synthesis:WP325	0.929197	Insufficient Expression	Insufficient Expression	0.735903	1	0.742217
ENSG00000205959		RP11-689P11.2		processed_transcript	chr4	+	8483997-8514337					0.0104669	Insufficient Expression	Insufficient Expression	1	1	0.0104669
ENSG00000185158	leucine rich repeat containing 37B [Source:HGNC Symbol;Acc:29070]	LRRC37B	transmembrane	protein_coding	chr17	+	30334891-30380523		protein binding	cytoplasm // integral to membrane		1.11664	Insufficient Expression	Insufficient Expression	0.629332	1	1.03455
ENSG00000211682	immunoglobulin lambda joining 6 [Source:HGNC Symbol;Acc:5868]	IGLJ6		IG_J_gene	chr22	+	23260304-23260373					0.428532	Insufficient Expression	Insufficient Expression	1	1	0.428532
ENSG00000211683		AP000346.2		processed_transcript	chr22	-	23974071-23981128					0.451402	Insufficient Expression	Insufficient Expression	0.93285	1	0.473524
ENSG00000211684	immunoglobulin lambda joining 7 [Source:HGNC Symbol;Acc:5869]	IGLJ7		IG_J_gene	chr22	+	23263562-23263607					0.613735	Insufficient Expression	Insufficient Expression	1	1	0.613735
ENSG00000211689	T cell receptor gamma constant 1 [Source:HGNC Symbol;Acc:12275]	TRGC1		TR_C_gene	chr7	-	38297480-38357589		protein binding			0.61346	Insufficient Expression	Insufficient Expression	0.446451	1	0.771086
ENSG00000185155	Mix paired-like homeobox [Source:HGNC Symbol;Acc:13363]	MIXL1		transcription regulator|protein_coding	chr1	+	226411319-226414755	endoderm formation // hemopoietic progenitor cell differentiation // regulation of transcription, DNA-dependent // gastrulation // endoderm development // heart development // hemopoiesis // cell migration involved in gastrulation // positive regulation of transcription from RNA polymerase II promoter // digestive tract development // positive regulation of mesoderm development	RNA polymerase II core promoter proximal region sequence-specific DNA binding // RNA polymerase II enhancer sequence-specific DNA binding // core promoter proximal region sequence-specific DNA binding // nucleic acid binding transcription factor activity // RNA polymerase II core promoter proximal region sequence-specific DNA binding transcription factor activity involved in positive regulation o…	nuclear chromatin // nucleus	Cardiac Progenitor Differentiation:WP2406 // Adipogenesis:WP236	0.0171644	Insufficient Expression	Insufficient Expression	0.288002	1	0.0711007
ENSG00000106635	B-cell CLL/lymphoma 7B [Source:HGNC Symbol;Acc:1005]	BCL7B		protein_coding	chr7	-	72950686-72972332	biological_process	actin binding	cellular_component		3.31905	-0.39016	-1.31054	0.00359044	0.218693	3.70921
ENSG00000106636	YKT6 v-SNARE homolog (S. cerevisiae) [Source:HGNC Symbol;Acc:16959]	YKT6		protein_coding	chr7	+	44240567-44253893	transport // ER to Golgi vesicle-mediated transport // vesicle targeting // vesicle docking involved in exocytosis // protein transport // vesicle-mediated transport // retrograde transport, endosome to Golgi	SNAP receptor activity // protein-cysteine S-palmitoleyltransferase activity	Golgi membrane // cytoplasm // mitochondrion // endosome // endoplasmic reticulum // Golgi apparatus // cytosol // integral to plasma membrane // membrane // integral to membrane // cytoplasmic vesicle membrane // SNARE complex		3.97991	-0.194021	-1.14395	0.00798407	0.288779	4.17393
ENSG00000106631	myosin, light chain 7, regulatory [Source:HGNC Symbol;Acc:21719]	MYL7		protein_coding	chr7	-	44178463-44180931	smooth muscle contraction // actin filament-based movement	microfilament motor activity // calcium ion binding // protein binding // ATPase activity, coupled	myosin complex // A band // dendritic spine		0.023776	Insufficient Expression	Insufficient Expression	1	1	0.023776
ENSG00000106633	glucokinase (hexokinase 4) [Source:HGNC Symbol;Acc:4195]	GCK		protein_coding	chr7	-	44183872-44237769	cellular glucose homeostasis // carbohydrate metabolic process // glycogen biosynthetic process // fructose 2,6-bisphosphate metabolic process // glucose metabolic process // glycolysis // regulation of glycolysis // NADP metabolic process // elevation of cytosolic calcium ion concentration // hexose transport // response to glucose stimulus // regulation of glucose transport // glucose transport…	magnesium ion binding // glucokinase activity // hexokinase activity // protein binding // ATP binding // glucose binding // kinase activity // phosphotransferase activity, alcohol group as acceptor // protein phosphatase binding // ADP binding	nucleus // nucleoplasm // cytoplasm // mitochondrion // cytosol // cell cortex // stored secretory granule // cell cortex part	Glycolysis and Gluconeogenesis:WP534 // MAPK Signaling Pathway:WP382 // SIDS Susceptibility Pathways:WP706	0.00864574	Insufficient Expression	Insufficient Expression	1	1	0.00864574
ENSG00000106638	transducin (beta)-like 2 [Source:HGNC Symbol;Acc:11586]	TBL2		protein_coding	chr7	-	72981863-72993121	biological_process	molecular_function // protein binding	cellular_component		2.55436	-0.11687	-1.08438	0.314612	1	2.67123
ENSG00000225194	long intergenic non-protein coding RNA 92 [Source:HGNC Symbol;Acc:31408]	LINC00092		lincRNA	chr9	-	98782014-98790247					0.0151591	Insufficient Expression	Insufficient Expression	1	1	0.0151591
ENSG00000152670	DEAD (Asp-Glu-Ala-Asp) box polypeptide 4 [Source:HGNC Symbol;Acc:18700]	DDX4	nucleus	protein_coding	chr5	+	55033845-55112985	leptotene // male meiosis I // multicellular organismal development // spermatogenesis // sperm motility // regulation of protein localization	nucleic acid binding // helicase activity // ATP binding // ATP-dependent helicase activity	nucleus // cytoplasm // ribonucleoprotein complex // chromatoid body // cell part // perinuclear region of cytoplasm // pi-body // piP-body		0.00930692	Insufficient Expression	Insufficient Expression	1	1	0.00930692
ENSG00000152672	C-type lectin domain family 4, member F [Source:HGNC Symbol;Acc:25357]	CLEC4F	transmembrane	protein_coding	chr2	-	71035775-71047732	endocytosis	carbohydrate binding	integral to membrane		0.0141639	Insufficient Expression	Insufficient Expression	1	1	0.0141639
ENSG00000143643	tetratricopeptide repeat domain 13 [Source:HGNC Symbol;Acc:26204]	TTC13		protein_coding	chr1	-	231041989-231114621		protein binding			2.98374	-0.0679643	-1.04824	0.849655	1	3.0517
ENSG00000124588	NAD(P)H dehydrogenase, quinone 2 [Source:HGNC Symbol;Acc:7856]	NQO2	nucleus	protein_coding	chr6	+	2988221-3019996	memory	dihydronicotinamide riboside quinone reductase activity // NADPH dehydrogenase (quinone) activity // electron carrier activity // metal ion binding	nucleus // cytoplasm		2.57035	-0.275544	-1.21045	0.601593	1	2.84589
ENSG00000143641	UDP-N-acetyl-alpha-D-galactosamine:polypeptide N-acetylgalactosaminyltransferase 2 (GalNAc-T2) [Source:HGNC Symbol;Acc:4124]	GALNT2	extracellular	protein_coding	chr1	+	230193536-230417870	immunoglobulin biosynthetic process // protein glycosylation // O-glycan processing // protein O-linked glycosylation via serine // protein O-linked glycosylation via threonine // post-translational protein modification // cellular protein metabolic process	polypeptide N-acetylgalactosaminyltransferase activity // transferase activity, transferring glycosyl groups // manganese ion binding	Golgi membrane // extracellular region // Golgi apparatus // Golgi stack // integral to membrane // integral to Golgi membrane // Golgi cisterna membrane // perinuclear region of cytoplasm	Globo Sphingolipid Metabolism:WP1424	3.38875	0.418456	1.3365	0.000446409	0.133494	2.97029
ENSG00000124587	peroxisomal biogenesis factor 6 [Source:HGNC Symbol;Acc:8859]	PEX6		protein_coding	chr6	-	42931608-42946958	ATP catabolic process // protein targeting to peroxisome // peroxisome organization // protein import into peroxisome matrix, translocation // protein stabilization	nucleotide binding // protein binding // ATP binding // protein C-terminus binding // ATPase activity // nucleoside-triphosphatase activity // protein complex binding // ATPase activity, coupled	cytoplasm // peroxisome // peroxisomal membrane // cytosol		3.63821	0.865783	1.82233	0.0220019	0.440216	2.77243
ENSG00000167333	tripartite motif containing 68 [Source:HGNC Symbol;Acc:21161]	TRIM68		protein_coding	chr11	-	4619902-4629489	protein autoubiquitination // regulation of androgen receptor signaling pathway	ubiquitin-protein ligase activity // protein binding // zinc ion binding // histone acetyltransferase binding // androgen receptor binding	intracellular // nucleus // nucleolus // cytoplasm // Golgi apparatus // perinuclear region of cytoplasm		0.820885	Insufficient Expression	Insufficient Expression	0.648671	1	0.899031
ENSG00000009830	protein-O-mannosyltransferase 2 [Source:HGNC Symbol;Acc:19743]	POMT2	transmembrane	protein_coding	chr14	-	77741299-77787227	protein O-linked glycosylation	mannosyltransferase activity // dolichyl-phosphate-mannose-protein mannosyltransferase activity // metal ion binding	endoplasmic reticulum membrane // membrane // integral to membrane		2.2044	0.14303	1.10422	0.230954	1	2.06137
ENSG00000220161		RP1-37N7.3		lincRNA	chr17	+	18314473-18317694					0.0185818	Insufficient Expression	Insufficient Expression	1	1	0.0185818
ENSG00000178927	chromosome 17 open reading frame 62 [Source:HGNC Symbol;Acc:28672]	C17orf62	transmembrane	protein_coding	chr17	-	80400465-80408705		protein binding	integral to membrane		4.16944	0.39581	1.31568	0.00777907	0.286905	3.77363
ENSG00000178921	phosphoribosylformylglycinamidine synthase [Source:HGNC Symbol;Acc:8863]	PFAS		protein_coding	chr17	+	8150936-8173809	purine base metabolic process // 'de novo' IMP biosynthetic process // glutamine metabolic process // ribonucleoside monophosphate biosynthetic process // purine ribonucleoside monophosphate biosynthetic process // response to drug // small molecule metabolic process // nucleobase, nucleoside and nucleotide metabolic process	catalytic activity // phosphoribosylformylglycinamidine synthase activity // ATP binding	cytoplasm // cytosol		4.32807	-0.163152	-1.11973	0.665146	1	4.49122
ENSG00000178922	hydroxypyruvate isomerase (putative) [Source:HGNC Symbol;Acc:26948]	HYI		protein_coding	chr1	-	43916824-43919918		hydroxypyruvate isomerase activity			3.35419	0.287667	1.22066	0.336464	1	3.06652
ENSG00000168310	interferon regulatory factor 2 [Source:HGNC Symbol;Acc:6117]	IRF2		transcription regulator|protein_coding	chr4	-	185308867-185395734	negative regulation of transcription from RNA polymerase II promoter // transcription, DNA-dependent // regulation of transcription, DNA-dependent // blood coagulation // cell proliferation // cytokine-mediated signaling pathway // interferon-gamma-mediated signaling pathway // type I interferon-mediated signaling pathway	regulatory region DNA binding // DNA binding // sequence-specific DNA binding transcription factor activity // protein binding	nucleus // nucleoplasm // cytosol // focal adhesion	Type II interferon signaling (IFNG):WP619 // Apoptosis:WP254	2.90036	0.0431438	1.03036	0.872345	1	2.85721
ENSG00000168314	myelin-associated oligodendrocyte basic protein [Source:HGNC Symbol;Acc:7189]	MOBP		protein_coding	chr3	+	39508689-39570970	nervous system development	structural constituent of myelin sheath	nucleus // nucleolus // cytoplasm // mitochondrion // intracellular membrane-bounded organelle // perinuclear region of cytoplasm		0.00362018	Insufficient Expression	Insufficient Expression	1	1	0.00362018
ENSG00000114268	6-phosphofructo-2-kinase/fructose-2,6-biphosphatase 4 [Source:HGNC Symbol;Acc:8875]	PFKFB4		protein_coding	chr3	-	48555117-48599448	carbohydrate metabolic process // fructose metabolic process // fructose 2,6-bisphosphate metabolic process // glucose metabolic process // glycolysis // small molecule metabolic process	catalytic activity // 6-phosphofructo-2-kinase activity // fructose-2,6-bisphosphate 2-phosphatase activity // ATP binding	cytosol		2.36367	0.955208	1.93886	0.099028	0.79629	1.40847
ENSG00000040487	PQ loop repeat containing 2 [Source:HGNC Symbol;Acc:26001]	PQLC2		protein_coding	chr1	+	19638820-19658922	arginine transport // lysine transport // amino acid homeostasis	arginine transmembrane transporter activity // L-lysine transmembrane transporter activity	lysosomal membrane // integral to organelle membrane		4.41746	0.408181	1.32701	0.189797	0.979571	4.00928
ENSG00000204709	chromosome 6 open reading frame 100 [Source:HGNC Symbol;Acc:21195]	C6orf100		protein_coding	chr6	+	28911654-28912314					0.234104	Insufficient Expression	Insufficient Expression	0.915249	1	0.255022
ENSG00000204706		RP11-195E11.2		antisense	chr9	-	72700732-72790804					0.00627974	Insufficient Expression	Insufficient Expression	1	1	0.00627974
ENSG00000153107	anaphase promoting complex subunit 1 [Source:HGNC Symbol;Acc:19988]	ANAPC1		protein_coding	chr2	-	112523848-112642267	cell cycle checkpoint // M phase of mitotic cell cycle // mitotic anaphase // mitotic cell cycle // mitotic cell cycle spindle assembly checkpoint // anaphase-promoting complex-dependent proteasomal ubiquitin-dependent protein catabolic process // cell division // negative regulation of ubiquitin-protein ligase activity involved in mitotic cell cycle // positive regulation of ubiquitin-protein li…	protein binding	nucleus // nucleoplasm // anaphase-promoting complex // cytosol	miR-targeted genes in leukocytes - TarBase:WP2003 // miR-targeted genes in muscle cell - TarBase:WP2005 // miR-targeted genes in lymphocytes - TarBase:WP2004	4.0939	-0.271513	-1.20707	0.426443	1	4.36541
ENSG00000228778		RP11-129J12.1		lincRNA	chr10	+	101286838-101288018					0.0859107	Insufficient Expression	Insufficient Expression	1	1	0.0859107
ENSG00000228775		RP5-894A10.5		processed_transcript|antisense|retained_intron	chr7	-	141404138-141438146					0.0830772	Insufficient Expression	Insufficient Expression	0.16033	0.926499	0.0101013
ENSG00000226644		RP11-128M1.1		lincRNA	chr20	+	2187863-2193797					0.532747	Insufficient Expression	Insufficient Expression	0.615081	1	0.393572
ENSG00000226645		AP006216.10		antisense	chr11	+	116644105-116644921					0.0805182	Insufficient Expression	Insufficient Expression	1	1	0.0805182
ENSG00000164047	cathelicidin antimicrobial peptide [Source:HGNC Symbol;Acc:1472]	CAMP	extracellular	protein_coding	chr3	+	48264837-48266981	defense response // defense response to bacterium // negative regulation of growth of symbiont in host // negative regulation of growth of symbiont on or near host surface // defense response to Gram-negative bacterium // defense response to Gram-positive bacterium // interaction with host // killing by host of symbiont cells // phagosome maturation	protein binding	extracellular region // cell wall // cytosol // specific granule	Integrated Pancreatic Cancer Pathway:WP2377 // SREBP signalling:WP1982	1.69675	Insufficient Expression	Insufficient Expression	0.000850955	0.147719	0.677936
ENSG00000167004	protein disulfide isomerase family A, member 3 [Source:HGNC Symbol;Acc:4606]	PDIA3	nucleus	protein_coding	chr15	+	44038590-44065477	antigen processing and presentation of peptide antigen via MHC class I // antigen processing and presentation of exogenous peptide antigen via MHC class I, TAP-dependent // protein folding // protein import into nucleus // protein retention in ER lumen // glycerol ether metabolic process // signal transduction // protein N-linked glycosylation via asparagine // antigen processing and presentation…	protein disulfide isomerase activity // cysteine-type endopeptidase activity // phospholipase C activity // protein binding // electron carrier activity // protein disulfide oxidoreductase activity // isomerase activity	endoplasmic reticulum // endoplasmic reticulum lumen // cell surface // melanosome		7.34818	-0.120111	-1.08682	0.714782	1	7.46829
ENSG00000226648		RP1-1J6.2		antisense	chr20	-	39726969-39766643					0.0358377	Insufficient Expression	Insufficient Expression	0.756968	1	0.0237439
ENSG00000158022	tripartite motif containing 63, E3 ubiquitin protein ligase [Source:HGNC Symbol;Acc:16007]	TRIM63	nucleus	protein_coding	chr1	-	26377795-26394927	muscle contraction // signal transduction // regulation of gene expression // skeletal muscle atrophy // protein ubiquitination // proteasomal ubiquitin-dependent protein catabolic process // response to glucocorticoid stimulus // response to interleukin-1	ubiquitin-protein ligase activity // signal transducer activity // protein binding // zinc ion binding // titin binding	intracellular // nucleus // cytoplasm // microtubule // Z disc // M band // contractile fiber	TWEAK Signaling Pathway:WP2036	0.0135952	Insufficient Expression	Insufficient Expression	1	1	0.0135952
ENSG00000158023	WD repeat domain 66 [Source:HGNC Symbol;Acc:28506]	WDR66		protein_coding	chr12	+	122355768-122441833		calcium ion binding // protein binding			0.0811793	Insufficient Expression	Insufficient Expression	0.961843	1	0.0834224
ENSG00000183242	WT1 antisense RNA [Source:HGNC Symbol;Acc:18135]	WT1-AS		antisense	chr11	+	32457064-32480315					0.510754	Insufficient Expression	Insufficient Expression	0.987706	1	0.506747
ENSG00000198723	chromosome 19 open reading frame 45 [Source:HGNC Symbol;Acc:24745]	C19orf45		protein_coding	chr19	+	7557862-7573336					0.076272	Insufficient Expression	Insufficient Expression	0.417085	1	0.0350835
ENSG00000167800	T-box 10 [Source:HGNC Symbol;Acc:11593]	TBX10	nucleus	transcription regulator|protein_coding	chr11	-	67398774-67407031	transcription, DNA-dependent // regulation of transcription, DNA-dependent // regulation of transcription from RNA polymerase II promoter // anatomical structure morphogenesis	DNA binding // sequence-specific DNA binding transcription factor activity	nucleus		0.0224594	Insufficient Expression	Insufficient Expression	1	1	0.0224594
ENSG00000183248	Protein FLJ22184 [Source:UniProtKB/TrEMBL;Acc:F5H1R7]	FLJ22184		protein_coding	chr19	-	7933605-7939326					0.0462483	Insufficient Expression	Insufficient Expression	0.554462	1	0.0224586
ENSG00000127774	ER membrane protein complex subunit 6 [Source:HGNC Symbol;Acc:28430]	EMC6	transmembrane	protein_coding	chr17	+	3572109-3572962			integral to membrane // ER membrane protein complex		3.77599	0.127957	1.09275	0.662301	1	3.64804
ENSG00000233927	ribosomal protein S28 [Source:HGNC Symbol;Acc:10418]	RPS28		protein_coding	chr19	+	8386042-8388224	nuclear-transcribed mRNA catabolic process, nonsense-mediated decay // rRNA processing // translation // translational initiation // translational elongation // translational termination // SRP-dependent cotranslational protein targeting to membrane // gene expression // viral reproduction // RNA metabolic process // mRNA metabolic process // viral infectious cycle // viral transcription // ribos…	structural constituent of ribosome	intracellular // cytosol // ribosome // small ribosomal subunit // cytosolic small ribosomal subunit	Cytoplasmic Ribosomal Proteins:WP477	5.60056	0.0658432	1.0467	0.765456	1	5.53471
ENSG00000233922		AL133493.2		processed_transcript	chr21	+	47013568-47021597					0.312777	Insufficient Expression	Insufficient Expression	0.837805	1	0.26232
ENSG00000173838	membrane-associated ring finger (C3HC4) 10, E3 ubiquitin protein ligase [Source:HGNC Symbol;Acc:26655]	MARCH10		protein_coding	chr17	-	60778675-60885705	protein ubiquitination	zinc ion binding // ligase activity			0.00729101	Insufficient Expression	Insufficient Expression	1	1	0.00729101
ENSG00000122729	aconitase 1, soluble [Source:HGNC Symbol;Acc:117]	ACO1		protein_coding	chr9	+	32384618-32450834	tricarboxylic acid cycle // citrate metabolic process // regulation of translation // cellular iron ion homeostasis // metabolic process // post-embryonic development // response to iron(II) ion // regulation of gene expression // intestinal absorption	RNA binding // aconitate hydratase activity // protein binding // iron-responsive element binding // metal ion binding // 4 iron, 4 sulfur cluster binding // citrate hydro-lyase (cis-aconitate-forming) activity // isocitrate hydro-lyase (cis-aconitate-forming) activity	cytoplasm // mitochondrion // endoplasmic reticulum // Golgi apparatus // cytosol	Iron metabolism in placenta:WP2007	3.77674	0.0471726	1.03324	0.744398	1	3.72957
ENSG00000245311		RP11-165P7.1		antisense	chr12	-	27542722-27599558					0.0426658	Insufficient Expression	Insufficient Expression	1	1	0.0426658
ENSG00000245317	Uncharacterized protein [Source:UniProtKB/TrEMBL;Acc:D6RGH1]	CTC-241N9.1		protein_coding	chr5	+	179286013-179288283					0.138003	Insufficient Expression	Insufficient Expression	0.235581	1	0.0791128
ENSG00000165406	membrane-associated ring finger (C3HC4) 8, E3 ubiquitin protein ligase [Source:HGNC Symbol;Acc:23356]	MARCH8	transmembrane	protein_coding	chr10	-	45950033-46090354	protein polyubiquitination // antigen processing and presentation of peptide antigen via MHC class II // protein ubiquitination // negative regulation of MHC class II biosynthetic process	ubiquitin-protein ligase activity // protein binding // zinc ion binding // MHC class II protein binding	lysosome // lysosomal membrane // endosome // integral to membrane // cytoplasmic vesicle membrane // early endosome membrane		0.48709	Insufficient Expression	Insufficient Expression	0.645237	1	0.644555
ENSG00000165409	thyroid stimulating hormone receptor [Source:HGNC Symbol;Acc:12373]	TSHR		GPCR(Gs)|protein_coding	chr14	+	81421333-81612646	G-protein coupled receptor protein signaling pathway // G-protein signaling, coupled to cyclic nucleotide second messenger // activation of adenylate cyclase activity by G-protein signaling pathway // cell-cell signaling // positive regulation of cell proliferation // adult locomotory behavior // B cell differentiation // regulation of locomotion // positive regulation of multicellular organism g…	G-protein coupled receptor activity // thyroid-stimulating hormone receptor activity // protein binding // protein-hormone receptor activity	plasma membrane // integral to plasma membrane // integral to membrane	Peptide GPCRs:WP24 // Thyroxine (Thyroid Hormone) Production:WP1981 // TSH signaling pathway:WP2032	0.00489627	Insufficient Expression	Insufficient Expression	1	1	0.00489627
ENSG00000241258	CGRP receptor component [Source:HGNC Symbol;Acc:17888]	CRCP	nucleus	protein_coding	chr7	+	65579591-65620983	transcription, DNA-dependent // transcription from RNA polymerase III promoter // neuropeptide signaling pathway // acrosome reaction // cellular metabolic process // innate immune response // defense response to virus	nucleotide binding // calcitonin gene-related polypeptide receptor activity // catalytic activity // DNA-directed RNA polymerase activity // calcitonin receptor activity	acrosomal vesicle // nucleus // plasma membrane // DNA polymerase III complex		0.964499	Insufficient Expression	Insufficient Expression	0.489802	1	0.857145
ENSG00000255847		RP11-167N4.2		antisense	chr11	-	73674702-73681332					0.0245203	Insufficient Expression	Insufficient Expression	0.585878	1	0.0485639
ENSG00000254718		CTD-2184C24.2		antisense	chr14	-	60706839-60715483					0.273485	Insufficient Expression	Insufficient Expression	0.989325	1	0.275221
ENSG00000120075	homeobox B5 [Source:HGNC Symbol;Acc:5116]	HOXB5	nucleus	transcription regulator|protein_coding	chr17	-	46668619-46671323	transcription, DNA-dependent // regulation of transcription, DNA-dependent // anatomical structure morphogenesis // anterior/posterior pattern formation // endothelial cell differentiation // embryonic skeletal system morphogenesis // embryonic skeletal system development	DNA binding // sequence-specific DNA binding transcription factor activity // sequence-specific DNA binding	nucleus		0.0170657	Insufficient Expression	Insufficient Expression	1	1	0.0170657
ENSG00000240849	transmembrane protein 189 [Source:HGNC Symbol;Acc:16735]	TMEM189	transmembrane	protein_coding	chr20	-	48697663-48770335		acid-amino acid ligase activity	endoplasmic reticulum membrane // integral to membrane		1.44152	Insufficient Expression	Insufficient Expression	0.540094	1	1.31891
ENSG00000158683	polycystic kidney disease 1 like 1 [Source:HGNC Symbol;Acc:18053]	PKD1L1	transmembrane	protein_coding	chr7	-	47814250-47988088	detection of nodal flow // cell-cell adhesion // detection of mechanical stimulus // calcium ion transmembrane transport // left/right axis specification	molecular_function // calcium channel activity // protein binding	cilium // membrane // integral to membrane		0.00581776	Insufficient Expression	Insufficient Expression	0.959288	1	0.00391582
ENSG00000008056	synapsin I [Source:HGNC Symbol;Acc:11494]	SYN1		protein_coding	chrX	-	47431303-47479252	synaptic transmission // neurotransmitter secretion	actin binding // catalytic activity // transporter activity // protein binding // ATP binding	synaptonemal complex // Golgi apparatus // cytosol // synaptic vesicle // cell junction // dendrite // synaptic vesicle membrane // intracellular organelle // presynaptic active zone	BDNF signaling pathway:WP2380 // Synaptic Vesicle Pathway:WP2267 // Monoamine Transport:WP727	0.0646112	Insufficient Expression	Insufficient Expression	0.598901	1	0.103658
ENSG00000130518	KIAA1683 [Source:HGNC Symbol;Acc:29350]	KIAA1683		protein_coding	chr19	-	18367906-18385319		protein binding	mitochondrion		0.0198106	Insufficient Expression	Insufficient Expression	0.855976	1	0.0125541
ENSG00000159374	meiosis 1 associated protein [Source:HGNC Symbol;Acc:25183]	M1AP	transmembrane	protein_coding	chr2	-	74785010-74875465	RNA processing // spermatogenesis // female gamete generation // cell differentiation // chromatin assembly // male meiosis chromosome separation	molecular_function	cytoplasm // integral to membrane		0.156252	Insufficient Expression	Insufficient Expression	0.117226	0.845199	0.0498076
ENSG00000159377	proteasome (prosome, macropain) subunit, beta type, 4 [Source:HGNC Symbol;Acc:9541]	PSMB4		protein_coding	chr1	+	151372010-151374420	cell cycle checkpoint // G1/S transition of mitotic cell cycle // S phase of mitotic cell cycle // M phase of mitotic cell cycle // mitotic anaphase // protein polyubiquitination // mitotic cell cycle // antigen processing and presentation of peptide antigen via MHC class I // antigen processing and presentation of exogenous peptide antigen via MHC class I, TAP-dependent // negative regulation of…	lipopolysaccharide binding // threonine-type endopeptidase activity	proteasome complex // nucleus // nucleoplasm // cytosol // proteasome core complex	Proteasome Degradation:WP183	7.4459	-0.0873031	-1.06238	0.753379	1	7.5332
ENSG00000130511	single stranded DNA binding protein 4 [Source:HGNC Symbol;Acc:15676]	SSBP4	nucleus	protein_coding	chr19	+	18529674-18545372		DNA binding // single-stranded DNA binding // protein binding	nucleus		6.29	0.292589	1.22484	0.0411642	0.555779	5.99741
ENSG00000130513	growth differentiation factor 15 [Source:HGNC Symbol;Acc:30142]	GDF15	extracellular	protein_coding	chr19	+	18485541-18499987	signal transduction // transforming growth factor beta receptor signaling pathway // cell-cell signaling	cytokine activity // growth factor activity	extracellular region // extracellular space		0.166207	Insufficient Expression	Insufficient Expression	0.688978	1	0.135892
ENSG00000130517	pyroglutamyl-peptidase I [Source:HGNC Symbol;Acc:13568]	PGPEP1		protein_coding	chr19	+	18451397-18480760	proteolysis	cysteine-type peptidase activity	cytosol		2.85271	0.433923	1.3509	0.215582	1	2.41879
ENSG00000164758	mediator complex subunit 30 [Source:HGNC Symbol;Acc:23032]	MED30		transcription regulator|protein_coding	chr8	+	118532952-118552501	transcription initiation from RNA polymerase II promoter // gene expression // stem cell maintenance // steroid hormone receptor signaling pathway // androgen receptor signaling pathway // positive regulation of transcription, DNA-dependent	RNA polymerase II transcription cofactor activity // transcription cofactor activity // receptor activity // protein binding // ligand-dependent nuclear receptor transcription coactivator activity // vitamin D receptor binding // thyroid hormone receptor binding	nucleus // nucleoplasm // mediator complex		4.84261	-0.0659193	-1.04675	0.740286	1	4.90853
ENSG00000164754	RAD21 homolog (S. pombe) [Source:HGNC Symbol;Acc:9811]	RAD21		protein_coding	chr8	-	117858174-117887105	S phase of mitotic cell cycle // M phase of mitotic cell cycle // mitotic anaphase // mitotic prometaphase // mitotic cell cycle // cytokinesis // double-strand break repair // DNA recombination // regulation of transcription from RNA polymerase II promoter // apoptosis // chromosome segregation // reciprocal meiotic recombination // protein localization to chromatin	protein binding	nuclear chromosome // chromosome, centromeric region // nucleus // nucleoplasm // chromosome // cytosol // cohesin complex // nuclear meiotic cohesin complex		6.47597	-0.375786	-1.29755	0.138268	0.889976	6.85176
ENSG00000164751	peroxisomal biogenesis factor 2 [Source:HGNC Symbol;Acc:9717]	PEX2		protein_coding	chr8	-	77892494-77913280	very long-chain fatty acid metabolic process // negative regulation of transcription from RNA polymerase II promoter // neuron migration // fatty acid beta-oxidation // bile acid biosynthetic process // peroxisome organization // nervous system development // protein import into peroxisome matrix // protein destabilization // cholesterol homeostasis // regulation of cholesterol biosynthetic proce…	protein binding // zinc ion binding	peroxisome // peroxisomal membrane // integral to peroxisomal membrane // membrane // Cdc73/Paf1 complex		3.32219	-0.120024	-1.08675	0.404198	1	3.44222
ENSG00000155508	CCR4-NOT transcription complex, subunit 8 [Source:HGNC Symbol;Acc:9207]	CNOT8	nucleus	transcription regulator|protein_coding	chr5	+	154237113-154256353	nuclear-transcribed mRNA catabolic process, deadenylation-dependent decay // nuclear-transcribed mRNA poly(A) tail shortening // transcription, DNA-dependent // regulation of transcription, DNA-dependent // positive regulation of cell proliferation // negative regulation of cell proliferation // gene expression // RNA metabolic process // mRNA metabolic process // gene silencing by miRNA // exonu…	3'-5'-exoribonuclease activity // nucleic acid binding // sequence-specific DNA binding transcription factor activity // poly(A)-specific ribonuclease activity // protein binding	intracellular // nucleus // cytosol // CCR4-NOT complex		4.12022	0.095061	1.06811	0.402759	1	4.02516
ENSG00000159082	synaptojanin 1 [Source:HGNC Symbol;Acc:11503]	SYNJ1		protein_coding	chr21	-	34001069-34100359	phospholipid metabolic process // phosphatidylinositol biosynthetic process // phosphate metabolic process // neurotransmitter transport // learning // synaptic vesicle priming // synaptic vesicle uncoating // inositol phosphate metabolic process // small molecule metabolic process // phosphatidylinositol metabolic process // inositol phosphate dephosphorylation // phosphatidylinositol dephosphor…	nucleotide binding // nucleic acid binding // RNA binding // phosphatidylinositol-4,5-bisphosphate 5-phosphatase activity // inositol-polyphosphate 5-phosphatase activity // protein binding // phosphatidylinositol phosphate 5-phosphatase activity // phosphoric ester hydrolase activity	cytosol // membrane coat	EGF/EGFR Signaling Pathway:WP437	1.36729	-0.046404	-1.03269	0.776368	1	1.4137
ENSG00000155506	La ribonucleoprotein domain family, member 1 [Source:HGNC Symbol;Acc:29531]	LARP1		protein_coding	chr5	+	154092462-154197167	positive regulation of macroautophagy	RNA binding			4.56613	-0.205118	-1.15278	0.328765	1	4.77124
ENSG00000159086	PAX3 and PAX7 binding protein 1 [Source:HGNC Symbol;Acc:13579]	PAXBP1	nucleus	transcription regulator|protein_coding	chr21	-	34106210-34144169	transcription, DNA-dependent // regulation of transcription, DNA-dependent // muscle organ development // regulation of satellite cell proliferation // positive regulation of histone methylation // positive regulation of transcription from RNA polymerase II promoter // positive regulation of myoblast proliferation	DNA binding // sequence-specific DNA binding transcription factor activity // protein binding // transcription factor binding	nucleus // cytosol		2.52996	-0.113414	-1.08179	0.602925	1	2.64338
ENSG00000011478	glutaminyl-peptide cyclotransferase-like [Source:HGNC Symbol;Acc:25952]	QPCTL	transmembrane	protein_coding	chr19	+	46195741-46244011	proteolysis // peptidyl-pyroglutamic acid biosynthetic process, using glutaminyl-peptide cyclotransferase	peptidase activity // zinc ion binding // glutaminyl-peptide cyclotransferase activity	Golgi membrane // Golgi apparatus // integral to membrane		3.98561	0.0300872	1.02107	0.725502	1	3.95553
ENSG00000010704	hemochromatosis [Source:HGNC Symbol;Acc:4886]	HFE		protein_coding	chr6	+	26087509-26098571	antigen processing and presentation of peptide antigen via MHC class I // protein complex assembly // cellular iron ion homeostasis // immune response // female pregnancy // cellular response to iron ion starvation // antigen processing and presentation // hormone biosynthetic process // iron ion homeostasis // multicellular organismal iron ion homeostasis	receptor binding // protein binding	early endosome // plasma membrane // integral to plasma membrane // cytoplasmic vesicle // MHC class I protein complex // apical part of cell // basal part of cell // perinuclear region of cytoplasm // recycling endosome		0.041526	Insufficient Expression	Insufficient Expression	0.774314	1	0.0286945
ENSG00000196616	alcohol dehydrogenase 1B (class I), beta polypeptide [Source:HGNC Symbol;Acc:250]	ADH1B		protein_coding	chr4	-	100226121-100242558	ethanol oxidation // xenobiotic metabolic process // small molecule metabolic process // oxidation-reduction process	alcohol dehydrogenase activity, zinc-dependent // zinc ion binding // oxidoreductase activity // transferase activity, transferring acyl groups other than amino-acyl groups	cytosol	Fatty Acid Omega Oxidation:WP206 // Vitamin A and Carotenoid Metabolism:WP716	0.00779972	Insufficient Expression	Insufficient Expression	1	1	0.00779972
ENSG00000125046	ssu-2 homolog (C. elegans) [Source:HGNC Symbol;Acc:24809]	SSUH2		protein_coding	chr3	-	8661086-8786726		heat shock protein binding // unfolded protein binding	cytoplasm		0.00482407	Insufficient Expression	Insufficient Expression	1	1	0.00482407
ENSG00000196611	matrix metallopeptidase 1 (interstitial collagenase) [Source:HGNC Symbol;Acc:7155]	MMP1	extracellular	protein_coding	chr11	-	102660651-102668891	proteolysis // blood coagulation // virus-host interaction // extracellular matrix disassembly // extracellular matrix organization // collagen catabolic process // cellular protein metabolic process // leukocyte migration	metalloendopeptidase activity // calcium ion binding // metallopeptidase activity // zinc ion binding	extracellular region // proteinaceous extracellular matrix // extracellular matrix	Quercetin and Nf-kB/ AP-1 induced cell apoptosis:WP2435 // Matrix Metalloproteinases:WP129 // Oncostatin M Signaling Pathway:WP2374	0.0177377	Insufficient Expression	Insufficient Expression	1	1	0.0177377
ENSG00000081913	PH domain and leucine rich repeat protein phosphatase 1 [Source:HGNC Symbol;Acc:20610]	PHLPP1	nucleus	protein_coding	chr18	+	60382672-60647666	apoptosis // epidermal growth factor receptor signaling pathway // fibroblast growth factor receptor signaling pathway // entrainment of circadian clock // innate immune response // nerve growth factor receptor signaling pathway // phosphatidylinositol-mediated signaling	catalytic activity // phosphoprotein phosphatase activity // protein binding // phospholipid binding // metal ion binding	nucleus // cytosol // membrane		1.27804	-0.450899	-1.36689	0.00100263	0.151967	1.72894
ENSG00000120498	testis expressed 11 [Source:HGNC Symbol;Acc:11733]	TEX11		protein_coding	chrX	-	69748790-70128581	resolution of meiotic recombination intermediates // meiotic gene conversion // male meiosis chromosome segregation // synaptonemal complex assembly // reciprocal meiotic recombination // male meiosis // male gonad development // fertilization // negative regulation of apoptosis // chiasma assembly	protein binding	condensed nuclear chromosome // synaptonemal complex // central element		0.010558	Insufficient Expression	Insufficient Expression	1	1	0.010558
ENSG00000005471	ATP-binding cassette, sub-family B (MDR/TAP), member 4 [Source:HGNC Symbol;Acc:45]	ABCB4		protein_coding	chr7	-	87031013-87109751	lipid metabolic process // transport // response to drug // cellular lipid metabolic process // small molecule metabolic process // transmembrane transport	nucleotide binding // ATP binding // xenobiotic-transporting ATPase activity // kinase activity // ATPase activity // nucleoside-triphosphatase activity // ATPase activity, coupled to transmembrane movement of substances	Golgi membrane // plasma membrane // integral to plasma membrane // membrane // integral to membrane // apical plasma membrane // intercellular canaliculus	Codeine and Morphine Metabolism:WP1604 // Drug Induction of Bile Acid Pathway:WP2289 // Nuclear Receptors in Lipid Metabolism and Toxicity:WP299	0.0651416	Insufficient Expression	Insufficient Expression	0.755658	1	0.0975934
ENSG00000256713	pepsinogen 5, group I (pepsinogen A) [Source:HGNC Symbol;Acc:8887]	PGA5	extracellular	protein_coding	chr11	+	61008514-61018920	proteolysis // digestion	aspartic-type endopeptidase activity	extracellular region		0.0120896	Insufficient Expression	Insufficient Expression	1	1	0.0120896
ENSG00000256712		RP11-785H5.2		sense_intronic	chr12	-	11318689-11323952					0.247883	Insufficient Expression	Insufficient Expression	0.327799	1	0.132851
ENSG00000037280	fms-related tyrosine kinase 4 [Source:HGNC Symbol;Acc:3767]	FLT4	extracellular|nucleus	kinase|receptor|protein_coding	chr5	-	180028506-180076624	positive regulation of protein phosphorylation // positive regulation of endothelial cell proliferation // vasculature development // lymph vessel development // lymphangiogenesis // sprouting angiogenesis // protein phosphorylation // transmembrane receptor protein tyrosine kinase signaling pathway // positive regulation of cell proliferation // positive regulation vascular endothelial growth fa…	protein kinase activity // protein tyrosine kinase activity // transmembrane receptor protein tyrosine kinase activity // vascular endothelial growth factor receptor activity // protein binding // ATP binding // transferase activity, transferring phosphorus-containing groups // growth factor binding // protein phosphatase binding	extracellular region // nucleus // cytoplasm // plasma membrane // integral to plasma membrane		0.412382	Insufficient Expression	Insufficient Expression	0.834915	1	0.464165
ENSG00000243000		RP11-504P24.3		unprocessed_pseudogene	chr1	+	224183597-224191356					0.0980839	Insufficient Expression	Insufficient Expression	1	1	0.0980839
ENSG00000160124	coiled-coil domain containing 58 [Source:HGNC Symbol;Acc:31136]	CCDC58		protein_coding	chr3	-	122078438-122102078			mitochondrion		3.88134	-0.349274	-1.27392	0.504539	1	4.23061
ENSG00000243004		AC005062.2		processed_transcript	chr7	-	19958604-20180076					0.0137303	Insufficient Expression	Insufficient Expression	0.525052	1	0.0398165
ENSG00000243008		RP11-556N21.4		unprocessed_pseudogene	chr13	+	24982295-25171798					0.503128	Insufficient Expression	Insufficient Expression	0.600436	1	0.450692
ENSG00000203910	chromosome 1 open reading frame 146 [Source:HGNC Symbol;Acc:24032]	C1orf146		protein_coding	chr1	+	92683497-92711370					0.0293503	Insufficient Expression	Insufficient Expression	1	1	0.0293503
ENSG00000175294	cation channel, sperm associated 1 [Source:HGNC Symbol;Acc:17116]	CATSPER1		protein_coding	chr11	-	65784223-65793988	ciliary or flagellar motility // ion transport // calcium ion transport // multicellular organismal development // spermatogenesis // fusion of sperm to egg plasma membrane // cell differentiation // sperm motility // regulation of calcium ion transport // transmembrane transport	ion channel activity // voltage-gated calcium channel activity // protein binding	plasma membrane // cilium // membrane		1.53825	Insufficient Expression	Insufficient Expression	0.33857	1	0.920464
ENSG00000231389	major histocompatibility complex, class II, DP alpha 1 [Source:HGNC Symbol;Acc:4938]	HLA-DPA1		protein_coding	chr6	-	33032346-33048552	antigen processing and presentation of peptide or polysaccharide antigen via MHC class II // immune response // cytokine-mediated signaling pathway // antigen processing and presentation // antigen processing and presentation of exogenous peptide antigen via MHC class II // T cell costimulation // T cell receptor signaling pathway // interferon-gamma-mediated signaling pathway // cellular respons…	protein binding // MHC class II receptor activity	Golgi membrane // lysosomal membrane // plasma membrane // integral to plasma membrane // endosome membrane // ER to Golgi transport vesicle membrane // membrane // integral to membrane // transport vesicle membrane // endocytic vesicle membrane // clathrin-coated endocytic vesicle membrane // trans-Golgi network membrane // MHC class II protein complex // integral to lumenal side of endoplasmic …		0.532711	Insufficient Expression	Insufficient Expression	0.511452	1	1.047
ENSG00000236871	long intergenic non-protein coding RNA 106 [Source:HGNC Symbol;Acc:31843]	LINC00106		lincRNA	chrX	+	1515320-1518295					3.87241	Insufficient Expression	Insufficient Expression	0.00192579	0.170432	2.37824
ENSG00000176928	glucosaminyl (N-acetyl) transferase 4, core 2 [Source:HGNC Symbol;Acc:17973]	GCNT4	transmembrane	protein_coding	chr5	-	74323289-74326724	inter-male aggressive behavior // carbohydrate metabolic process // protein O-linked glycosylation // O-glycan processing // thyroid hormone metabolic process // post-translational protein modification // cellular protein metabolic process // tissue morphogenesis // homeostasis of number of cells // kidney morphogenesis	beta-1,3-galactosyl-O-glycosyl-glycoprotein beta-1,6-N-acetylglucosaminyltransferase activity // N-acetyllactosaminide beta-1,6-N-acetylglucosaminyltransferase activity // acetylglucosaminyltransferase activity	Golgi membrane // membrane // integral to membrane		0.0102721	Insufficient Expression	Insufficient Expression	1	1	0.0102721
ENSG00000176927	EF-hand calcium binding domain 5 [Source:HGNC Symbol;Acc:24801]	EFCAB5		protein_coding	chr17	+	28256218-28435470		calcium ion binding			0.137524	Insufficient Expression	Insufficient Expression	0.460527	1	0.176342
ENSG00000198169	zinc finger protein 251 [Source:HGNC Symbol;Acc:13045]	ZNF251	nucleus	transcription regulator|protein_coding	chr8	-	145946294-145981802	transcription, DNA-dependent // regulation of transcription, DNA-dependent	nucleic acid binding // DNA binding // zinc ion binding	intracellular // nucleus		2.11863	0.186919	1.13833	0.489531	1	1.93171
ENSG00000198168	small VCP/p97-interacting protein [Source:HGNC Symbol;Acc:25238]	SVIP		protein_coding	chr11	-	22835345-22851845			Golgi membrane // plasma membrane // smooth endoplasmic reticulum membrane		0.0242379	Insufficient Expression	Insufficient Expression	0.861226	1	0.0324881
ENSG00000198162	mannosidase, alpha, class 1A, member 2 [Source:HGNC Symbol;Acc:6822]	MAN1A2	transmembrane	protein_coding	chr1	+	117910071-118071494	N-glycan processing // respiratory gaseous exchange // glycoprotein metabolic process // protein N-linked glycosylation via asparagine // post-translational protein modification // cellular protein metabolic process // lung alveolus development	mannosyl-oligosaccharide 1,2-alpha-mannosidase activity // calcium ion binding	Golgi membrane // nucleolus // Golgi apparatus // membrane // integral to membrane		2.15184	0.0316449	1.02218	0.888514	1	2.1202
ENSG00000198160	mesoderm induction early response 1 homolog (Xenopus laevis) [Source:HGNC Symbol;Acc:29657]	MIER1		transcription regulator|protein_coding	chr1	+	67390578-67454302	transcription, DNA-dependent // signal transduction // positive regulation of chromatin silencing // positive regulation of I-kappaB kinase/NF-kappaB cascade	DNA binding // chromatin binding // signal transducer activity // protein binding	nucleus // cytoplasm // transcriptional repressor complex		2.42424	-0.104555	-1.07516	0.257401	1	2.5288
ENSG00000171049	formyl peptide receptor 2 [Source:HGNC Symbol;Acc:3827]	FPR2	transmembrane	GPCR(Gq)|protein_coding	chr19	+	52255279-52273779	cellular component movement // chemotaxis // inflammatory response // cell adhesion // G-protein coupled receptor protein signaling pathway // superoxide anion generation	G-protein coupled receptor activity // N-formyl peptide receptor activity	plasma membrane // integral to membrane	GPCRs, Class A Rhodopsin-like:WP455 // Peptide GPCRs:WP24	0.0405038	Insufficient Expression	Insufficient Expression	0.452548	1	0.00957703
ENSG00000171045	t-SNARE domain containing 1 [Source:HGNC Symbol;Acc:26437]	TSNARE1	transmembrane	protein_coding	chr8	-	143293441-143484601	intracellular protein transport // synaptic vesicle exocytosis // vesicle-mediated transport	SNARE binding // SNAP receptor activity // protein binding	membrane // integral to membrane // SNARE complex		4.42342	0.316445	1.24526	0.443559	1	4.10698
ENSG00000171044	XK, Kell blood group complex subunit-related family, member 6 [Source:HGNC Symbol;Acc:27806]	XKR6	transmembrane	protein_coding	chr8	-	10753555-11058875			integral to membrane		0.00688961	Insufficient Expression	Insufficient Expression	1	1	0.00688961
ENSG00000175745	nuclear receptor subfamily 2, group F, member 1 [Source:HGNC Symbol;Acc:7975]	NR2F1		transcription regulator|receptor|protein_coding	chr5	+	92919043-92930321	negative regulation of transcription from RNA polymerase II promoter // neuron migration // regulation of transcription, DNA-dependent // transcription initiation from RNA polymerase II promoter // signal transduction // gene expression // intracellular receptor mediated signaling pathway // forebrain development // steroid hormone mediated signaling pathway	sequence-specific DNA binding transcription factor activity // steroid hormone receptor activity // transcription coactivator activity // ligand-dependent nuclear receptor activity // protein binding // zinc ion binding // sequence-specific DNA binding	nucleus // nucleoplasm	Nuclear Receptors:WP170 // Adipogenesis:WP236	0.012743	Insufficient Expression	Insufficient Expression	0.993686	1	0.013041
ENSG00000147316	microcephalin 1 [Source:HGNC Symbol;Acc:6954]	MCPH1		protein_coding	chr8	+	6264113-6501806	establishment of mitotic spindle orientation // regulation of gene expression // cerebral cortex development // regulation of kinase activity // regulation of centrosome cycle // regulation of chromosome condensation // protein localization to centrosome		cytoplasm // microtubule organizing center		2.99673	0.221845	1.16622	0.238168	1	2.77488
ENSG00000230385		AC012507.4		antisense	chr2	+	231773567-231774817					0.0567029	Insufficient Expression	Insufficient Expression	0.336015	1	0.169345
ENSG00000230387		RP4-737E23.2		lincRNA	chr20	+	23168765-23170944					0.0610901	Insufficient Expression	Insufficient Expression	1	1	0.0610901
ENSG00000145220	Ly1 antibody reactive [Source:HGNC Symbol;Acc:26021]	LYAR		protein_coding	chr4	-	4269428-4291896		metal ion binding	nucleolus		4.87709	-0.44143	-1.35795	0.449085	1	5.31852
ENSG00000248787		RP11-666A20.4		lincRNA	chr3	-	125626848-125629115					0.0792293	Insufficient Expression	Insufficient Expression	1	1	0.0792293
ENSG00000167476	junctional sarcoplasmic reticulum protein 1 [Source:HGNC Symbol;Acc:24963]	JSRP1		protein_coding	chr19	-	2252252-2269758	skeletal muscle contraction		sarcoplasmic reticulum membrane		0.218867	Insufficient Expression	Insufficient Expression	0.565827	1	0.165239
ENSG00000167470	midnolin [Source:HGNC Symbol;Acc:16298]	MIDN		protein_coding	chr19	+	1248552-1259142		protein binding	nucleolus		3.5087	0.918647	1.89034	0.140138	0.894597	2.59005
ENSG00000253878		RP11-347C18.3		sense_intronic	chr8	+	95962265-95963624					0.721324	Insufficient Expression	Insufficient Expression	0.087315	0.759945	1.14335
ENSG00000069998	cat eye syndrome chromosome region, candidate 5 [Source:HGNC Symbol;Acc:1843]	CECR5		protein_coding	chr22	-	17618401-17646177	metabolic process	hydrolase activity	mitochondrion		5.19288	0.150454	1.10992	0.550785	1	5.04242
ENSG00000084754	hydroxyacyl-CoA dehydrogenase/3-ketoacyl-CoA thiolase/enoyl-CoA hydratase (trifunctional protein), alpha subunit [Source:HGNC Symbol;Acc:4801]	HADHA		protein_coding	chr2	-	26413504-26467594	fatty acid metabolic process // fatty acid beta-oxidation // phospholipid metabolic process // metabolic process // response to insulin stimulus // response to drug // cellular lipid metabolic process // small molecule metabolic process // glycerophospholipid biosynthetic process // oxidation-reduction process	fatty-acyl-CoA binding // catalytic activity // 3-hydroxyacyl-CoA dehydrogenase activity // acetyl-CoA C-acetyltransferase activity // acetyl-CoA C-acyltransferase activity // enoyl-CoA hydratase activity // protein binding // oxidoreductase activity // long-chain-enoyl-CoA hydratase activity // long-chain-3-hydroxyacyl-CoA dehydrogenase activity // protein complex binding // coenzyme binding // …	nucleolus // cytoplasm // mitochondrion // mitochondrial inner membrane // fatty acid beta-oxidation multienzyme complex // mitochondrial nucleoid	Fatty Acid Beta Oxidation:WP143 // SIDS Susceptibility Pathways:WP706 // Mitochondrial LC-Fatty Acid Beta-Oxidation:WP368	7.24967	0.0560413	1.03961	0.324603	1	7.19363
ENSG00000240065	proteasome (prosome, macropain) subunit, beta type, 9 [Source:HGNC Symbol;Acc:9546]	PSMB9		protein_coding	chr6	+	32811913-32827362	cell cycle checkpoint // G1/S transition of mitotic cell cycle // S phase of mitotic cell cycle // M phase of mitotic cell cycle // mitotic anaphase // protein polyubiquitination // mitotic cell cycle // antigen processing and presentation of peptide antigen via MHC class I // antigen processing and presentation of exogenous peptide antigen via MHC class I, TAP-dependent // regulation of cellular…	threonine-type endopeptidase activity // protein binding	proteasome complex // nucleus // nucleoplasm // cytoplasm // cytosol // proteasome core complex		2.94268	-0.555958	-1.47014	0.0831782	0.748294	3.49864
ENSG00000095637	sorbin and SH3 domain containing 1 [Source:HGNC Symbol;Acc:14565]	SORBS1	nucleus	protein_coding	chr10	-	97071528-97321171	muscle contraction // cell-matrix adhesion // insulin receptor signaling pathway // glucose transport // cellular response to insulin stimulus // stress fiber assembly // positive regulation of glycogen biosynthetic process // positive regulation of glucose import // positive regulation of lipid biosynthetic process // focal adhesion assembly // positive regulation of establishment of protein loc…	actin binding // SH3/SH2 adaptor activity // insulin receptor binding // protein binding // cytoskeletal protein binding // protein kinase binding	stress fiber // nucleus // cytoplasm // centrosome // cytosol // plasma membrane // insulin receptor complex // cell-cell adherens junction // zonula adherens // cell-substrate adherens junction // focal adhesion // nuclear matrix // membrane raft	Insulin Signaling:WP481 // Integrin-mediated Cell Adhesion:WP185	0.021484	Insufficient Expression	Insufficient Expression	0.979819	1	0.0204983
ENSG00000148110	hippocampus abundant transcript-like 1 [Source:HGNC Symbol;Acc:23376]	HIATL1	transmembrane	protein_coding	chr9	+	97136833-97223324	transmembrane transport	transporter activity	plasma membrane // integral to membrane		4.36398	0.0424342	1.02985	0.656236	1	4.32155
ENSG00000034713	GABA(A) receptor-associated protein-like 2 [Source:HGNC Symbol;Acc:13291]	GABARAPL2		protein_coding	chr16	+	75600249-75611779	autophagic vacuole assembly // intra-Golgi vesicle-mediated transport // autophagy // protein transport // positive regulation of ATPase activity	SNARE binding // protein binding // microtubule binding // beta-tubulin binding // GABA receptor binding // ATPase binding	Golgi membrane // autophagic vacuole membrane // intracellular // cytoplasm // autophagic vacuole // Golgi apparatus // cytosol // cytoplasmic vesicle	Senescence and Autophagy:WP615	4.23327	-0.00600404	-1.00417	0.95397	1	4.23927
ENSG00000230528	nitric oxide synthase 2 pseudogene 3 [Source:HGNC Symbol;Acc:35124]	NOS2P3		transcribed_unprocessed_pseudogene	chr17	+	20339650-20350557					0.171602	Insufficient Expression	Insufficient Expression	0.117077	0.845011	0.0603732
ENSG00000230526		RP11-472G21.2		lincRNA	chr10	+	73638114-73638865					0.0646146	Insufficient Expression	Insufficient Expression	1	1	0.0646146
ENSG00000230521	HLA complex group 4 pseudogene 7 [Source:HGNC Symbol;Acc:22926]	HCG4P7		unprocessed_pseudogene	chr6	-	29855071-29856045					0.0351866	Insufficient Expression	Insufficient Expression	1	1	0.0351866
ENSG00000148225	WD repeat domain 31 [Source:HGNC Symbol;Acc:21421]	WDR31		protein_coding	chr9	-	116075502-116102578		protein binding			0.634192	Insufficient Expression	Insufficient Expression	0.707666	1	0.552016
ENSG00000133134	brain expressed X-linked 2 [Source:HGNC Symbol;Acc:30933]	BEX2	nucleus	protein_coding	chrX	-	102564274-102565974	apoptosis // cell cycle // regulation of apoptosis // regulation of cell cycle		nucleus // cytoplasm		0.0203874	Insufficient Expression	Insufficient Expression	1	1	0.0203874
ENSG00000138303	activating signal cointegrator 1 complex subunit 1 [Source:HGNC Symbol;Acc:24268]	ASCC1		transcription regulator|protein_coding	chr10	-	73856278-73980083	transcription, DNA-dependent // regulation of transcription, DNA-dependent // RNA metabolic process	RNA binding // catalytic activity	transcription factor complex // cytoplasm		1.77708	-0.402513	-1.32181	0.0156664	0.382652	2.17959
ENSG00000148229	polymerase (DNA directed), epsilon 3, accessory subunit [Source:HGNC Symbol;Acc:13546]	POLE3		protein_coding	chr9	-	115973469-116172952	DNA replication // histone H3 acetylation	DNA-directed DNA polymerase activity // protein binding // sequence-specific DNA binding // protein heterodimerization activity	intracellular // nucleus // Ada2/Gcn5/Ada3 transcription activator complex // epsilon DNA polymerase complex		4.62556	-0.148841	-1.10868	0.653267	1	4.7744
ENSG00000004799	pyruvate dehydrogenase kinase, isozyme 4 [Source:HGNC Symbol;Acc:8812]	PDK4		protein_coding	chr7	-	95212809-95225828	glucose metabolic process // pyruvate metabolic process // protein phosphorylation // regulation of pH // insulin receptor signaling pathway // cellular response to starvation // regulation of acetyl-CoA biosynthetic process from pyruvate // regulation of cellular ketone metabolic process // regulation of glucose metabolic process // regulation of fatty acid biosynthetic process // glucose homeos…	protein kinase activity // protein serine/threonine kinase activity // pyruvate dehydrogenase (acetyl-transferring) kinase activity // ATP binding	mitochondrion // mitochondrial inner membrane // mitochondrial matrix		0.00785419	Insufficient Expression	Insufficient Expression	0.531554	1	0.0374443
ENSG00000144579	CTD (carboxy-terminal domain, RNA polymerase II, polypeptide A) small phosphatase 1 [Source:HGNC Symbol;Acc:21614]	CTDSP1	nucleus	protein_coding	chr2	+	219262979-219270664	regulation of transcription from RNA polymerase II promoter // protein dephosphorylation // negative regulation of neuron differentiation // negative regulation of neurogenesis	protein binding // CTD phosphatase activity // phosphatase activity // metal ion binding	nucleus	miR-targeted genes in muscle cell - TarBase:WP2005 // miR-targeted genes in squamous cell - TarBase:WP2006 // miR-targeted genes in lymphocytes - TarBase:WP2004 // miR-targeted genes in epithelium - TarBase:WP2002	4.01579	0.180118	1.13298	0.363169	1	3.83568
ENSG00000067840	PDZ domain containing 4 [Source:HGNC Symbol;Acc:21167]	PDZD4		protein_coding	chrX	-	153067621-153096020		protein binding	cell cortex		0.00954705	Insufficient Expression	Insufficient Expression	1	1	0.00954705
ENSG00000146592	cAMP responsive element binding protein 5 [Source:HGNC Symbol;Acc:16844]	CREB5	nucleus	transcription regulator|protein_coding	chr7	+	28338940-28865511	regulation of transcription, DNA-dependent // transcription from RNA polymerase II promoter // fat cell differentiation // positive regulation of transcription, DNA-dependent // positive regulation of transcription from RNA polymerase II promoter // adipose tissue development	RNA polymerase II core promoter proximal region sequence-specific DNA binding transcription factor activity involved in positive regulation of transcription // nucleic acid binding // sequence-specific DNA binding transcription factor activity // protein binding // zinc ion binding // sequence-specific DNA binding	nucleus		0.0151261	Insufficient Expression	Insufficient Expression	0.875705	1	0.0217126
ENSG00000248254		AC092597.3		antisense	chr4	-	47558748-47562276					0.0567029	Insufficient Expression	Insufficient Expression	1	1	0.0567029
ENSG00000248257	pregnancy specific beta-1-glycoprotein 10, pseudogene [Source:HGNC Symbol;Acc:9515]	PSG10P		transcribed_unprocessed_pseudogene	chr19	-	43343520-43359870					0.0191845	Insufficient Expression	Insufficient Expression	1	1	0.0191845
ENSG00000172828	carboxylesterase 3 [Source:HGNC Symbol;Acc:1865]	CES3		protein_coding	chr16	+	66995140-67009051	metabolic process	carboxylesterase activity // hydrolase activity // retinyl-palmitate esterase activity // methyl indole-3-acetate esterase activity // methyl salicylate esterase activity // methyl jasmonate esterase activity	endoplasmic reticulum lumen		0.301201	Insufficient Expression	Insufficient Expression	0.611797	1	0.238542
ENSG00000141068	kinase suppressor of ras 1 [Source:HGNC Symbol;Acc:6465]	KSR1		kinase|protein_coding	chr17	+	25482590-25953461	protein phosphorylation // Ras protein signal transduction // intracellular signal transduction // positive regulation of MAPKKK cascade	protein kinase activity // protein serine/threonine kinase activity // protein tyrosine kinase activity // MAP-kinase scaffold activity // protein binding // ATP binding // transferase activity, transferring phosphorus-containing groups // metal ion binding	intracellular // endoplasmic reticulum membrane	BDNF signaling pathway:WP2380 // BCL-XL prevents the binding of truncated BID to BAX. This is prevented by BAD. BAD can displace tBID from BCL-XL. :WP231	1.57265	-0.213547	-1.15954	0.580828	1	1.78619
ENSG00000137309	high mobility group AT-hook 1 [Source:HGNC Symbol;Acc:5010]	HMGA1		transcription regulator|protein_coding	chr6	+	34204650-34214008	DNA unwinding involved in replication // base-excision repair // nucleosome disassembly // transcription, DNA-dependent // regulation of transcription, DNA-dependent // protein complex assembly // negative regulation of cell proliferation // response to virus // viral reproduction // viral reproductive process // negative regulation of chromatin silencing // negative regulation of transcription, …	DNA binding // AT DNA binding // sequence-specific DNA binding transcription factor activity // DNA-(apurinic or apyrimidinic site) lyase activity // protein binding // transcription factor binding // enzyme binding // ligand-dependent nuclear receptor transcription coactivator activity // retinoic acid receptor binding // peroxisome proliferator activated receptor binding // retinoid X receptor …	chromatin // nucleus // nucleoplasm // transcription factor complex // cytosol	miR-targeted genes in leukocytes - TarBase:WP2003 // miR-targeted genes in muscle cell - TarBase:WP2005 // Adipogenesis:WP236 // Senescence and Autophagy:WP615 // miR-targeted genes in squamous cell - TarBase:WP2006 // miR-targeted genes in lymphocytes - TarBase:WP2004	7.05382	-0.551097	-1.4652	0.128773	0.869722	7.60491
ENSG00000144681	SH3 and cysteine rich domain [Source:HGNC Symbol;Acc:11353]	STAC		protein_coding	chr3	+	36421836-36589499	signal transduction // cellular response to heat // intracellular signal transduction	protein binding // metal ion binding	cytosol		0.00725558	Insufficient Expression	Insufficient Expression	1	1	0.00725558
ENSG00000172824	carboxylesterase 4A [Source:HGNC Symbol;Acc:26741]	CES4A	extracellular	protein_coding	chr16	+	67022488-67043661	metabolic process	carboxylesterase activity // hydrolase activity	extracellular region		1.56647	Insufficient Expression	Insufficient Expression	0.505927	1	1.34577
ENSG00000066468	fibroblast growth factor receptor 2 [Source:HGNC Symbol;Acc:3689]	FGFR2	extracellular|nucleus	kinase|receptor|protein_coding	chr10	-	122483324-123357972	negative regulation of transcription from RNA polymerase II promoter // angiogenesis // ureteric bud development // in utero embryonic development // positive regulation of mesenchymal cell proliferation // outflow tract septum morphogenesis // membranous septum morphogenesis // protein phosphorylation // apoptosis // epidermal growth factor receptor signaling pathway // cell-cell signaling // ax…	protein kinase activity // protein tyrosine kinase activity // fibroblast growth factor receptor activity // protein binding // ATP binding // heparin binding // transferase activity, transferring phosphorus-containing groups // fibroblast growth factor binding // identical protein binding // protein homodimerization activity	extracellular region // nucleus // cytoplasm // Golgi apparatus // plasma membrane // integral to plasma membrane // cell cortex // cell surface // membrane // integral to membrane // cytoplasmic membrane-bounded vesicle // extracellular matrix // excitatory synapse	Signaling Pathways in Glioblastoma:WP2261 // MicroRNAs in cardiomyocyte hypertrophy:WP1544 // Regulation of Actin Cytoskeleton:WP51 // Neural Crest Differentiation:WP2064 // Angiogenesis:WP1539	0.00474428	Insufficient Expression	Insufficient Expression	0.793303	1	0.0148381
ENSG00000173193	poly (ADP-ribose) polymerase family, member 14 [Source:HGNC Symbol;Acc:29232]	PARP14	nucleus	transcription regulator|protein_coding	chr3	+	122399465-122449687	transcription, DNA-dependent // regulation of transcription, DNA-dependent	NAD+ ADP-ribosyltransferase activity // protein binding	nucleus // cytoplasm // plasma membrane		1.33836	-0.291457	-1.22388	0.179764	0.962496	1.62982
ENSG00000067596	DEAH (Asp-Glu-Ala-His) box polypeptide 8 [Source:HGNC Symbol;Acc:2749]	DHX8		splicing regulator|protein_coding	chr17	+	41561233-41621831	nuclear mRNA splicing, via spliceosome // RNA processing // transport // RNA splicing	nucleic acid binding // RNA binding // ATP-dependent RNA helicase activity // helicase activity // protein binding // ATP binding // ATP-dependent helicase activity	nucleus // spliceosomal complex // catalytic step 2 spliceosome	mRNA Processing:WP411	4.06505	0.0264731	1.01852	0.903664	1	4.03857
ENSG00000116604	myocyte enhancer factor 2D [Source:HGNC Symbol;Acc:6997]	MEF2D	nucleus	transcription regulator|protein_coding	chr1	-	156433519-156470620	osteoblast differentiation // endochondral ossification // chondrocyte differentiation // regulation of transcription, DNA-dependent // transcription from RNA polymerase II promoter // apoptosis // nervous system development // adult heart development // muscle organ development // positive regulation of transcription, DNA-dependent // positive regulation of transcription from RNA polymerase II p…	RNA polymerase II regulatory region sequence-specific DNA binding // sequence-specific DNA binding RNA polymerase II transcription factor activity // DNA binding // sequence-specific DNA binding transcription factor activity // protein binding // activating transcription factor binding // histone deacetylase binding // protein dimerization activity	nucleus // intracellular membrane-bounded organelle	Adipogenesis:WP236 // B Cell Receptor Signaling Pathway:WP23 // EGF/EGFR Signaling Pathway:WP437 // miRs in Muscle Cell Differentiation:WP2012 // SRF and miRs in Smooth Muscle Differentiation and Proliferation:WP1991 // p38 MAPK Signaling Pathway:WP400	5.73206	-0.053592	-1.03785	0.872496	1	5.78565
ENSG00000070808	calcium/calmodulin-dependent protein kinase II alpha [Source:HGNC Symbol;Acc:1460]	CAMK2A		kinase|protein_coding	chr5	-	149583231-149669854	G1/S transition of mitotic cell cycle // protein phosphorylation // calcium ion transport // synaptic transmission // cytokine-mediated signaling pathway // protein autophosphorylation // regulation of neurotransmitter secretion // regulation of neuronal synaptic plasticity // positive regulation of NF-kappaB transcription factor activity // interferon-gamma-mediated signaling pathway	protein kinase activity // protein serine/threonine kinase activity // calmodulin-dependent protein kinase activity // protein tyrosine kinase activity // protein binding // calmodulin binding // ATP binding // kinase activity // transferase activity, transferring phosphorus-containing groups // glutamate receptor binding	nucleoplasm // cytosol // plasma membrane // cell junction // endocytic vesicle membrane // presynaptic membrane	BDNF signaling pathway:WP2380 // Calcium Regulation in the Cardiac Cell:WP536 // Integrated Pancreatic Cancer Pathway:WP2377 // B Cell Receptor Signaling Pathway:WP23 // EGF/EGFR Signaling Pathway:WP437 // ErbB Signaling Pathway:WP673 // Myometrial Relaxation and Contraction Pathways:WP289 // Corticotropin-releasing hormone:WP2355	0.0261195	Insufficient Expression	Insufficient Expression	0.61028	1	0.00587721
ENSG00000080189	solute carrier family 35, member C2 [Source:HGNC Symbol;Acc:17117]	SLC35C2	transmembrane	protein_coding	chr20	-	44978167-44993043	transport // negative regulation of gene expression // positive regulation of Notch signaling pathway // transmembrane transport		ER-Golgi intermediate compartment // cis-Golgi network // integral to membrane		3.81859	0.181545	1.1341	0.251791	1	3.63704
ENSG00000147883	cyclin-dependent kinase inhibitor 2B (p15, inhibits CDK4) [Source:HGNC Symbol;Acc:1788]	CDKN2B	nucleus	protein_coding	chr9	-	22002902-22009362	regulation of cyclin-dependent protein kinase activity // G1 phase of mitotic cell cycle // G2/M transition of mitotic cell cycle // mitotic cell cycle // transcription, DNA-dependent // transcription initiation from RNA polymerase II promoter // cell cycle arrest // mitotic cell cycle checkpoint // transforming growth factor beta receptor signaling pathway // negative regulation of cell prolifer…	cyclin-dependent protein kinase inhibitor activity // protein binding // protein kinase binding	nucleus // cytoplasm // cytosol	Signaling Pathways in Glioblastoma:WP2261 // Integrated Pancreatic Cancer Pathway:WP2377 // Cell Cycle:WP179 // G1 to S cell cycle control:WP45 // Senescence and Autophagy:WP615 // TP53 Network:WP1742 // miR-targeted genes in lymphocytes - TarBase:WP2004 // miR-targeted genes in epithelium - TarBase:WP2002 // Apoptosis:WP254	0.00874843	Insufficient Expression	Insufficient Expression	1	1	0.00874843
ENSG00000147889	cyclin-dependent kinase inhibitor 2A [Source:HGNC Symbol;Acc:1787]	CDKN2A	nucleus	transcription regulator|protein_coding	chr9	-	21967751-21995300	cell cycle checkpoint // G1 phase of mitotic cell cycle // G1/S transition of mitotic cell cycle // protein polyubiquitination // mitotic cell cycle // negative regulation of cell-matrix adhesion // DNA fragmentation involved in apoptotic nuclear change // transcription, DNA-dependent // rRNA processing // negative regulation of protein kinase activity // induction of apoptosis // activation of c…	p53 binding // DNA binding // cyclin-dependent protein kinase inhibitor activity // protein binding // transcription factor binding // kinase activity // protein kinase binding // NF-kappaB binding // ubiquitin-protein ligase inhibitor activity	nucleus // nucleoplasm // nucleolus // cytoplasm // mitochondrion // cytosol // nuclear body // protein complex	Signaling Pathways in Glioblastoma:WP2261 // Integrated Pancreatic Cancer Pathway:WP2377 // Cell Cycle:WP179 // G1 to S cell cycle control:WP45 // Senescence and Autophagy:WP615 // TP53 Network:WP1742 // miR-targeted genes in lymphocytes - TarBase:WP2004 // miR-targeted genes in epithelium - TarBase:WP2002 // Apoptosis:WP254	0.00810497	Insufficient Expression	Insufficient Expression	1	1	0.00810497
ENSG00000101935	Alport syndrome, mental retardation, midface hypoplasia and elliptocytosis chromosomal region gene 1 [Source:HGNC Symbol;Acc:467]	AMMECR1		protein_coding	chrX	-	109437414-109683461	biological_process	molecular_function	cellular_component		1.63663	0.206522	1.1539	0.254026	1	1.43011
ENSG00000101938	chordin-like 1 [Source:HGNC Symbol;Acc:29861]	CHRDL1	extracellular	protein_coding	chrX	-	109917084-110039286	ossification // eye development // nervous system development // cell differentiation // BMP signaling pathway // compound eye development	protein binding	extracellular region		0.190519	Insufficient Expression	Insufficient Expression	0.452742	1	0.101465
ENSG00000130656	hemoglobin, zeta [Source:HGNC Symbol;Acc:4835]	HBZ		protein_coding	chr16	+	202686-204502	negative regulation of transcription from RNA polymerase II promoter // erythrocyte maturation	oxygen transporter activity // iron ion binding // oxygen binding // heme binding	hemoglobin complex		0.0453288	Insufficient Expression	Insufficient Expression	1	1	0.0453288
ENSG00000130653	patatin-like phospholipase domain containing 7 [Source:HGNC Symbol;Acc:24768]	PNPLA7	transmembrane	protein_coding	chr9	-	140354404-140444986	lipid metabolic process // metabolic process	hydrolase activity	lysosomal membrane // endoplasmic reticulum // integral to membrane // nuclear membrane // mitochondrial membrane		0.84516	Insufficient Expression	Insufficient Expression	0.530424	1	0.572572
ENSG00000113389	natriuretic peptide receptor C/guanylate cyclase C (atrionatriuretic peptide receptor C) [Source:HGNC Symbol;Acc:7945]	NPR3		receptor|protein_coding	chr5	+	32689176-32791819	skeletal system development // osteoclast proliferation // inhibition of adenylate cyclase activity by G-protein signaling pathway // negative regulation of adenylate cyclase activity // activation of phospholipase C activity by G-protein coupled receptor protein signaling pathway coupled to IP3 second messenger // regulation of blood pressure // regulation of osteoblast proliferation // positive…	peptide receptor activity, G-protein coupled // natriuretic peptide receptor activity // peptide hormone binding // hormone binding // protein homodimerization activity	integral to plasma membrane // membrane // integral to membrane	miR-targeted genes in lymphocytes - TarBase:WP2004	0.846436	-0.36157	-1.28482	0.39053	1	1.20801
ENSG00000180846	CSNK1G2 antisense RNA 1 [Source:HGNC Symbol;Acc:28604]	CSNK1G2-AS1		antisense	chr19	-	1952530-1954585					0.0256827	Insufficient Expression	Insufficient Expression	1	1	0.0256827
ENSG00000067334	deoxynucleotidyltransferase, terminal, interacting protein 2 [Source:HGNC Symbol;Acc:24013]	DNTTIP2		transcription regulator|protein_coding	chr1	-	94333373-94345474	transcription, DNA-dependent // regulation of transcription, DNA-dependent		nucleus // nucleolus		3.38818	-0.0862722	-1.06162	0.661985	1	3.47445
ENSG00000113387	SUB1 homolog (S. cerevisiae) [Source:HGNC Symbol;Acc:19985]	SUB1		transcription regulator|protein_coding	chr5	+	32531739-32604185	transcription, DNA-dependent // regulation of transcription, DNA-dependent // regulation of transcription from RNA polymerase II promoter	DNA binding // single-stranded DNA binding // transcription coactivator activity // protein binding	nucleus // transcription factor complex // nucleolus		5.70641	-0.164477	-1.12076	0.702734	1	5.87089
ENSG00000113384	golgi phosphoprotein 3 (coat-protein) [Source:HGNC Symbol;Acc:15452]	GOLPH3		protein_coding	chr5	-	32124810-32174456	cell proliferation // regulation of mitochondrion organization // positive regulation of TOR signaling cascade	protein binding // lipid binding	cytoplasm // mitochondrion // mitochondrial intermembrane space // endosome // Golgi apparatus // trans-Golgi network // cytosol // plasma membrane // nuclear membrane // Golgi cisterna membrane		3.73447	-0.248941	-1.18833	0.405567	1	3.98342
ENSG00000099985	oncostatin M [Source:HGNC Symbol;Acc:8506]	OSM	extracellular	protein_coding	chr22	-	30658818-30662829	positive regulation of acute inflammatory response // apoptosis // immune response // multicellular organismal development // peripheral nervous system development // cell proliferation // positive regulation of cell proliferation // negative regulation of cell proliferation // response to heat // positive regulation of peptidyl-serine phosphorylation // regulation of growth // tyrosine phosphory…	cytokine activity // oncostatin-M receptor binding // growth factor activity	extracellular region // extracellular space // oncostatin-M receptor complex	Adipogenesis:WP236 // Oncostatin M Signaling Pathway:WP2374	0.518093	Insufficient Expression	Insufficient Expression	0.655903	1	0.57744
ENSG00000099984	glutathione S-transferase theta 2 [Source:HGNC Symbol;Acc:4642]	GSTT2	nucleus	protein_coding	chr22	+	24322339-24326106		glutathione transferase activity // protein binding	nucleus // cytoplasm	Oxidative Stress:WP408 // Glutathione metabolism:WP100 // metapathway biotransformation:WP702	0.0315412	Insufficient Expression	Insufficient Expression	1	1	0.0315412
ENSG00000235545		RP11-230B22.1		antisense	chr1	+	63154153-63176365					0.0280826	Insufficient Expression	Insufficient Expression	0.358684	1	0.10827
ENSG00000076258	flavin containing monooxygenase 4 [Source:HGNC Symbol;Acc:3772]	FMO4	transmembrane	protein_coding	chr1	+	171283347-171311223	xenobiotic metabolic process // oxidation-reduction process	flavin-containing monooxygenase activity // oxidoreductase activity // flavin adenine dinucleotide binding // NADP binding	integral to membrane // intrinsic to endoplasmic reticulum membrane // intracellular membrane-bounded organelle	Catalytic cycle of mammalian FMOs:WP688 // metapathway biotransformation:WP702	0.522467	Insufficient Expression	Insufficient Expression	0.559799	1	0.423079
ENSG00000234635	long intergenic non-protein coding RNA 849 [Source:HGNC Symbol;Acc:45077]	LINC00849		lincRNA	chr10	-	70237756-70240521					0.0195224	Insufficient Expression	Insufficient Expression	1	1	0.0195224
ENSG00000234636	MED14 antisense RNA 1 [Source:HGNC Symbol;Acc:40162]	MED14-AS1		antisense	chrX	+	40594652-40597950					0.306046	Insufficient Expression	Insufficient Expression	0.526101	1	0.180771
ENSG00000180592	SKI/DACH domain containing 1 [Source:HGNC Symbol;Acc:32697]	SKIDA1	nucleus	protein_coding	chr10	-	21802404-21815297		nucleotide binding	nucleus		0.0525371	Insufficient Expression	Insufficient Expression	0.371642	1	0.0967327
ENSG00000061656	sperm associated antigen 4 [Source:HGNC Symbol;Acc:11214]	SPAG4	transmembrane	protein_coding	chr20	+	34203814-34208971	spermatogenesis	structural molecule activity	cytoplasm // cytoskeleton // cilium // integral to membrane		1.02743	Insufficient Expression	Insufficient Expression	0.627175	1	1.11799
ENSG00000180596	histone cluster 1, H2bc [Source:HGNC Symbol;Acc:4757]	HIST1H2BC	nucleus	protein_coding	chr6	-	26115101-26124154	nucleosome assembly // defense response to bacterium	DNA binding // sequence-specific DNA binding // protein heterodimerization activity	nucleosome // intracellular // nucleus		0.719536	Insufficient Expression	Insufficient Expression	0.410348	1	1.11205
ENSG00000073578	succinate dehydrogenase complex, subunit A, flavoprotein (Fp) [Source:HGNC Symbol;Acc:10680]	SDHA		protein_coding	chr5	+	218356-256815	tricarboxylic acid cycle // succinate metabolic process // nervous system development // electron transport chain // respiratory electron transport chain // small molecule metabolic process // oxidation-reduction process	succinate dehydrogenase activity // protein binding // succinate dehydrogenase (ubiquinone) activity // oxidoreductase activity // oxidoreductase activity, acting on the CH-CH group of donors // flavin adenine dinucleotide binding	mitochondrion // mitochondrial inner membrane // mitochondrial respiratory chain complex II	TCA Cycle:WP78 // Electron Transport Chain:WP111	5.97922	0.102808	1.07386	0.811544	1	5.87642
ENSG00000169203	Uncharacterized protein [Source:UniProtKB/TrEMBL;Acc:A8MQ56]	61E3.4	transmembrane	protein_coding	chr16	-	29495010-29517320					3.75715	0.0742554	1.05282	0.679421	1	3.6829
ENSG00000089009	ribosomal protein L6 [Source:HGNC Symbol;Acc:10362]	RPL6		protein_coding	chr12	-	112842994-112856642	nuclear-transcribed mRNA catabolic process, nonsense-mediated decay // regulation of transcription, DNA-dependent // translation // translational initiation // translational elongation // translational termination // SRP-dependent cotranslational protein targeting to membrane // gene expression // viral reproduction // RNA metabolic process // mRNA metabolic process // viral infectious cycle // v…	DNA binding // RNA binding // structural constituent of ribosome	intracellular // cytosol // ribosome // cytosolic large ribosomal subunit	Cytoplasmic Ribosomal Proteins:WP477	5.86945	-0.130895	-1.09497	0.172057	0.946917	6.00035
ENSG00000089006	sorting nexin 5 [Source:HGNC Symbol;Acc:14969]	SNX5		protein_coding	chr20	-	17922241-17949623	pinocytosis // cell communication // protein transport	protein binding // phosphatidylinositol binding	ruffle // phagocytic cup // cytoplasmic vesicle membrane // extrinsic to internal side of plasma membrane // extrinsic to endosome membrane // early endosome membrane // macropinocytic cup		5.44331	-0.571029	-1.48558	0.0501012	0.60485	6.01434
ENSG00000261341		CTD-2568A17.1		lincRNA	chr19	-	51279398-51289467					0.147272	Insufficient Expression	Insufficient Expression	0.00995633	0.318181	0.553395
ENSG00000269110		CTC-513N18.7		lincRNA	chr19	-	20736598-20844389					0.0653445	Insufficient Expression	Insufficient Expression	1	1	0.0653445
ENSG00000117266	cyclin-dependent kinase 18 [Source:HGNC Symbol;Acc:8751]	CDK18		kinase|protein_coding	chr1	+	205473723-205501921	protein phosphorylation // signal transduction	protein kinase activity // protein serine/threonine kinase activity // cyclin-dependent protein kinase activity // protein tyrosine kinase activity // signal transducer activity // ATP binding // transferase activity, transferring phosphorus-containing groups	cellular_component		1.52566	0.078489	1.05591	0.668904	1	1.44717
ENSG00000117262	G protein-coupled receptor 89A [Source:HGNC Symbol;Acc:31984]	GPR89A	transmembrane	protein_coding	chr1	-	145764411-145827103	signal transduction // protein transport // positive regulation of I-kappaB kinase/NF-kappaB cascade // regulation of anion transport // intracellular pH reduction	signal transducer activity // voltage-gated ion channel activity // voltage-gated anion channel activity	Golgi membrane // integral to membrane // Golgi-associated vesicle membrane // Golgi cisterna membrane		3.25198	-0.15556	-1.11385	0.76477	1	3.40754
ENSG00000107831	fibroblast growth factor 8 (androgen-induced) [Source:HGNC Symbol;Acc:3686]	FGF8	extracellular	protein_coding	chr10	-	103529899-103535854	MAPKKK cascade // patterning of blood vessels // metanephros development // branching involved in ureteric bud morphogenesis // organ induction // kidney development // mesonephros development // neural plate morphogenesis // heart looping // blood vessel remodeling // heart morphogenesis // outflow tract septum morphogenesis // outflow tract morphogenesis // epithelial to mesenchymal transition …	type 1 fibroblast growth factor receptor binding // type 2 fibroblast growth factor receptor binding // growth factor activity	extracellular region // extracellular space	Heart Development:WP1591 // Regulation of Actin Cytoskeleton:WP51 // Neural Crest Differentiation:WP2064	0.0499831	Insufficient Expression	Insufficient Expression	0.589872	1	0.0262969
ENSG00000107833	nucleophosmin/nucleoplasmin 3 [Source:HGNC Symbol;Acc:7931]	NPM3		protein_coding	chr10	-	103541082-103543170	rRNA processing // rRNA transcription	nucleic acid binding // protein binding	nucleolus		6.83907	-0.190593	-1.14123	0.610999	1	7.02967
ENSG00000224060	arylsulfatase E pseudogene 1 [Source:HGNC Symbol;Acc:720]	ARSEP1		unprocessed_pseudogene	chrY	+	14460540-14468218					0.0537236	Insufficient Expression	Insufficient Expression	1	1	0.0537236
ENSG00000156509	F-box protein 43 [Source:HGNC Symbol;Acc:28521]	FBXO43	nucleus	protein_coding	chr8	-	101145588-101158028	meiosis // protein ubiquitination // regulation of meiosis // negative regulation of protein catabolic process // negative regulation of meiosis	protein binding // zinc ion binding	nucleus		0.254013	Insufficient Expression	Insufficient Expression	0.702569	1	0.307973
ENSG00000156508	eukaryotic translation elongation factor 1 alpha 1 [Source:HGNC Symbol;Acc:3189]	EEF1A1	nucleus	transcription regulator|protein_coding	chr6	-	74225473-74233520	transcription, DNA-dependent // regulation of transcription, DNA-dependent // translation // translational elongation // gene expression // cellular protein metabolic process	translation elongation factor activity // GTPase activity // protein binding // GTP binding // protein kinase binding	nucleus // cytoplasm // cytosol // eukaryotic translation elongation factor 1 complex // plasma membrane		9.1218	-0.246877	-1.18664	0.28275	1	9.36867
ENSG00000224066		RP4-622L5.7		antisense	chr1	-	32670370-32672415					0.227705	Insufficient Expression	Insufficient Expression	0.575678	1	0.177519
ENSG00000156502	suppressor of var1, 3-like 1 (S. cerevisiae) [Source:HGNC Symbol;Acc:11471]	SUPV3L1	nucleus	protein_coding	chr10	+	70939988-70968855	mitochondrial mRNA catabolic process // positive regulation of mitochondrial RNA catabolic process // mitochondrial RNA 3'-end processing // DNA recombination // RNA catabolic process // positive regulation of cell growth // DNA duplex unwinding // negative regulation of apoptosis // mitochondrion morphogenesis // chromatin maintenance	nucleic acid binding // DNA binding // DNA helicase activity // RNA binding // double-stranded RNA binding // ATP-dependent RNA helicase activity // helicase activity // protein binding // ATP binding // hydrolase activity, acting on acid anhydrides // 3'-5' RNA helicase activity // protein homodimerization activity	nucleus // mitochondrion // mitochondrial matrix // mitochondrial nucleoid // mitochondrial degradosome		3.75984	-0.0683134	-1.04849	0.813428	1	3.82815
ENSG00000156500	family with sequence similarity 122C [Source:HGNC Symbol;Acc:25202]	FAM122C		protein_coding	chrX	+	133930443-133990723					0.250416	Insufficient Expression	Insufficient Expression	0.863064	1	0.239279
ENSG00000156504	family with sequence similarity 122B [Source:HGNC Symbol;Acc:30490]	FAM122B		protein_coding	chrX	-	133903596-133931262					2.66728	0.0905997	1.06481	0.203685	0.999634	2.57668
ENSG00000267183		AC010525.6		lincRNA	chr19	+	56207251-56209196					0.0632029	Insufficient Expression	Insufficient Expression	1	1	0.0632029
ENSG00000103642	lactamase, beta [Source:HGNC Symbol;Acc:16468]	LACTB		protein_coding	chr15	+	63413999-63434260		hydrolase activity	cytoplasm // mitochondrion		2.49981	0.0168636	1.01176	0.970045	1	2.48294
ENSG00000267188		CTC-512J12.4		processed_transcript	chr19	-	44896603-44952640					0.0596219	Insufficient Expression	Insufficient Expression	1	1	0.0596219
ENSG00000103647	coronin, actin binding protein, 2B [Source:HGNC Symbol;Acc:2256]	CORO2B		protein_coding	chr15	+	68871308-69020145	actin cytoskeleton organization	actin binding // protein binding // actin filament binding	cytoplasm // actin cytoskeleton // membrane		0.00890081	Insufficient Expression	Insufficient Expression	1	1	0.00890081
ENSG00000064687	ATP-binding cassette, sub-family A (ABC1), member 7 [Source:HGNC Symbol;Acc:37]	ABCA7	transmembrane	protein_coding	chr19	+	1040102-1065571	phagocytosis // phospholipid efflux // transmembrane transport	nucleotide binding // transporter activity // ATP binding // phospholipid transporter activity // ATPase activity // nucleoside-triphosphatase activity	Golgi membrane // intracellular // cytoplasm // Golgi apparatus // plasma membrane // endosome membrane // integral to membrane // apical plasma membrane // ATP-binding cassette (ABC) transporter complex		4.04592	0.770583	1.70596	0.331581	1	3.27533
ENSG00000263874	long intergenic non-protein coding RNA 672 [Source:HGNC Symbol;Acc:44353]	LINC00672		lincRNA	chr17	+	37081421-37084310					0.107697	Insufficient Expression	Insufficient Expression	0.187497	0.9764	0.0347988
ENSG00000022556	NLR family, pyrin domain containing 2 [Source:HGNC Symbol;Acc:22948]	NLRP2		protein_coding	chr19	+	55464498-55512510	positive regulation of caspase activity // positive regulation of interleukin-1 beta secretion	protein binding // ATP binding // Pyrin domain binding	cytoplasm	NOD pathway:WP1433	0.0585847	Insufficient Expression	Insufficient Expression	0.627395	1	0.0853602
ENSG00000076928	Rho guanine nucleotide exchange factor (GEF) 1 [Source:HGNC Symbol;Acc:681]	ARHGEF1		protein_coding	chr19	+	42387228-42434302	Rho protein signal transduction // cell proliferation // regulation of Rho protein signal transduction // nerve growth factor receptor signaling pathway // regulation of axonogenesis // negative regulation of axonogenesis	Rho guanyl-nucleotide exchange factor activity // GTPase activator activity // protein binding // phospholipid binding	intracellular // cytoplasm // cytosol // plasma membrane	G Protein Signaling Pathways:WP35 // Regulation of Actin Cytoskeleton:WP51 // EGF/EGFR Signaling Pathway:WP437 // G13 Signaling Pathway:WP524	6.20867	0.133592	1.09702	0.177392	0.957672	6.07508
ENSG00000181072	cholinergic receptor, muscarinic 2 [Source:HGNC Symbol;Acc:1951]	CHRM2		GPCR(Gq|Gi)|protein_coding	chr7	+	136553404-136705002	G-protein coupled receptor protein signaling pathway // G-protein signaling, coupled to cyclic nucleotide second messenger // G-protein signaling, coupled to cAMP nucleotide second messenger // activation of phospholipase C activity by muscarinic acetylcholine receptor signaling pathway // muscarinic acetylcholine receptor signaling pathway // nervous system development // regulation of heart con…	G-protein coupled receptor activity // G-protein coupled acetylcholine receptor activity	plasma membrane // integral to plasma membrane // integral to membrane // cell junction // postsynaptic membrane	Calcium Regulation in the Cardiac Cell:WP536 // Monoamine GPCRs:WP58 // GPCRs, Class A Rhodopsin-like:WP455 // GPCRs, Other:WP117 // Regulation of Actin Cytoskeleton:WP51 // SIDS Susceptibility Pathways:WP706	0.00441695	Insufficient Expression	Insufficient Expression	1	1	0.00441695
ENSG00000076924	XPA binding protein 2 [Source:HGNC Symbol;Acc:14089]	XAB2		splicing regulator|protein_coding	chr19	-	7684411-7694451	nuclear mRNA splicing, via spliceosome // blastocyst development // DNA repair // transcription-coupled nucleotide-excision repair // nucleotide-excision repair // transcription, DNA-dependent // RNA processing	protein binding	intracellular // nucleus // nucleoplasm // catalytic step 2 spliceosome		5.33605	0.173925	1.12812	0.349874	1	5.16212
ENSG00000143337	torsin A interacting protein 1 [Source:HGNC Symbol;Acc:29456]	TOR1AIP1	transmembrane|nucleus	protein_coding	chr1	+	179851177-179888843	protein localization to nucleus // nuclear membrane organization	protein binding // lamin binding	nuclear envelope // nuclear inner membrane // integral to membrane		4.83946	0.0333344	1.02337	0.791305	1	4.80613
ENSG00000143333	regulator of G-protein signaling 16 [Source:HGNC Symbol;Acc:9997]	RGS16		protein_coding	chr1	-	182567758-182573543	visual perception // regulation of G-protein coupled receptor protein signaling pathway // positive regulation of GTPase activity	GTPase activator activity // protein binding // calmodulin binding	cytoplasm // plasma membrane	Calcium Regulation in the Cardiac Cell:WP536 // Myometrial Relaxation and Contraction Pathways:WP289	2.02053	-0.639267	-1.55754	0.194271	0.983723	2.65979
ENSG00000134020	phosphatidylethanolamine-binding protein 4 [Source:HGNC Symbol;Acc:28319]	PEBP4		protein_coding	chr8	-	22570769-22857513			lysosome		0.233717	Insufficient Expression	Insufficient Expression	0.031185	0.503712	0.0405106
ENSG00000168152	THAP domain containing 9 [Source:HGNC Symbol;Acc:23192]	THAP9		protein_coding	chr4	+	83821837-83841438	DNA recombination // transposition, DNA-mediated // DNA integration	nucleic acid binding // transposase activity // transferase activity // sequence-specific DNA binding // metal ion binding			0.194484	Insufficient Expression	Insufficient Expression	0.25309	1	0.269258
ENSG00000189241	TSPY-like 1 [Source:HGNC Symbol;Acc:12382]	TSPYL1	nucleus	protein_coding	chr6	-	116597741-116601093	nucleosome assembly // biological_process	molecular_function	cellular_component // nucleus // cytoplasm	SIDS Susceptibility Pathways:WP706	0.0105183	Insufficient Expression	Insufficient Expression	1	1	0.0105183
ENSG00000168159	ring finger protein 187 [Source:HGNC Symbol;Acc:27146]	RNF187	nucleus	protein_coding	chr1	+	228674762-228683467	positive regulation of cell proliferation // proteasomal ubiquitin-dependent protein catabolic process // positive regulation of transcription, DNA-dependent // protein autoubiquitination // protein K48-linked ubiquitination	ubiquitin-protein ligase activity // protein binding // zinc ion binding	nucleus // cytoplasm		3.90293	0.141165	1.1028	0.4745	1	3.76176
ENSG00000111837	male germ cell-associated kinase [Source:HGNC Symbol;Acc:6816]	MAK	nucleus	transcription regulator|kinase|protein_coding	chr6	-	10762956-10838764	transcription, DNA-dependent // regulation of transcription, DNA-dependent // protein phosphorylation // multicellular organismal development // spermatogenesis // cell differentiation // photoreceptor cell maintenance // protein autophosphorylation	transcription coactivator activity // protein kinase activity // protein serine/threonine kinase activity // cyclin-dependent protein kinase activity // protein tyrosine kinase activity // protein binding // ATP binding // transferase activity, transferring phosphorus-containing groups	photoreceptor outer segment // photoreceptor inner segment // nucleus // cytoplasm // centrosome // midbody		0.100845	Insufficient Expression	Insufficient Expression	0.64275	1	0.0622674
ENSG00000111834	radial spoke head 4 homolog A (Chlamydomonas) [Source:HGNC Symbol;Acc:21558]	RSPH4A		protein_coding	chr6	+	116937642-116954148	cilium movement // cilium axoneme assembly	molecular_function	radial spoke // nucleus // nucleolus // cytoskeleton // motile cilium // cilium axoneme		0.0324608	Insufficient Expression	Insufficient Expression	0.85535	1	0.0245764
ENSG00000111832	RWD domain containing 1 [Source:HGNC Symbol;Acc:20993]	RWDD1		protein_coding	chr6	+	116892530-116918838		protein binding			2.80111	-0.486631	-1.40117	0.0959599	0.786697	3.28774
ENSG00000171903	cytochrome P450, family 4, subfamily F, polypeptide 11 [Source:HGNC Symbol;Acc:13265]	CYP4F11	transmembrane	protein_coding	chr19	-	16023182-16045677	xenobiotic metabolic process // inflammatory response // small molecule metabolic process // oxidation-reduction process	monooxygenase activity // iron ion binding // electron carrier activity // oxidoreductase activity, acting on paired donors, with incorporation or reduction of molecular oxygen // heme binding // aromatase activity	endoplasmic reticulum membrane // integral to membrane	Cytochrome P450:WP43 // metapathway biotransformation:WP702	0.0455079	Insufficient Expression	Insufficient Expression	0.554715	1	0.0186988
ENSG00000244203	FOXP1 antisense RNA 1 [Source:HGNC Symbol;Acc:41942]	FOXP1-AS1		processed_transcript	chr3	+	71338920-71355004					0.0489608	Insufficient Expression	Insufficient Expression	1	1	0.0489608
ENSG00000188596	chromosome 12 open reading frame 55 [Source:HGNC Symbol;Acc:26456]	C12orf55		protein_coding	chr12	+	96883349-97040905					0.00499447	Insufficient Expression	Insufficient Expression	0.943623	1	0.00763238
ENSG00000188599	nuclear pore complex interacting protein pseudogene 1 [Source:HGNC Symbol;Acc:35407]	NPIPP1	transmembrane	transcribed_unprocessed_pseudogene	chr16	-	15198178-15225458					2.41289	0.210764	1.1573	0.427096	1	2.20212
ENSG00000121335	proline-rich protein BstNI subfamily 2 [Source:HGNC Symbol;Acc:9338]	PRB2	extracellular	protein_coding	chr12	-	11544476-11653975	biological_process	molecular_function	cellular_component // extracellular region	Spinal Cord Injury:WP2431	0.0194262	Insufficient Expression	Insufficient Expression	0.78408	1	0.0300171
ENSG00000269800		AC005795.2		processed_pseudogene	chr19	-	42027403-42028349					1.2996	Insufficient Expression	Insufficient Expression	0.451072	1	1.08485
ENSG00000269802		CTB-180A7.3		antisense	chr19	-	6343772-6362160					0.0609828	Insufficient Expression	Insufficient Expression	1	1	0.0609828
ENSG00000183354	KIAA2026 [Source:HGNC Symbol;Acc:23378]	KIAA2026		protein_coding	chr9	-	5881596-6007901		protein binding			0.598414	Insufficient Expression	Insufficient Expression	0.410892	1	0.5251
ENSG00000215367	transmembrane emp24 protein transport domain containing 11, pseudogene [Source:HGNC Symbol;Acc:35401]	TMED11P		unitary_pseudogene|processed_transcript	chr4	-	1108985-1147514					0.228024	Insufficient Expression	Insufficient Expression	0.358182	1	0.148098
ENSG00000124406	ATPase, aminophospholipid transporter (APLT), class I, type 8A, member 1 [Source:HGNC Symbol;Acc:13531]	ATP8A1	transmembrane	protein_coding	chr4	-	42410390-42659122	cation transport // phospholipid transport // aminophospholipid transport // ion transmembrane transport // phospholipid translocation // transmembrane transport	nucleotide binding // magnesium ion binding // phospholipid-translocating ATPase activity // protein binding // ATP binding // aminophospholipid transporter activity // cation-transporting ATPase activity // metal ion binding	endoplasmic reticulum // plasma membrane // integral to membrane // chromaffin granule membrane	Peptide GPCRs:WP24	0.278626	Insufficient Expression	Insufficient Expression	0.00617419	0.261225	0.567682
ENSG00000251129		RP11-734I18.1		lincRNA	chr4	+	31999019-32157028					0.046602	Insufficient Expression	Insufficient Expression	1	1	0.046602
ENSG00000119760	suppressor of Ty 7 (S. cerevisiae)-like [Source:HGNC Symbol;Acc:30632]	SUPT7L	nucleus	transcription regulator|protein_coding	chr2	-	27873679-27886676	transcription, DNA-dependent // regulation of transcription, DNA-dependent // histone H3 acetylation // maintenance of protein location in nucleus	transcription coactivator activity // histone acetyltransferase activity	nucleus // STAGA complex		2.81481	0.132822	1.09644	0.49827	1	2.68199
ENSG00000019995	zinc finger, RAN-binding domain containing 1 [Source:HGNC Symbol;Acc:18224]	ZRANB1	nucleus	protein_coding	chr10	+	126628972-126676758	cytoskeleton organization // Wnt receptor signaling pathway // cell migration // regulation of cell morphogenesis // positive regulation of Wnt receptor signaling pathway // protein K63-linked deubiquitination // protein deubiquitination involved in ubiquitin-dependent protein catabolic process	ubiquitin thiolesterase activity // ubiquitin-specific protease activity // protein binding // zinc ion binding // K63-linked polyubiquitin binding	nucleus // cytoplasm		2.13985	0.180982	1.13366	0.238784	1	1.95886
ENSG00000259357		RP11-316M1.12		antisense	chr1	+	150937736-150938734					0.444623	Insufficient Expression	Insufficient Expression	0.760238	1	0.396042
ENSG00000156931	vacuolar protein sorting 8 homolog (S. cerevisiae) [Source:HGNC Symbol;Acc:29122]	VPS8		protein_coding	chr3	+	184529931-184770402		binding // protein binding // zinc ion binding			2.94134	0.360645	1.284	0.188773	0.977914	2.5807
ENSG00000019991	hepatocyte growth factor (hepapoietin A; scatter factor) [Source:HGNC Symbol;Acc:4893]	HGF	extracellular	protein_coding	chr7	-	81328322-81399754	activation of MAPK activity // cell morphogenesis // epithelial to mesenchymal transition // liver development // platelet degranulation // proteolysis // mitosis // blood coagulation // cell proliferation // positive regulation of phosphatidylinositol 3-kinase cascade // platelet activation // positive regulation of cell migration // organ regeneration // cellular response to hepatocyte growth f…	catalytic activity // serine-type endopeptidase activity // protein binding // growth factor activity // chemoattractant activity // identical protein binding // protein heterodimerization activity	extracellular region // extracellular space // platelet alpha granule lumen	Focal Adhesion:WP306 // Signaling of Hepatocyte Growth Factor Receptor:WP313	0.0478896	Insufficient Expression	Insufficient Expression	0.928902	1	0.0515983
ENSG00000231429		RP11-343N15.2		lincRNA	chr1	+	121154579-121171134					0.0643749	Insufficient Expression	Insufficient Expression	0.166305	0.936198	0.158818
ENSG00000167094	tetratricopeptide repeat domain 16 [Source:HGNC Symbol;Acc:26536]	TTC16		protein_coding	chr9	+	130478345-130493879		protein binding			0.0323482	Insufficient Expression	Insufficient Expression	0.610669	1	0.0104369
ENSG00000147059	spindlin family, member 2A [Source:HGNC Symbol;Acc:20694]	SPIN2A		protein_coding	chrX	-	57160963-57164058	cell cycle // gamete generation	molecular_function	cellular_component		0.220554	Insufficient Expression	Insufficient Expression	0.859627	1	0.199208
ENSG00000197776	kelch domain containing 1 [Source:HGNC Symbol;Acc:19836]	KLHDC1		protein_coding	chr14	+	50159823-50219870		protein binding	cytoplasm		0.50194	Insufficient Expression	Insufficient Expression	0.703775	1	0.408427
ENSG00000135776	ATP-binding cassette, sub-family B (MDR/TAP), member 10 [Source:HGNC Symbol;Acc:41]	ABCB10		protein_coding	chr1	-	229652329-229694442	transport // transmembrane transport	nucleotide binding // transporter activity // ATP binding // oligopeptide-transporting ATPase activity // ATPase activity // nucleoside-triphosphatase activity // ATPase activity, coupled to transmembrane movement of substances // protein homodimerization activity	mitochondrion // mitochondrial inner membrane // integral to membrane // integral to mitochondrial membrane		4.0814	-0.55793	-1.47216	0.188597	0.977622	4.63933
ENSG00000135775	component of oligomeric golgi complex 2 [Source:HGNC Symbol;Acc:6546]	COG2		protein_coding	chr1	+	230778235-230829728	protein glycosylation // intracellular protein transport // intra-Golgi vesicle-mediated transport // Golgi organization // oligosaccharide biosynthetic process // protein transport	protein binding // protein transporter activity	Golgi membrane // Golgi stack // membrane // Golgi transport complex		3.20481	0.148826	1.10867	0.430816	1	3.05598
ENSG00000139428	methylmalonic aciduria (cobalamin deficiency) cblB type [Source:HGNC Symbol;Acc:19331]	MMAB		protein_coding	chr12	-	109993255-110011679	cobalamin biosynthetic process	ATP binding // cob(I)yrinic acid a,c-diamide adenosyltransferase activity	mitochondrion		3.5069	-0.617755	-1.53449	0.136198	0.885467	4.12465
ENSG00000135773	calpain 9 [Source:HGNC Symbol;Acc:1486]	CAPN9		protein_coding	chr1	+	230883130-230937749	proteolysis // digestion	calcium-dependent cysteine-type endopeptidase activity // calcium ion binding	cellular_component // intracellular	Integrin-mediated Cell Adhesion:WP185	0.0121547	Insufficient Expression	Insufficient Expression	1	1	0.0121547
ENSG00000147050	lysine (K)-specific demethylase 6A [Source:HGNC Symbol;Acc:12637]	KDM6A		protein_coding	chrX	+	44732757-44971847	in utero embryonic development // neural tube closure // respiratory system process // heart development // somite rostral/caudal axis specification // mesodermal cell differentiation // notochord morphogenesis // histone H3-K4 methylation // canonical Wnt receptor signaling pathway // histone H3-K27 demethylation	RNA polymerase II core promoter proximal region sequence-specific DNA binding // protein binding // oxidoreductase activity, acting on single donors with incorporation of molecular oxygen, incorporation of two atoms of oxygen // metal ion binding // histone demethylase activity (H3-K27 specific)	nucleus // histone methyltransferase complex		2.23064	0.158278	1.11595	0.250932	1	2.07237
ENSG00000152990	G protein-coupled receptor 125 [Source:HGNC Symbol;Acc:13839]	GPR125	transmembrane	GPCR(orphan)|protein_coding	chr4	-	22346694-22517677	cell surface receptor linked signaling pathway // G-protein coupled receptor protein signaling pathway // neuropeptide signaling pathway	transmembrane receptor activity // G-protein coupled receptor activity // protein binding	external side of plasma membrane // membrane // integral to membrane		0.465942	Insufficient Expression	Insufficient Expression	0.519206	1	0.694313
ENSG00000175550	DR1-associated protein 1 (negative cofactor 2 alpha) [Source:HGNC Symbol;Acc:3019]	DRAP1	nucleus	transcription regulator|protein_coding	chr11	+	65686728-65689032	negative regulation of transcription from RNA polymerase II promoter // transcription, DNA-dependent	DNA binding // sequence-specific DNA binding transcription factor activity // transcription corepressor activity // protein binding // transcription factor binding // sequence-specific DNA binding // protein heterodimerization activity	intracellular // nucleus		6.14151	0.0878506	1.06279	0.683011	1	6.05366
ENSG00000132749	metallothionein-like 5, testis-specific (tesmin) [Source:HGNC Symbol;Acc:7446]	MTL5	nucleus	protein_coding	chr11	-	68474908-68519032	cellular metal ion homeostasis // defense response // multicellular organismal development // spermatogenesis // response to metal ion // cell differentiation	metal ion binding	nucleus // cytoplasm		2.39187	0.0328417	1.02303	0.860688	1	2.35903
ENSG00000165646	solute carrier family 18 (vesicular monoamine), member 2 [Source:HGNC Symbol;Acc:10935]	SLC18A2		protein_coding	chr10	+	119000604-119038941	response to amphetamine // neurotransmitter transport // serotonin transport // synaptic transmission // neurotransmitter secretion // aging // locomotory behavior // response to herbicide // response to toxin // post-embryonic development // response to metal ion // response to zinc ion // monoamine transport // death // insulin secretion // endocytic recycling // cellular response to drug // re…	amine transmembrane transporter activity // protein binding // drug binding // monoamine transmembrane transporter activity // serotonin transmembrane transporter activity // enzyme binding // transmembrane transporter activity // heat shock protein binding	cytoplasm // plasma membrane // integral to plasma membrane // synaptic vesicle // membrane // integral to membrane // synaptic vesicle membrane // dense core granule // cell projection // neuron projection // neuronal cell body // terminal button // axon terminus // cell body // clathrin sculpted monoamine transport vesicle membrane	Nicotine Activity on Dopaminergic Neurons:WP1602 // Synaptic Vesicle Pathway:WP2267	0.0129991	Insufficient Expression	Insufficient Expression	0.907311	1	0.00863763
ENSG00000132746	aldehyde dehydrogenase 3 family, member B2 [Source:HGNC Symbol;Acc:411]	ALDH3B2		protein_coding	chr11	-	67429633-67448671	alcohol metabolic process // ethanol catabolic process // cellular aldehyde metabolic process // lipid metabolic process // metabolic process // oxidation-reduction process	3-chloroallyl aldehyde dehydrogenase activity // aldehyde dehydrogenase [NAD(P)+] activity // oxidoreductase activity			0.0107325	Insufficient Expression	Insufficient Expression	1	1	0.0107325
ENSG00000226334		RP11-217B7.2		processed_transcript	chr9	+	107689834-107691173					0.10769	Insufficient Expression	Insufficient Expression	0.486873	1	0.0721388
ENSG00000132744	aspartoacylase (aminocyclase) 3 [Source:HGNC Symbol;Acc:24104]	ACY3		protein_coding	chr11	-	67410026-67418130	metabolic process // virus-host interaction	aminoacylase activity // hydrolase activity, acting on ester bonds // hydrolase activity, acting on carbon-nitrogen (but not peptide) bonds, in linear amides // identical protein binding // metal ion binding	cytoplasm // membrane // apical plasma membrane		0.354282	Insufficient Expression	Insufficient Expression	0.8874	1	0.374044
ENSG00000165643	spermatogenesis and oogenesis specific basic helix-loop-helix 1 [Source:HGNC Symbol;Acc:27845]	SOHLH1	nucleus	transcription regulator|protein_coding	chr9	-	138585253-138591374	ovarian follicle development // transcription, DNA-dependent // spermatogenesis // cell differentiation // positive regulation of transcription, DNA-dependent // oogenesis	DNA binding // sequence-specific DNA binding transcription factor activity // protein dimerization activity	nucleus // cytoplasm		0.0246059	Insufficient Expression	Insufficient Expression	1	1	0.0246059
ENSG00000226330		RP11-739N20.2		processed_transcript	chr1	+	204346978-204404974					0.0698152	Insufficient Expression	Insufficient Expression	1	1	0.0698152
ENSG00000132740	immunoglobulin mu binding protein 2 [Source:HGNC Symbol;Acc:5542]	IGHMBP2	nucleus	transcription regulator|protein_coding	chr11	+	68671310-68708070	DNA replication // DNA repair // DNA recombination // transcription, DNA-dependent // regulation of transcription, DNA-dependent // translation // cell death // DNA duplex unwinding // protein homooligomerization	tRNA binding // nucleotide binding // nucleic acid binding // DNA binding // DNA helicase activity // single-stranded DNA binding // RNA binding // protein binding // ATP binding // DNA-dependent ATPase activity // transcription factor binding // RNA-dependent ATPase activity // zinc ion binding // hydrolase activity // nucleoside-triphosphatase activity // ATP-dependent 5'-3' RNA helicase activi…	nucleus // cytoplasm // axon // growth cone // ribonucleoprotein complex // SMN complex		2.21211	0.066389	1.04709	0.791034	1	2.14572
ENSG00000153029	major histocompatibility complex, class I-related [Source:HGNC Symbol;Acc:4975]	MR1	extracellular|transmembrane	protein_coding	chr1	+	181003067-181031074	cytokine production involved in immune response // antigen processing and presentation of peptide antigen via MHC class I // immune response // antigen processing and presentation // interleukin-1 beta production // interleukin-17 production // defense response to Gram-negative bacterium	protein binding // MHC class I receptor activity	extracellular region // endoplasmic reticulum // integral to membrane // MHC class I protein complex		1.70938	-0.0169837	-1.01184	0.774884	1	1.72636
ENSG00000266753		RP11-690G19.3		lincRNA	chr17	-	37408897-37410550					0.112117	Insufficient Expression	Insufficient Expression	0.872059	1	0.10081
ENSG00000187024	peptidyl-tRNA hydrolase 1 homolog (S. cerevisiae) [Source:HGNC Symbol;Acc:27039]	PTRH1		protein_coding	chr9	-	130475772-130487152		aminoacyl-tRNA hydrolase activity	mitochondrion	miR-targeted genes in leukocytes - TarBase:WP2003 // miR-targeted genes in lymphocytes - TarBase:WP2004	1.86659	Insufficient Expression	Insufficient Expression	0.933943	1	1.8763
ENSG00000111224	poly (ADP-ribose) polymerase family, member 11 [Source:HGNC Symbol;Acc:1186]	PARP11		protein_coding	chr12	-	3900213-3982608		NAD+ ADP-ribosyltransferase activity			0.917299	Insufficient Expression	Insufficient Expression	0.229037	1	1.04596
ENSG00000162148	protein phosphatase 1, regulatory subunit 32 [Source:HGNC Symbol;Acc:28869]	PPP1R32		protein_coding	chr11	+	61248592-61258403		protein binding // phosphatase binding			0.299632	Insufficient Expression	Insufficient Expression	0.912903	1	0.279012
ENSG00000188629	zinc finger protein 177 [Source:HGNC Symbol;Acc:12966]	ZNF177	nucleus	transcription regulator|protein_coding	chr19	+	9435021-9493293	negative regulation of transcription from RNA polymerase II promoter // transcription, DNA-dependent // regulation of transcription, DNA-dependent	nucleic acid binding // DNA binding // zinc ion binding	intracellular // nucleus		0.100629	Insufficient Expression	Insufficient Expression	0.307782	1	0.0532445
ENSG00000180035	zinc finger protein 48 [Source:HGNC Symbol;Acc:13114]	ZNF48	nucleus	transcription regulator|protein_coding	chr16	+	30389427-30411429	transcription, DNA-dependent // regulation of transcription, DNA-dependent	nucleic acid binding // DNA binding // zinc ion binding	nucleus		0.52144	Insufficient Expression	Insufficient Expression	0.077247	0.728116	0.364761
ENSG00000188626	golgin A8 family, member M [Source:HGNC Symbol;Acc:44404]	GOLGA8M		protein_coding	chr15	-	28947100-28983530			Golgi apparatus		5.7857	-0.206412	-1.15382	0.739269	1	5.99211
ENSG00000066855	mitochondrial fission regulator 1 [Source:HGNC Symbol;Acc:29510]	MTFR1		protein_coding	chr8	+	66556969-66683496	mitochondrial fission // mitochondrion organization // aerobic respiration		mitochondrion // plasma membrane		3.26813	0.0653119	1.04631	0.417428	1	3.20282
ENSG00000188620	H6 family homeobox 3 [Source:HGNC Symbol;Acc:5019]	HMX3	nucleus	transcription regulator|protein_coding	chr10	+	124895478-124897257	transcription, DNA-dependent // regulation of transcription, DNA-dependent // brain development // embryo implantation // cell differentiation // inner ear morphogenesis // neuromuscular process controlling balance // maternal process involved in female pregnancy	DNA binding // sequence-specific DNA binding transcription factor activity // sequence-specific DNA binding	nucleus		2.25352	Insufficient Expression	Insufficient Expression	0.0923397	0.77527	2.67356
ENSG00000185774	Kv channel interacting protein 4 [Source:HGNC Symbol;Acc:30083]	KCNIP4		protein_coding	chr4	-	20730239-21950422	signal transduction	voltage-gated ion channel activity // potassium channel activity // calcium ion binding // protein binding	proteinaceous extracellular matrix // plasma membrane // membrane // dendrite // neuronal cell body		0.0075694	Insufficient Expression	Insufficient Expression	1	1	0.0075694
ENSG00000090054	serine palmitoyltransferase, long chain base subunit 1 [Source:HGNC Symbol;Acc:11277]	SPTLC1	transmembrane	protein_coding	chr9	-	94793420-94877666	sphingolipid metabolic process // sphingomyelin biosynthetic process // biosynthetic process // sphingolipid biosynthetic process // small molecule metabolic process // sphinganine biosynthetic process // sphingosine biosynthetic process // ceramide biosynthetic process	serine C-palmitoyltransferase activity // protein binding // pyridoxal phosphate binding	endoplasmic reticulum membrane // integral to membrane // serine C-palmitoyltransferase complex // SPOTS complex	miR-targeted genes in leukocytes - TarBase:WP2003 // miR-targeted genes in muscle cell - TarBase:WP2005 // miR-targeted genes in squamous cell - TarBase:WP2006 // miR-targeted genes in lymphocytes - TarBase:WP2004 // Sphingolipid Metabolism:WP1422 // miR-targeted genes in epithelium - TarBase:WP2002	2.86531	-0.456983	-1.37267	0.00203925	0.172287	3.32229
ENSG00000101096	nuclear factor of activated T-cells, cytoplasmic, calcineurin-dependent 2 [Source:HGNC Symbol;Acc:7776]	NFATC2	nucleus	transcription regulator|protein_coding	chr20	-	50003494-50179168	cytokine production // transcription, DNA-dependent // regulation of transcription, DNA-dependent // response to DNA damage stimulus // positive regulation of gene expression // cell migration // positive regulation of B cell proliferation // response to drug // positive regulation of transcription, DNA-dependent // positive regulation of transcription from RNA polymerase II promoter // B cell re…	DNA binding // sequence-specific DNA binding transcription factor activity // protein binding // sequence-specific DNA binding // transcription regulatory region DNA binding	nucleus // transcription factor complex // cytoplasm // cytosol // plasma membrane // actin cytoskeleton // ribonucleoprotein complex	Heart Development:WP1591 // B Cell Receptor Signaling Pathway:WP23 // TCR Signaling Pathway:WP69 // Wnt Signaling Pathway Netpath:WP363	1.13427	-0.129461	-1.09389	0.648754	1	1.26373
ENSG00000250654		RP11-834C11.7		transcribed_unprocessed_pseudogene	chr12	-	54470622-54475687					0.0642032	Insufficient Expression	Insufficient Expression	0.810638	1	0.0522466
ENSG00000213402	protein tyrosine phosphatase, receptor type, C-associated protein [Source:HGNC Symbol;Acc:9667]	PTPRCAP	transmembrane	protein_coding	chr11	-	67202981-67205538	defense response		plasma membrane // integral to membrane	BCL-XL prevents the binding of truncated BID to BAX. This is prevented by BAD. BAD can displace tBID from BCL-XL. :WP231	0.0267164	Insufficient Expression	Insufficient Expression	1	1	0.0267164
ENSG00000250657		RP11-1E6.1		retained_intron|lincRNA	chr4	+	43342892-43347617					0.0503053	Insufficient Expression	Insufficient Expression	1	1	0.0503053
ENSG00000257605		RP11-680A11.5		processed_transcript	chr12	-	53692449-53694098					1.25865	Insufficient Expression	Insufficient Expression	0.179188	0.961739	0.577436
ENSG00000112715	vascular endothelial growth factor A [Source:HGNC Symbol;Acc:12680]	VEGFA	extracellular	protein_coding	chr6	+	43737921-43754224	negative regulation of transcription from RNA polymerase II promoter // angiogenesis // ovarian follicle development // blood vessel development // patterning of blood vessels // vasculogenesis // response to hypoxia // in utero embryonic development // kidney development // positive regulation of protein phosphorylation // positive regulation of endothelial cell proliferation // vasculature deve…	fibronectin binding // cytokine activity // platelet-derived growth factor receptor binding // vascular endothelial growth factor receptor binding // protein binding // growth factor activity // heparin binding // chemoattractant activity // identical protein binding // protein homodimerization activity // vascular endothelial growth factor receptor 1 binding // vascular endothelial growth factor…	extracellular region // proteinaceous extracellular matrix // basement membrane // extracellular space // cytoplasm // cell surface // membrane // stored secretory granule // platelet alpha granule lumen // membrane-bounded vesicle	Quercetin and Nf-kB/ AP-1 induced cell apoptosis:WP2435 // Integrated Pancreatic Cancer Pathway:WP2377 // Heart Development:WP1591 // Hypertrophy Model:WP516 // Endochondral Ossification:WP474 // Integrated Breast Cancer Pathway:WP1984 // SIDS Susceptibility Pathways:WP706	2.86472	-0.497241	-1.41151	0.278147	1	3.36197
ENSG00000250659		RP11-864I4.3		antisense	chr11	+	62304784-62309490					0.125962	Insufficient Expression	Insufficient Expression	1	1	0.125962
ENSG00000070495	jumonji domain containing 6 [Source:HGNC Symbol;Acc:19355]	JMJD6		transcription regulator|splicing regulator|protein_coding	chr17	-	74708919-74722866	blood vessel development // kidney development // sprouting angiogenesis // transcription, DNA-dependent // regulation of transcription, DNA-dependent // mRNA processing // apoptosis // cell surface receptor linked signaling pathway // heart development // RNA splicing // peptidyl-lysine hydroxylation to 5-hydroxy-L-lysine // lung development // T cell differentiation in thymus // macrophage acti…	RNA binding // single-stranded RNA binding // receptor activity // iron ion binding // protein binding // oxidoreductase activity, acting on single donors with incorporation of molecular oxygen, incorporation of two atoms of oxygen // histone demethylase activity (H3-R2 specific) // histone demethylase activity (H4-R3 specific) // identical protein binding // peptidyl-lysine 5-dioxygenase activity	nucleus // nucleoplasm // nucleolus // plasma membrane		2.7612	0.172647	1.12712	0.257005	1	2.58856
ENSG00000258405	zinc finger protein 578 [Source:HGNC Symbol;Acc:26449]	ZNF578	nucleus	transcription regulator|protein_coding	chr19	+	52956829-53015407	transcription, DNA-dependent // regulation of transcription, DNA-dependent	nucleic acid binding // DNA binding // zinc ion binding	intracellular // nucleus		0.239382	Insufficient Expression	Insufficient Expression	0.223473	1	0.136154
ENSG00000258404		RP11-1029J19.5		lincRNA	chr14	-	102100791-102197445					0.0746232	Insufficient Expression	Insufficient Expression	1	1	0.0746232
ENSG00000090581	N-acetylglucosamine-1-phosphate transferase, gamma subunit [Source:HGNC Symbol;Acc:23026]	GNPTG	extracellular	protein_coding	chr16	+	1401924-1413352			extracellular region // Golgi apparatus		4.34196	0.114834	1.08285	0.652968	1	4.22712
ENSG00000138468	SUMO1/sentrin specific peptidase 7 [Source:HGNC Symbol;Acc:30402]	SENP7	nucleus	protein_coding	chr3	-	101043049-101232085	proteolysis	cysteine-type peptidase activity	intracellular // nucleus		1.35691	0.0996538	1.07152	0.504058	1	1.25725
ENSG00000250387		RP11-136K7.2		processed_transcript	chr5	-	70647682-70742169					0.0126801	Insufficient Expression	Insufficient Expression	1	1	0.0126801
ENSG00000164597	component of oligomeric golgi complex 5 [Source:HGNC Symbol;Acc:14857]	COG5	nucleus	protein_coding	chr7	-	106842189-107204959	intra-Golgi vesicle-mediated transport // protein transport	molecular_function // protein binding	Golgi membrane // nucleus // Golgi apparatus // cytosol // Golgi transport complex		2.51485	-0.420897	-1.33876	0.000232017	0.106738	2.93575
ENSG00000173163	copper metabolism (Murr1) domain containing 1 [Source:HGNC Symbol;Acc:23024]	COMMD1		protein_coding	chr2	+	62115859-62374382	positive regulation of protein ubiquitination // negative regulation of NF-kappaB transcription factor activity // regulation of proteasomal ubiquitin-dependent protein catabolic process // copper ion homeostasis	copper ion binding // protein binding // identical protein binding // protein homodimerization activity	nucleus // nucleolus // cytoplasm // cell junction // Cul2-RING ubiquitin ligase complex		1.82777	Insufficient Expression	Insufficient Expression	0.721324	1	1.88215
ENSG00000164591	myozenin 3 [Source:HGNC Symbol;Acc:18565]	MYOZ3		protein_coding	chr5	+	150040436-150058927		protein binding	Z disc		0.00997234	Insufficient Expression	Insufficient Expression	0.606997	1	0.0304493
ENSG00000138463	disrupted in renal carcinoma 2 [Source:HGNC Symbol;Acc:16628]	DIRC2	transmembrane	protein_coding	chr3	+	122513642-122599986	transport		lysosomal membrane // integral to membrane		0.460423	Insufficient Expression	Insufficient Expression	0.619544	1	0.381539
ENSG00000267406		CTD-2189E23.2		lincRNA	chr19	-	14378619-14380189					0.287143	Insufficient Expression	Insufficient Expression	0.350515	1	0.198404
ENSG00000104112	secretogranin III [Source:HGNC Symbol;Acc:13707]	SCG3	extracellular	protein_coding	chr15	+	51973550-52013223	platelet degranulation // blood coagulation // platelet activation		extracellular region // transport vesicle membrane // secretory granule lumen		0.215961	Insufficient Expression	Insufficient Expression	0.124098	0.85829	0.117651
ENSG00000011677	gamma-aminobutyric acid (GABA) A receptor, alpha 3 [Source:HGNC Symbol;Acc:4077]	GABRA3	extracellular	receptor|protein_coding	chrX	-	151334706-151620337	transport // ion transport // gamma-aminobutyric acid signaling pathway // synaptic transmission // ion transmembrane transport // transmembrane transport	GABA-A receptor activity // extracellular ligand-gated ion channel activity // chloride channel activity // benzodiazepine receptor activity	plasma membrane // integral to plasma membrane // membrane // integral to membrane // cell junction // chloride channel complex // postsynaptic membrane		0.00811741	Insufficient Expression	Insufficient Expression	1	1	0.00811741
ENSG00000223907		RP11-439L8.4		lincRNA	chr1	+	31984036-31989846					0.255909	Insufficient Expression	Insufficient Expression	0.8785	1	0.231618
ENSG00000181852	ring finger protein 41 [Source:HGNC Symbol;Acc:18401]	RNF41		protein_coding	chr12	-	56598285-56615717	protein polyubiquitination // apoptosis // induction of apoptosis // negative regulation of cell proliferation // protein ubiquitination // negative regulation of cell migration // regulation of MAPKKK cascade // regulation of lymphocyte differentiation // regulation of myeloid cell differentiation // regulation of protein kinase B signaling cascade // regulation of reactive oxygen species metabo…	ubiquitin-protein ligase activity // erythropoietin receptor binding // interleukin-3 receptor binding // protein binding // zinc ion binding // acid-amino acid ligase activity // protein tag	ubiquitin ligase complex // cytosol		3.4458	0.152162	1.11123	0.250555	1	3.29364
ENSG00000181856	solute carrier family 2 (facilitated glucose transporter), member 4 [Source:HGNC Symbol;Acc:11009]	SLC2A4	extracellular	protein_coding	chr17	+	7184986-7191576	carbohydrate metabolic process // hexose transport // amylopectin biosynthetic process // glucose transport // cellular membrane organization // cellular response to insulin stimulus // glucose homeostasis // small molecule metabolic process // response to ethanol // glucose import // brown fat cell differentiation // transmembrane transport // cellular response to osmotic stress	glucose transmembrane transporter activity // protein binding // transmembrane transporter activity // substrate-specific transmembrane transporter activity // D-glucose transmembrane transporter activity	endosome // multivesicular body // plasma membrane // integral to plasma membrane // coated pit // external side of plasma membrane // endomembrane system // vesicle membrane // membrane // integral to membrane // clathrin-coated vesicle // trans-Golgi network transport vesicle // cytoplasmic vesicle membrane // insulin-responsive compartment // sarcolemma // intracellular membrane-bounded organe…	Insulin Signaling:WP481 // Glycolysis and Gluconeogenesis:WP534 // Adipogenesis:WP236 // AMPK Signaling:WP1403 // Cori Cycle:WP1946 // Type II diabetes mellitus:WP1584	0.154629	Insufficient Expression	Insufficient Expression	0.572745	1	0.190599
ENSG00000155070	unc-93 homolog B2 pseudogene (C. elegans) [Source:HGNC Symbol;Acc:13482]	UNC93B2		processed_pseudogene	chr7	-	6895116-6899461					2.21273	Insufficient Expression	Insufficient Expression	0.0298941	0.501098	1.86974
ENSG00000168936	transmembrane protein 129 [Source:HGNC Symbol;Acc:25137]	TMEM129	transmembrane	protein_coding	chr4	-	1717679-1723085	biological_process	molecular_function	cellular_component // integral to membrane		2.36128	0.801399	1.74279	0.000904399	0.149003	1.55988
ENSG00000168939	sprouty homolog 3 (Drosophila) [Source:HGNC Symbol;Acc:11271]	SPRY3		protein_coding	chrX	+	154997474-155012121	multicellular organismal development // regulation of signal transduction	molecular_function	cytoplasm // membrane		0.0174021	Insufficient Expression	Insufficient Expression	0.955071	1	0.0152338
ENSG00000168938	peptidylprolyl isomerase C (cyclophilin C) [Source:HGNC Symbol;Acc:9256]	PPIC		protein_coding	chr5	-	122358945-122372436	protein folding // signal transduction	peptidyl-prolyl cis-trans isomerase activity // protein binding // cyclosporin A binding // unfolded protein binding	cytoplasm		0.418652	Insufficient Expression	Insufficient Expression	0.75948	1	0.450802
ENSG00000197506	solute carrier family 28 (sodium-coupled nucleoside transporter), member 3 [Source:HGNC Symbol;Acc:16484]	SLC28A3	transmembrane	protein_coding	chr9	-	86890372-86983413	transport // purine nucleoside transport // pyrimidine nucleoside transport // transmembrane transport	nucleoside binding // nucleoside // pyrimidine- and adenine-specific // purine-specific nucleoside	plasma membrane // membrane // integral to membrane		0.0948891	Insufficient Expression	Insufficient Expression	0.106931	0.81455	0.00693805
ENSG00000186086	neuroblastoma breakpoint family, member 6 [Source:HGNC Symbol;Acc:31988]	NBPF6		protein_coding	chr1	+	108918421-109013624			cytoplasm		0.889782	Insufficient Expression	Insufficient Expression	0.234641	1	1.04904
ENSG00000256552		RP11-113C12.4		processed_transcript|transcribed_processed_pseudogene	chr12	+	8472977-8522151					0.0549114	Insufficient Expression	Insufficient Expression	1	1	0.0549114
ENSG00000126883	nucleoporin 214kDa [Source:HGNC Symbol;Acc:8064]	NUP214	nucleus	protein_coding	chr9	+	134000948-134110057	carbohydrate metabolic process // mRNA export from nucleus // protein import into nucleus // protein export from nucleus // hexose transport // gene expression // regulation of glucose transport // glucose transport // viral reproduction // RNA metabolic process // mRNA metabolic process // cytokine-mediated signaling pathway // viral reproductive process // small molecule metabolic process // re…	transporter activity // nucleocytoplasmic transporter activity // protein binding	nuclear pore // nucleoplasm // cytosol		3.41216	-0.0886767	-1.06339	0.52487	1	3.50084
ENSG00000126882	family with sequence similarity 78, member A [Source:HGNC Symbol;Acc:25465]	FAM78A		protein_coding	chr9	-	134133463-134151934					1.79883	0.24606	1.18596	0.166751	0.937271	1.55277
ENSG00000186088	gamma-secretase activating protein [Source:HGNC Symbol;Acc:28042]	GSAP		protein_coding	chr7	-	76940068-77045717	regulation of proteolysis // beta-amyloid formation	beta-amyloid binding	Golgi apparatus // trans-Golgi network		1.54711	-0.0624188	-1.04421	0.634748	1	1.60953
ENSG00000204929		AC074391.1		processed_transcript	chr2	+	65663864-66311772					0.0272311	Insufficient Expression	Insufficient Expression	0.410263	1	0.0693977
ENSG00000204923	F-box protein 48 [Source:HGNC Symbol;Acc:33857]	FBXO48		protein_coding	chr2	-	68689486-68694390		protein binding			0.309483	Insufficient Expression	Insufficient Expression	0.560018	1	0.349114
ENSG00000204922	chromosome 11 open reading frame 83 [Source:HGNC Symbol;Acc:34399]	C11orf83	extracellular	protein_coding	chr11	+	62437745-62441159			extracellular region		2.08718	Insufficient Expression	Insufficient Expression	0.373258	1	2.25155
ENSG00000204920	zinc finger protein 155 [Source:HGNC Symbol;Acc:12940]	ZNF155	nucleus	transcription regulator|protein_coding	chr19	+	44472014-44502477	transcription, DNA-dependent // regulation of transcription, DNA-dependent	nucleic acid binding // DNA binding // sequence-specific DNA binding transcription factor activity // zinc ion binding	intracellular // nucleus		0.722873	Insufficient Expression	Insufficient Expression	0.563122	1	0.639378
ENSG00000008441	nuclear factor I/X (CCAAT-binding transcription factor) [Source:HGNC Symbol;Acc:7788]	NFIX	nucleus	transcription regulator|protein_coding	chr19	+	13106422-13209610	negative regulation of transcription from RNA polymerase II promoter // DNA replication // transcription, DNA-dependent // regulation of transcription, DNA-dependent // transcription from RNA polymerase II promoter // cerebellum development // cerebellar Purkinje cell layer development // cerebellar granule cell differentiation // positive regulation of transcription from RNA polymerase II promot…	DNA binding // sequence-specific DNA binding transcription factor activity // sequence-specific enhancer binding RNA polymerase II transcription factor activity	intracellular // nucleus	Oxidative Stress:WP408	2.56615	-0.194558	-1.14437	0.326766	1	2.76071
ENSG00000182504	centrosomal protein 97kDa [Source:HGNC Symbol;Acc:26244]	CEP97	nucleus	protein_coding	chr3	+	101442769-101489406	cell projection organization	protein binding // calmodulin binding	nucleus // cytoplasm // centrosome		0.672817	Insufficient Expression	Insufficient Expression	0.535908	1	0.609453
ENSG00000182502	abhydrolase domain containing 17A pseudogene 5 [Source:HGNC Symbol;Acc:34043]	ABHD17AP5		processed_pseudogene	chr22	-	22469236-22472374					0.149513	Insufficient Expression	Insufficient Expression	0.0872569	0.759945	0.358524
ENSG00000182500	ORAI calcium release-activated calcium modulator 1 [Source:HGNC Symbol;Acc:25896]	ORAI1		protein_coding	chr12	+	122064455-122080583	store-operated calcium entry // blood coagulation // regulation of calcium ion transport // positive regulation of calcium ion transport	protein binding // store-operated calcium channel activity	integral to plasma membrane // protein complex		1.99432	Insufficient Expression	Insufficient Expression	0.030618	0.50205	1.6947
ENSG00000125843	adaptor-related protein complex 5, sigma 1 subunit [Source:HGNC Symbol;Acc:15875]	AP5S1		protein_coding	chr20	+	3801178-3805949	double-strand break repair via homologous recombination // protein transport // endosome transport	protein binding	lysosome // lysosomal membrane // late endosome // cytosol // AP-type membrane coat adaptor complex // late endosome membrane		2.17186	Insufficient Expression	Insufficient Expression	0.291407	1	2.09725
ENSG00000124216	snail homolog 1 (Drosophila) [Source:HGNC Symbol;Acc:11128]	SNAI1	nucleus	protein_coding	chr20	+	48599536-48605423	negative regulation of transcription from RNA polymerase II promoter // osteoblast differentiation // mesoderm formation // epithelial to mesenchymal transition // regulation of transcription from RNA polymerase II promoter // mesoderm development // positive regulation of epithelial to mesenchymal transition // negative regulation of vitamin D biosynthetic process // cell migration // positive r…	RNA polymerase II core promoter proximal region sequence-specific DNA binding transcription factor activity involved in negative regulation of transcription // protein binding // zinc ion binding // kinase binding // sequence-specific DNA binding	nucleus // cytoplasm	Neural Crest Differentiation:WP2064 // Kit receptor signaling pathway:WP304	1.94121	Insufficient Expression	Insufficient Expression	0.348777	1	1.65452
ENSG00000104808	dihydrodiol dehydrogenase (dimeric) [Source:HGNC Symbol;Acc:17887]	DHDH		protein_coding	chr19	+	49436939-49448226	carbohydrate metabolic process // D-xylose catabolic process	NAD(P)+ transhydrogenase activity // electron carrier activity // oxidoreductase activity // trans-1,2-dihydrobenzene-1,2-diol dehydrogenase activity // D-xylose 1-dehydrogenase (NADP+) activity			0.279597	Insufficient Expression	Insufficient Expression	0.100487	0.798871	0.0626744
ENSG00000104805	nucleobindin 1 [Source:HGNC Symbol;Acc:8043]	NUCB1	extracellular	protein_coding	chr19	+	49403307-49426629		DNA binding // calcium ion binding	extracellular space // ER-Golgi intermediate compartment // Golgi apparatus // microtubule cytoskeleton // membrane	miR-targeted genes in muscle cell - TarBase:WP2005 // miR-targeted genes in lymphocytes - TarBase:WP2004 // miR-targeted genes in epithelium - TarBase:WP2002	6.59431	0.253067	1.19174	0.193977	0.983723	6.34124
ENSG00000104804	tubby like protein 2 [Source:HGNC Symbol;Acc:12424]	TULP2	extracellular	protein_coding	chr19	-	49384222-49401990	visual perception		extracellular region // cytoplasm		0.015664	Insufficient Expression	Insufficient Expression	1	1	0.015664
ENSG00000247596	twinfilin actin-binding protein 2 [Source:HGNC Symbol;Acc:9621]	TWF2		protein_coding	chr3	-	52257756-52273177	positive regulation of lamellipodium assembly // positive regulation of neuron projection development // cell projection organization // negative regulation of actin filament polymerization // regulation of microvillus length // regulation of actin cytoskeleton organization // sequestering of actin monomers // positive regulation of axon extension // barbed-end actin filament capping // cellular …	actin binding // actin monomer binding // protein kinase C binding // ATP binding // phosphatidylinositol-4,5-bisphosphate binding	intracellular // cytoplasm // cytoskeleton // myofibril // lamellipodium // filopodium // growth cone // stereocilium // perinuclear region of cytoplasm		3.53655	0.433422	1.35043	0.0545901	0.626993	3.10313
ENSG00000106400	zinc finger, HIT-type containing 1 [Source:HGNC Symbol;Acc:21688]	ZNHIT1		protein_coding	chr7	+	100860949-100867471	negative regulation of transcription from RNA polymerase II promoter // regulation of histone deacetylation // regulation of T cell proliferation // negative regulation of G0 to G1 transition	chromatin binding // protein binding // histone deacetylase binding // metal ion binding	nucleus		4.06899	0.252185	1.19101	0.04545	0.58036	3.8168
ENSG00000237410		AP001092.4		antisense	chr11	+	64413871-64427153					0.0721388	Insufficient Expression	Insufficient Expression	1	1	0.0721388
ENSG00000177504	variable charge, X-linked 2 [Source:HGNC Symbol;Acc:18158]	VCX2		protein_coding	chrX	-	8137989-8139308	biological_process	molecular_function	cellular_component		0.117724	Insufficient Expression	Insufficient Expression	0.362943	1	0.0650039
ENSG00000106404	claudin 15 [Source:HGNC Symbol;Acc:2036]	CLDN15	transmembrane	protein_coding	chr7	-	100875373-100882101	calcium-independent cell-cell adhesion // cell junction assembly // cell-cell junction organization // tight junction assembly	structural molecule activity // identical protein binding	plasma membrane // tight junction // membrane // integral to membrane		1.72676	Insufficient Expression	Insufficient Expression	0.425013	1	1.62967
ENSG00000177508	iroquois homeobox 3 [Source:HGNC Symbol;Acc:14360]	IRX3	nucleus	transcription regulator|protein_coding	chr16	-	54317216-54320675	metanephros development // transcription, DNA-dependent // regulation of transcription, DNA-dependent // mesoderm development // negative regulation of neuron differentiation // positive regulation of neuron differentiation // proximal/distal pattern formation involved in nephron development // specification of loop of Henle identity	DNA binding // sequence-specific DNA binding transcription factor activity // sequence-specific DNA binding	nucleus // cytoplasm // axon		2.64181	-0.223554	-1.16761	0.840172	1	2.86537
ENSG00000237419		RP11-885N19.6		lincRNA	chr9	-	141090383-141093775					0.063088	Insufficient Expression	Insufficient Expression	1	1	0.063088
ENSG00000179314	WSC domain containing 1 [Source:HGNC Symbol;Acc:29060]	WSCD1	transmembrane	protein_coding	chr17	+	5675554-6027747		sulfotransferase activity	integral to membrane		0.0040832	Insufficient Expression	Insufficient Expression	1	1	0.0040832
ENSG00000187840	eukaryotic translation initiation factor 4E binding protein 1 [Source:HGNC Symbol;Acc:3288]	EIF4EBP1	nucleus	protein_coding	chr8	+	37887859-37917883	G1/S transition of mitotic cell cycle // translation // translational initiation // insulin receptor signaling pathway // gene expression // lung development // negative regulation of protein complex assembly // TOR signaling cascade // cellular protein metabolic process // response to ethanol // positive regulation of mitotic cell cycle // negative regulation of translational initiation	protein binding // eukaryotic initiation factor 4E binding // translation initiation factor binding	nucleus // cytoplasm // cytosol // protein complex	Insulin Signaling:WP481 // TOR Signaling:WP1471 // BDNF signaling pathway:WP2380 // TSLP Signaling Pathway:WP2203 // AMPK Signaling:WP1403 // Alpha 6 Beta 4 signaling pathway:WP244 // Hypertrophy Model:WP516 // FSH signaling pathway:WP2035 // EGF/EGFR Signaling Pathway:WP437 // ErbB Signaling Pathway:WP673 // Interferon type I:WP585 // Translation Factors:WP107	6.63549	-0.501522	-1.41571	0.141759	0.895029	7.13701
ENSG00000123933	MAX dimerization protein 4 [Source:HGNC Symbol;Acc:13906]	MXD4	nucleus	transcription regulator|protein_coding	chr4	-	2249159-2264021	negative regulation of transcription from RNA polymerase II promoter // transcription, DNA-dependent // negative regulation of cell proliferation // negative regulation of transcription, DNA-dependent	DNA binding // transcription corepressor activity // protein binding // protein dimerization activity	nucleus		2.85067	0.336725	1.26289	0.536144	1	2.51395
ENSG00000140526	abhydrolase domain containing 2 [Source:HGNC Symbol;Acc:18717]	ABHD2	transmembrane	protein_coding	chr15	+	89630690-89745591	biological_process // response to wounding // negative regulation of cell migration	molecular_function // carboxylesterase activity	integral to membrane		2.18477	0.171662	1.12636	0.795028	1	2.01311
ENSG00000140527	WD repeat domain 93 [Source:HGNC Symbol;Acc:26924]	WDR93		protein_coding	chr15	+	90234028-90286869	electron transport chain	protein binding // oxidoreductase activity, acting on NADH or NADPH			0.008763	Insufficient Expression	Insufficient Expression	1	1	0.008763
ENSG00000140525	Fanconi anemia, complementation group I [Source:HGNC Symbol;Acc:25568]	FANCI		protein_coding	chr15	+	89787180-89860492	DNA repair // cell cycle // positive regulation of protein ubiquitination	DNA binding // protein binding	nucleus // nucleoplasm // plasma membrane	Gastric cancer network 2:WP2363	4.23659	-0.341241	-1.26685	0.67202	1	4.57783
ENSG00000140521	polymerase (DNA directed), gamma [Source:HGNC Symbol;Acc:9179]	POLG		protein_coding	chr15	-	89859534-89878092	DNA metabolic process // DNA replication // DNA-dependent DNA replication // mitochondrial DNA replication // base-excision repair, gap-filling // aging // cell death	protease binding // nucleic acid binding // DNA binding // chromatin binding // DNA-directed DNA polymerase activity // exonuclease activity // protein binding	mitochondrion // mitochondrial inner membrane // gamma DNA polymerase complex // mitochondrial nucleoid	Nucleotide Metabolism:WP404	4.73237	0.0375905	1.0264	0.814711	1	4.69478
ENSG00000167107	acyl-CoA synthetase family member 2 [Source:HGNC Symbol;Acc:26101]	ACSF2		protein_coding	chr17	+	48503519-48552206	fatty acid metabolic process // metabolic process	catalytic activity // ATP binding // ligase activity	mitochondrion		2.8945	0.927077	1.90142	0.168319	0.939164	1.96742
ENSG00000167106	family with sequence similarity 102, member A [Source:HGNC Symbol;Acc:31419]	FAM102A		protein_coding	chr9	-	130702858-130742792					1.53971	-0.0470994	-1.03319	0.842386	1	1.58681
ENSG00000167105	transmembrane protein 92 [Source:HGNC Symbol;Acc:26579]	TMEM92	transmembrane	protein_coding	chr17	+	48348767-48358844			integral to membrane		1.00331	Insufficient Expression	Insufficient Expression	0.000177975	0.106443	0.268269
ENSG00000167103	phosphatidylinositol-4-phosphate 5-kinase-like 1 [Source:HGNC Symbol;Acc:28711]	PIP5KL1		protein_coding	chr9	-	130683158-130693076	phosphatidylinositol metabolic process	protein binding // ATP binding // phosphatidylinositol phosphate kinase activity // 1-phosphatidylinositol-4-phosphate 5-kinase activity	cytoplasm // membrane // cell projection	Regulation of Actin Cytoskeleton:WP51	0.183267	Insufficient Expression	Insufficient Expression	0.44015	1	0.136433
ENSG00000165704	hypoxanthine phosphoribosyltransferase 1 [Source:HGNC Symbol;Acc:5157]	HPRT1		protein_coding	chrX	+	133594183-133654543	response to amphetamine // purine base metabolic process // purine nucleotide biosynthetic process // purine ribonucleoside salvage // adenine salvage // guanine salvage // behavior // grooming behavior // nucleoside metabolic process // cytolysis // striatum development // cerebral cortex neuron differentiation // central nervous system neuron development // GMP salvage // IMP salvage // dopamin…	nucleotide binding // magnesium ion binding // hypoxanthine phosphoribosyltransferase activity // protein binding // identical protein binding // protein homodimerization activity // guanine phosphoribosyltransferase activity	cytoplasm // cytosol	Nucleotide Metabolism:WP404	5.09212	-0.663813	-1.58426	0.184565	0.970356	5.75593
ENSG00000167100	sterile alpha motif domain containing 14 [Source:HGNC Symbol;Acc:27312]	SAMD14		protein_coding	chr17	-	48187404-48207246		protein binding			0.0539806	Insufficient Expression	Insufficient Expression	0.738285	1	0.0359611
ENSG00000244945		RP11-1379J22.2		antisense	chr5	-	179022905-179030742					0.0177643	Insufficient Expression	Insufficient Expression	0.470222	1	0.0560458
ENSG00000166851	polo-like kinase 1 [Source:HGNC Symbol;Acc:9077]	PLK1		kinase|protein_coding	chr16	+	23688977-23701688	mitotic sister chromatid segregation // G2/M transition of mitotic cell cycle // M phase of mitotic cell cycle // mitotic prophase // mitotic anaphase // negative regulation of transcription from RNA polymerase II promoter // mitotic prometaphase // mitotic cell cycle // cytokinesis // microtubule bundle formation // protein phosphorylation // mitosis // mitotic nuclear envelope disassembly // mi…	protein kinase activity // protein serine/threonine kinase activity // protein tyrosine kinase activity // protein binding // ATP binding // microtubule binding // anaphase-promoting complex binding // kinase activity // transferase activity, transferring phosphorus-containing groups // protein kinase binding	kinetochore // spindle pole // condensed nuclear chromosome outer kinetochore // nucleus // nucleoplasm // centrosome // spindle // cytosol // spindle microtubule // midbody // spindle midzone	miR-targeted genes in muscle cell - TarBase:WP2005 // Integrated Pancreatic Cancer Pathway:WP2377 // BCL-XL prevents the binding of truncated BID to BAX. This is prevented by BAD. BAD can displace tBID from BCL-XL. :WP231 // Cell Cycle:WP179 // Integrated Cancer pathway:WP1971 // miR-targeted genes in lymphocytes - TarBase:WP2004 // miR-targeted genes in epithelium - TarBase:WP2002	4.2734	-0.764864	-1.69921	0.456082	1	5.03827
ENSG00000166856	G protein-coupled receptor 182 [Source:HGNC Symbol;Acc:13708]	GPR182	transmembrane	GPCR(orphan)|protein_coding	chr12	+	57388230-57390468	cell surface receptor linked signaling pathway // G-protein coupled receptor protein signaling pathway	transmembrane receptor activity // G-protein coupled receptor activity	plasma membrane // integral to membrane	Myometrial Relaxation and Contraction Pathways:WP289	0.0204818	Insufficient Expression	Insufficient Expression	1	1	0.0204818
ENSG00000166855	ClpX caseinolytic peptidase X homolog (E. coli) [Source:HGNC Symbol;Acc:2088]	CLPX	nucleus	protein_coding	chr15	-	65440557-65477680	ATP catabolic process // regulation of transcription, DNA-dependent // protein folding // positive regulation of peptidase activity // proteolysis involved in cellular protein catabolic process	nucleotide binding // ATP-dependent peptidase activity // protein binding // ATP binding // transcription factor binding // peptidase activator activity // ATPase activity // nucleoside-triphosphatase activity // metal ion binding // unfolded protein binding	nucleus // mitochondrion // mitochondrial inner membrane // mitochondrial endopeptidase Clp complex // mitochondrial nucleoid		3.95694	-0.225482	-1.16917	0.00510555	0.253222	4.18243
ENSG00000163374	YY1 associated protein 1 [Source:HGNC Symbol;Acc:30935]	YY1AP1	nucleus	transcription regulator|protein_coding	chr1	-	155629237-155658791	transcription, DNA-dependent // regulation of transcription, DNA-dependent // regulation of cell cycle	protein binding	nucleus // cytoplasm		4.2488	-0.231404	-1.17398	0.0809507	0.740672	4.4802
ENSG00000163376	kelch repeat and BTB (POZ) domain containing 8 [Source:HGNC Symbol;Acc:30691]	KBTBD8		protein_coding	chr3	+	67048727-67061634		protein binding			0.928769	Insufficient Expression	Insufficient Expression	0.355683	1	0.822527
ENSG00000163378	EGF domain-specific O-linked N-acetylglucosamine (GlcNAc) transferase [Source:HGNC Symbol;Acc:28526]	EOGT		protein_coding	chr3	-	69024365-69063112	protein O-linked glycosylation // metabolic process	protein N-acetylglucosaminyltransferase activity // transferase activity, transferring glycosyl groups	endoplasmic reticulum lumen		2.45688	0.291103	1.22358	0.0938926	0.780229	2.16578
ENSG00000255145		RP11-60I3.5		antisense	chr9	-	102648608-102668883					0.06252	Insufficient Expression	Insufficient Expression	1	1	0.06252
ENSG00000056586	ring finger and CCCH-type domains 2 [Source:HGNC Symbol;Acc:21461]	RC3H2		protein_coding	chr9	-	125606835-125667620	biological_process	nucleic acid binding // DNA binding // protein binding // zinc ion binding	cell surface // endomembrane system // membrane // perinuclear region of cytoplasm		1.80559	0.159887	1.1172	0.42823	1	1.64571
ENSG00000178882	family with sequence similarity 101, member A [Source:HGNC Symbol;Acc:27051]	FAM101A		protein_coding	chr12	+	124773710-124800570					0.0133329	Insufficient Expression	Insufficient Expression	1	1	0.0133329
ENSG00000227811		RP4-773A18.4		processed_transcript	chr1	+	112282463-112290420					0.016368	Insufficient Expression	Insufficient Expression	1	1	0.016368
ENSG00000128849	cingulin-like 1 [Source:HGNC Symbol;Acc:25931]	CGNL1		protein_coding	chr15	+	57668165-57842925		motor activity	tight junction // actin cytoskeleton // myosin complex // apical junction complex		0.00795837	Insufficient Expression	Insufficient Expression	0.878808	1	0.0137073
ENSG00000225526	chromosome 3 open reading frame 83 [Source:HGNC Symbol;Acc:40375]	C3orf83		protein_coding	chr3	-	12556433-12602558					0.0194155	Insufficient Expression	Insufficient Expression	1	1	0.0194155
ENSG00000225527		RP11-383B4.4		antisense	chr10	-	18820778-18822265					0.121602	Insufficient Expression	Insufficient Expression	0.461067	1	0.081657
ENSG00000225523	immunoglobulin kappa variable 6D-21 (non-functional) [Source:HGNC Symbol;Acc:5837]	IGKV6D-21		IG_V_gene	chr2	+	90060377-90060995		protein binding			0.0824343	Insufficient Expression	Insufficient Expression	1	1	0.0824343
ENSG00000253460	immunoglobulin kappa variable 2/OR22-3 (pseudogene) [Source:HGNC Symbol;Acc:5812]	IGKV2OR22-3		IG_V_pseudogene	chr22	-	17402333-17403063					0.0933221	Insufficient Expression	Insufficient Expression	1	1	0.0933221
ENSG00000225529		BX088645.3		unprocessed_pseudogene	chr9	-	39722430-39817308					0.0640188	Insufficient Expression	Insufficient Expression	0.31488	1	0.333575
ENSG00000184014	DENN/MADD domain containing 5A [Source:HGNC Symbol;Acc:19344]	DENND5A		protein_coding	chr11	-	9160372-9286937		protein binding // Rab guanyl-nucleotide exchange factor activity // Rab GTPase binding	Golgi apparatus // membrane		3.78234	0.11099	1.07997	0.811598	1	3.67135
ENSG00000253464	immunoglobulin heavy variable 3-29 (pseudogene) [Source:HGNC Symbol;Acc:5590]	IGHV3-29		IG_V_pseudogene	chr14	-	106787368-106787804					0.10036	Insufficient Expression	Insufficient Expression	1	1	0.10036
ENSG00000179820	myeloid-associated differentiation marker [Source:HGNC Symbol;Acc:7544]	MYADM	transmembrane	protein_coding	chr19	+	54369477-54379691			integral to membrane		3.95898	-0.000459341	-1.00032	0.999474	1	3.95944
ENSG00000162426	solute carrier family 45, member 1 [Source:HGNC Symbol;Acc:17939]	SLC45A1	transmembrane	protein_coding	chr1	+	8377886-8404227	carbohydrate transport // transmembrane transport	symporter activity	integral to membrane		0.0492204	Insufficient Expression	Insufficient Expression	0.628044	1	0.0287244
ENSG00000268204		CTD-3214H19.6		antisense	chr19	-	7698652-7701876					0.128918	Insufficient Expression	Insufficient Expression	0.418317	1	0.210801
ENSG00000268208		AC008372.1		protein_coding	chr14	-	78227711-78228033					0.823405	Insufficient Expression	Insufficient Expression	1	1	0.823405
ENSG00000204119	long intergenic non-protein coding RNA 684 [Source:HGNC Symbol;Acc:44268]	LINC00684		lincRNA	chrX	+	72158003-72158798					0.0728971	Insufficient Expression	Insufficient Expression	1	1	0.0728971
ENSG00000204110		RP1-153P14.8		lincRNA	chr6	+	37475124-37509166					0.00929277	Insufficient Expression	Insufficient Expression	1	1	0.00929277
ENSG00000204116	cysteine-rich hydrophobic domain 1 [Source:HGNC Symbol;Acc:1934]	CHIC1		protein_coding	chrX	+	72783036-72906937			plasma membrane // cytoplasmic membrane-bounded vesicle		0.00524575	Insufficient Expression	Insufficient Expression	1	1	0.00524575
ENSG00000137145	DENN/MADD domain containing 4C [Source:HGNC Symbol;Acc:26079]	DENND4C		protein_coding	chr9	+	19230433-19374139	protein transport // cellular response to insulin stimulus // protein localization in plasma membrane	Rab guanyl-nucleotide exchange factor activity	cytosol // plasma membrane // cytoplasmic vesicle membrane // retromer complex // insulin-responsive compartment		1.47985	-0.000580328	-1.0004	0.998695	1	1.48043
ENSG00000137142	insulin-like growth factor binding protein-like 1 [Source:HGNC Symbol;Acc:20081]	IGFBPL1	extracellular	protein_coding	chr9	-	38406526-38424444	regulation of cell growth	protein binding // insulin-like growth factor binding	extracellular region		0.0122371	Insufficient Expression	Insufficient Expression	1	1	0.0122371
ENSG00000257556		RP11-44N21.1		lincRNA	chr14	+	105559946-105565341					0.0759552	Insufficient Expression	Insufficient Expression	0.430532	1	0.0293257
ENSG00000109572	chloride channel, voltage-sensitive 3 [Source:HGNC Symbol;Acc:2021]	CLCN3	transmembrane	protein_coding	chr4	+	170533784-170644824	transport // ion transport // chloride transport // regulation of pH // ion transmembrane transport // regulation of ion transmembrane transport // endosomal lumen acidification // transmembrane transport	ion channel activity // voltage-gated ion channel activity // voltage-gated chloride channel activity // chloride channel activity // protein binding // ATP binding // antiporter activity // PDZ domain binding // protein homodimerization activity // protein heterodimerization activity	Golgi membrane // intracellular // early endosome // late endosome // Golgi apparatus // plasma membrane // cell surface // vesicle membrane // membrane // integral to membrane // apical plasma membrane // transport vesicle membrane // early endosome membrane // late endosome membrane		1.94453	0.446233	1.36248	0.0388263	0.547833	1.4983
ENSG00000270372		RP11-109M17.2		lincRNA	chr9	-	10948372-10948481					0.285716	Insufficient Expression	Insufficient Expression	1	1	0.285716
ENSG00000100077	adrenergic, beta, receptor kinase 2 [Source:HGNC Symbol;Acc:290]	ADRBK2		kinase|protein_coding	chr22	+	25960816-26125259	protein phosphorylation // signal transduction // receptor internalization	protein kinase activity // protein serine/threonine kinase activity // G-protein coupled receptor kinase activity // protein tyrosine kinase activity // protein binding // ATP binding // phospholipid binding // transferase activity, transferring phosphorus-containing groups // beta-adrenergic receptor kinase activity		Corticotropin-releasing hormone:WP2355	2.20985	-0.0431698	-1.03038	0.697602	1	2.25302
ENSG00000159123	DMRT-like family C1 [Source:HGNC Symbol;Acc:13910]	DMRTC1		transcription regulator|protein_coding	chrX	-	72091859-72163653	transcription, DNA-dependent // regulation of transcription, DNA-dependent				0.00957953	Insufficient Expression	Insufficient Expression	1	1	0.00957953
ENSG00000001561	ectonucleotide pyrophosphatase/phosphodiesterase 4 (putative) [Source:HGNC Symbol;Acc:3359]	ENPP4	transmembrane	protein_coding	chr6	+	46097730-46114436	metabolic process	catalytic activity // sulfuric ester hydrolase activity // bis(5'-adenosyl)-triphosphatase activity	integral to membrane		0.00767562	Insufficient Expression	Insufficient Expression	1	1	0.00767562
ENSG00000159128	interferon gamma receptor 2 (interferon gamma transducer 1) [Source:HGNC Symbol;Acc:5440]	IFNGR2		receptor|protein_coding	chr21	+	34775202-34851655	cell surface receptor linked signaling pathway // response to virus // cytokine-mediated signaling pathway // interferon-gamma-mediated signaling pathway // regulation of interferon-gamma-mediated signaling pathway	interferon-gamma receptor activity // protein binding	endoplasmic reticulum // plasma membrane // integral to plasma membrane	Type II interferon signaling (IFNG):WP619	4.73615	0.0614132	1.04349	0.88233	1	4.67474
ENSG00000122912	solute carrier family 25 (mitochondrial carrier; Graves disease autoantigen), member 16 [Source:HGNC Symbol;Acc:10986]	SLC25A16	transmembrane	protein_coding	chr10	-	70242521-70287231	vitamin metabolic process // water-soluble vitamin metabolic process // transport // coenzyme biosynthetic process // pantothenate metabolic process // small molecule metabolic process // transmembrane transport	antiporter activity	mitochondrion // mitochondrial inner membrane // integral to membrane		2.21554	Insufficient Expression	Insufficient Expression	0.589189	1	2.16507
ENSG00000253251	CDNA FLJ26957 fis, clone SLV00486; Uncharacterized protein [Source:UniProtKB/TrEMBL;Acc:Q6ZNX1]	CTC-534A2.2		protein_coding	chr5	+	64920592-64926718					0.302089	Insufficient Expression	Insufficient Expression	0.033443	0.516583	0.421559
ENSG00000253250	uncharacterized protein LOC100127983 [Source:RefSeq peptide;Acc:NP_001177901]	RP11-122A3.2		protein_coding	chr8	-	91970865-91997485					1.67632	Insufficient Expression	Insufficient Expression	0.652349	1	1.94617
ENSG00000154065	ankyrin repeat domain 29 [Source:HGNC Symbol;Acc:27110]	ANKRD29		protein_coding	chr18	-	21178890-21420734		protein binding			0.030702	Insufficient Expression	Insufficient Expression	0.644696	1	0.049081
ENSG00000205246	ribosomal protein SA pseudogene 58 [Source:HGNC Symbol;Acc:36809]	RPSAP58		protein_coding	chr19	+	23945807-24010937	ribosomal small subunit assembly // translation // cell adhesion	structural constituent of ribosome // laminin receptor activity // laminin binding	intracellular // ribosome // small ribosomal subunit // cytosolic small ribosomal subunit		0.0133132	Insufficient Expression	Insufficient Expression	1	1	0.0133132
ENSG00000117477	coiled-coil domain containing 181 [Source:HGNC Symbol;Acc:28051]	CCDC181	nucleus	protein_coding	chr1	-	169364108-169429907			nucleus		0.0133577	Insufficient Expression	Insufficient Expression	0.847823	1	0.0206301
ENSG00000258399	maternally expressed 8 (non-protein coding) [Source:HGNC Symbol;Acc:14574]	MEG8		lincRNA	chr14	+	101361107-101402336					0.0158026	Insufficient Expression	Insufficient Expression	1	1	0.0158026
ENSG00000152969	janus kinase and microtubule interacting protein 1 [Source:HGNC Symbol;Acc:26460]	JAKMIP1		protein_coding	chr4	-	6027926-6202318	protein transport	RNA binding // microtubule binding // kinesin binding // kinase binding // GABA receptor binding	cytoplasm // microtubule // extrinsic to membrane // ribonucleoprotein complex		0.00968863	Insufficient Expression	Insufficient Expression	1	1	0.00968863
ENSG00000232821		AC003986.6		antisense	chr7	+	19152097-19153894					0.0202823	Insufficient Expression	Insufficient Expression	1	1	0.0202823
ENSG00000232828		AF196970.3		antisense	chrX	-	48557354-48595570					0.0559068	Insufficient Expression	Insufficient Expression	0.651491	1	0.0371297
ENSG00000120519	solute carrier family 10 (sodium/bile acid cotransporter family), member 7 [Source:HGNC Symbol;Acc:23088]	SLC10A7	transmembrane	protein_coding	chr4	-	146783110-147443123	sodium ion transport	bile acid // symporter activity	membrane // integral to membrane		0.829524	Insufficient Expression	Insufficient Expression	0.979389	1	0.832263
ENSG00000155330	chromosome 16 open reading frame 87 [Source:HGNC Symbol;Acc:33754]	C16orf87		protein_coding	chr16	-	46830519-46865323					0.845765	Insufficient Expression	Insufficient Expression	0.37559	1	0.907697
ENSG00000146350	chromosome 6 open reading frame 170 [Source:HGNC Symbol;Acc:21485]	C6orf170		protein_coding	chr6	-	121400640-121655891	multicellular organismal development // regulation of Rab GTPase activity	Rab GTPase activator activity	cytoplasm // cilium		0.193385	Insufficient Expression	Insufficient Expression	0.016441	0.39255	0.409292
ENSG00000037749	microfibrillar-associated protein 3 [Source:HGNC Symbol;Acc:7034]	MFAP3	extracellular|transmembrane	protein_coding	chr5	+	153418466-153600038	extracellular matrix organization	protein binding	extracellular region // plasma membrane // integral to membrane		0.465589	Insufficient Expression	Insufficient Expression	0.559718	1	0.510898
ENSG00000170522	ELOVL fatty acid elongase 6 [Source:HGNC Symbol;Acc:15829]	ELOVL6		protein_coding	chr4	-	110967002-111120355	fatty acid elongation, saturated fatty acid // triglyceride biosynthetic process // fatty acid elongation // long-chain fatty-acyl-CoA biosynthetic process // long-chain fatty acid biosynthetic process // cellular lipid metabolic process // small molecule metabolic process	protein binding // transferase activity, transferring acyl groups other than amino-acyl groups	endoplasmic reticulum // endoplasmic reticulum membrane // integral to membrane // integral to endoplasmic reticulum membrane		0.494038	Insufficient Expression	Insufficient Expression	0.252447	1	0.631474
ENSG00000170525	6-phosphofructo-2-kinase/fructose-2,6-biphosphatase 3 [Source:HGNC Symbol;Acc:8874]	PFKFB3		protein_coding	chr10	+	6186881-6277503	carbohydrate metabolic process // fructose metabolic process // fructose 2,6-bisphosphate metabolic process // glucose metabolic process // glycolysis // small molecule metabolic process	6-phosphofructo-2-kinase activity // fructose-2,6-bisphosphate 2-phosphatase activity // ATP binding	cytosol	AMPK Signaling:WP1403	3.64784	0.7071	1.63252	0.0268254	0.476037	2.94074
ENSG00000164548	transformer 2 alpha homolog (Drosophila) [Source:HGNC Symbol;Acc:16645]	TRA2A	nucleus	splicing regulator|protein_coding	chr7	-	23544399-23571660	nuclear mRNA splicing, via spliceosome	nucleotide binding // nucleic acid binding // RNA binding // protein binding	nucleus		3.7346	-0.681486	-1.60379	0.000255156	0.106738	4.41608
ENSG00000198553	potassium channel regulator [Source:HGNC Symbol;Acc:18893]	KCNRG		protein_coding	chr13	+	50589390-50595058	protein homooligomerization	protein binding // identical protein binding	endoplasmic reticulum		0.0213468	Insufficient Expression	Insufficient Expression	0.223631	1	0.120239
ENSG00000198551	zinc finger protein 627 [Source:HGNC Symbol;Acc:30570]	ZNF627	nucleus	transcription regulator|protein_coding	chr19	+	11670189-11729950	transcription, DNA-dependent // regulation of transcription, DNA-dependent	nucleic acid binding // DNA binding // zinc ion binding	intracellular // nucleus		1.70656	Insufficient Expression	Insufficient Expression	0.980797	1	1.69634
ENSG00000198556	zinc finger protein 789 [Source:HGNC Symbol;Acc:27801]	ZNF789	nucleus	transcription regulator|protein_coding	chr7	+	99070464-99101273	transcription, DNA-dependent // regulation of transcription, DNA-dependent	nucleic acid binding // DNA binding // zinc ion binding	intracellular // nucleus		0.945821	Insufficient Expression	Insufficient Expression	0.357983	1	0.835312
ENSG00000198554	WD repeat and HMG-box DNA binding protein 1 [Source:HGNC Symbol;Acc:23170]	WDHD1		transcription regulator|protein_coding	chr14	-	55405668-55493823	RNA processing // regulation of chromosome organization // heterochromatin maintenance	DNA binding // chromatin binding // RNA binding // protein binding // RNA polymerase binding	chromosome, centromeric region // nucleus // nucleoplasm // cytoplasm		2.7502	-0.286525	-1.2197	0.660331	1	3.03673
ENSG00000198555		RP11-598D12.4		unprocessed_pseudogene	chr16	+	33778506-33790097					0.0734455	Insufficient Expression	Insufficient Expression	0.379566	1	0.0368333
ENSG00000075223	sema domain, immunoglobulin domain (Ig), short basic domain, secreted, (semaphorin) 3C [Source:HGNC Symbol;Acc:10725]	SEMA3C	extracellular	protein_coding	chr7	-	80371854-80551675	neural crest cell migration // somitogenesis // blood vessel remodeling // outflow tract morphogenesis // cardiac right ventricle morphogenesis // pulmonary myocardium development // immune response // multicellular organismal development // axon guidance // heart development // post-embryonic development // neural tube development // response to drug // limb bud formation // dichotomous subdivis…	receptor activity // protein binding // semaphorin receptor binding	extracellular space // membrane		0.0184886	Insufficient Expression	Insufficient Expression	0.960641	1	0.016601
ENSG00000164542	KIAA0895 [Source:HGNC Symbol;Acc:22206]	KIAA0895		protein_coding	chr7	-	36363830-36429734					0.0133976	Insufficient Expression	Insufficient Expression	0.941957	1	0.0106112
ENSG00000160714	ubiquitin-conjugating enzyme E2Q family member 1 [Source:HGNC Symbol;Acc:15698]	UBE2Q1		protein_coding	chr1	-	154521053-154531504		ubiquitin-protein ligase activity // protein binding // ATP binding // acid-amino acid ligase activity			5.72116	0.0518038	1.03656	0.746831	1	5.66935
ENSG00000160712	interleukin 6 receptor [Source:HGNC Symbol;Acc:6019]	IL6R	extracellular	receptor|protein_coding	chr1	+	154377669-154441926	hepatic immune response // neutrophil mediated immunity // monocyte chemotaxis // positive regulation of leukocyte chemotaxis // acute-phase response // positive regulation of cell proliferation // positive regulation of activation of Janus kinase activity // cytokine-mediated signaling pathway // endocrine pancreas development // negative regulation of interleukin-8 production // positive regula…	ciliary neurotrophic factor receptor activity // interleukin-6 receptor activity // interleukin-6 receptor binding // protein binding // enzyme binding // interleukin-6 binding // protein homodimerization activity // ciliary neurotrophic factor binding	extracellular region // extracellular space // plasma membrane // interleukin-6 receptor complex // cell surface // basolateral plasma membrane // apical plasma membrane	IL-6 signaling pathway:WP364 // Senescence and Autophagy:WP615 // SIDS Susceptibility Pathways:WP706	3.87582	0.114792	1.08282	0.697866	1	3.76103
ENSG00000160710	adenosine deaminase, RNA-specific [Source:HGNC Symbol;Acc:225]	ADAR	nucleus	splicing regulator|protein_coding	chr1	-	154554538-154600475	adenosine to inosine editing // RNA processing // mRNA processing // protein import into nucleus // protein export from nucleus // response to virus // gene expression // base conversion or substitution editing // mRNA modification // cytokine-mediated signaling pathway // gene silencing by RNA // response to interferon-alpha // negative regulation of apoptosis // positive regulation of viral gen…	DNA binding // RNA binding // double-stranded RNA binding // double-stranded RNA adenosine deaminase activity // adenosine deaminase activity // protein binding // metal ion binding	nucleus // nucleoplasm // nucleolus // cytoplasm	miR-targeted genes in leukocytes - TarBase:WP2003 // miR-targeted genes in muscle cell - TarBase:WP2005 // miR-targeted genes in squamous cell - TarBase:WP2006 // miR-targeted genes in lymphocytes - TarBase:WP2004 // miR-targeted genes in epithelium - TarBase:WP2002	4.78878	-0.108082	-1.07779	0.517266	1	4.89686
ENSG00000096088	progastricsin (pepsinogen C) [Source:HGNC Symbol;Acc:8890]	PGC	extracellular	protein_coding	chr6	-	41704449-41721847	proteolysis // digestion	aspartic-type endopeptidase activity	extracellular space // nucleus // nucleolus	miR-targeted genes in epithelium - TarBase:WP2002	0.113355	Insufficient Expression	Insufficient Expression	0.798698	1	0.129296
ENSG00000136950	actin related protein 2/3 complex, subunit 5-like [Source:HGNC Symbol;Acc:23366]	ARPC5L		protein_coding	chr9	+	127624409-127640012	regulation of actin filament polymerization	actin binding	cytoplasm // cytoskeleton	Pathogenic Escherichia coli infection:KEGG-hsa05130:WP2272	2.93091	-0.0812441	-1.05793	0.330511	1	3.01215
ENSG00000096080	mitochondrial ribosomal protein S18A [Source:HGNC Symbol;Acc:14515]	MRPS18A		protein_coding	chr6	-	43639040-43655528	translation	structural constituent of ribosome	intracellular // mitochondrion // mitochondrial small ribosomal subunit // ribosome		5.40328	-0.383452	-1.30446	0.0493532	0.600876	5.78673
ENSG00000175467	squamous cell carcinoma antigen recognized by T cells [Source:HGNC Symbol;Acc:10538]	SART1		splicing regulator|protein_coding	chr11	+	65729160-65747299	spliceosomal snRNP assembly // nuclear mRNA splicing, via spliceosome // cell cycle arrest // positive regulation of cytotoxic T cell differentiation	molecular_function // protein binding	nucleus // nucleoplasm // cytoplasm // Golgi apparatus // cytosol // Cajal body // catalytic step 2 spliceosome		5.65226	0.179642	1.1326	0.101837	0.801779	5.47262
ENSG00000175463	TBC1 domain family, member 10C [Source:HGNC Symbol;Acc:24702]	TBC1D10C		protein_coding	chr11	+	67171386-67177560	regulation of Rab GTPase activity	Rab GTPase activator activity	intracellular		2.66465	0.91464	1.8851	0.00152071	0.161521	1.75001
ENSG00000105402	N-ethylmaleimide-sensitive factor attachment protein, alpha [Source:HGNC Symbol;Acc:7641]	NAPA		protein_coding	chr19	-	47990894-48018497	intracellular protein transport // intra-Golgi vesicle-mediated transport // post-Golgi vesicle-mediated transport // cellular membrane fusion // brain development // regulation of synaptic vesicle priming // cellular membrane organization // neuron differentiation // synaptic transmission, glutamatergic // SNARE complex disassembly // apical protein localization	SNARE binding // protein binding // syntaxin binding	cytosol // synaptobrevin 2-SNAP-25-syntaxin-1a complex	Synaptic Vesicle Pathway:WP2267	4.89108	0.0542975	1.03835	0.772645	1	4.83678
ENSG00000105401	cell division cycle 37 [Source:HGNC Symbol;Acc:1735]	CDC37		protein_coding	chr19	-	10501810-10530797	regulation of cyclin-dependent protein kinase activity // protein targeting // regulation of cell cycle // regulation of interferon-gamma-mediated signaling pathway // regulation of type I interferon-mediated signaling pathway	protein binding // protein kinase binding // heat shock protein binding // mitogen-activated protein kinase kinase kinase binding // protein kinase B binding // unfolded protein binding // chaperone binding // Hsp90 protein binding	cytoplasm // cytosol // ruffle membrane // protein complex	Arylhydrocarbon receptor (AhR) signaling pathway:WP2100 // BCL-XL prevents the binding of truncated BID to BAX. This is prevented by BAD. BAD can displace tBID from BCL-XL. :WP231	6.9726	0.0421552	1.02965	0.863476	1	6.93044
ENSG00000105404	Rab acceptor 1 (prenylated) [Source:HGNC Symbol;Acc:9794]	RABAC1	transmembrane	protein_coding	chr19	-	42460833-42463542		protein binding // protein C-terminus binding // identical protein binding // proline-rich region binding	Golgi apparatus // plasma membrane // synaptic vesicle // integral to membrane // cell junction		4.19866	0.680828	1.60306	0.129197	0.869722	3.51783
ENSG00000131459	glutamine-fructose-6-phosphate transaminase 2 [Source:HGNC Symbol;Acc:4242]	GFPT2		protein_coding	chr5	-	179727690-179780387	carbohydrate metabolic process // fructose 6-phosphate metabolic process // UDP-N-acetylglucosamine biosynthetic process // energy reserve metabolic process // dolichol-linked oligosaccharide biosynthetic process // glutamine metabolic process // metabolic process // carbohydrate biosynthetic process // protein N-linked glycosylation via asparagine // post-translational protein modification // ce…	glutamine-fructose-6-phosphate transaminase (isomerizing) activity // carbohydrate binding	cytosol		0.00839198	Insufficient Expression	Insufficient Expression	1	1	0.00839198
ENSG00000105409	ATPase, Na+/K+ transporting, alpha 3 polypeptide [Source:HGNC Symbol;Acc:801]	ATP1A3		protein_coding	chr19	-	42470734-42501649	ATP biosynthetic process // cation transport // potassium ion transport // sodium ion transport // memory // adult locomotory behavior // visual learning // monovalent inorganic cation transport // ion transmembrane transport // ionotropic glutamate receptor signaling pathway // response to drug // transmembrane transport	nucleotide binding // sodium // protein binding // ATP binding // monovalent inorganic cation transmembrane transporter activity // hydrolase activity, acting on acid anhydrides, catalyzing transmembrane movement of substances // cation-transporting ATPase activity // metal ion binding	nucleus // cytoplasm // endoplasmic reticulum // Golgi apparatus // plasma membrane // sodium // integral to membrane // axon // myelin sheath // synapse	SIDS Susceptibility Pathways:WP706	1.10519	Insufficient Expression	Insufficient Expression	0.541736	1	1.40337
ENSG00000222005	Uncharacterized protein [Source:UniProtKB/TrEMBL;Acc:B8ZZR3]	AC016722.1		protein_coding	chr2	+	47043807-47049796					0.0403809	Insufficient Expression	Insufficient Expression	0.575853	1	0.015414
ENSG00000132185	Fc receptor-like A [Source:HGNC Symbol;Acc:18504]	FCRLA	extracellular	protein_coding	chr1	+	161676762-161684142	cell differentiation	protein binding	extracellular region // cytoplasm		0.0732574	Insufficient Expression	Insufficient Expression	0.255555	1	0.27156
ENSG00000108639	synaptogyrin 2 [Source:HGNC Symbol;Acc:11499]	SYNGR2	transmembrane	protein_coding	chr17	+	76164639-76169608	protein targeting		synaptic vesicle // integral to membrane		3.74041	-0.480219	-1.39496	0.105311	0.810703	4.22063
ENSG00000132182	nucleoporin 210kDa [Source:HGNC Symbol;Acc:30052]	NUP210		protein_coding	chr3	-	13357737-13461809	carbohydrate metabolic process // hexose transport // regulation of glucose transport // protein transport // glucose transport // viral reproduction // cytokine-mediated signaling pathway // viral reproductive process // small molecule metabolic process // mRNA transport // transmembrane transport	calcium ion binding // protein dimerization activity	nuclear envelope // nuclear pore // endoplasmic reticulum membrane // membrane // nuclear membrane		6.13647	0.128244	1.09296	0.410208	1	6.00823
ENSG00000222009	BTB (POZ) domain containing 19 [Source:HGNC Symbol;Acc:27145]	BTBD19		protein_coding	chr1	+	45274154-45281257		protein binding			0.341154	Insufficient Expression	Insufficient Expression	0.824398	1	0.286209
ENSG00000258860		RP11-561B11.3		processed_transcript	chr14	-	35831438-35832834					0.0545667	Insufficient Expression	Insufficient Expression	1	1	0.0545667
ENSG00000225643		RP11-70P17.1		lincRNA	chr1	+	25907969-25916847					0.130355	Insufficient Expression	Insufficient Expression	0.390012	1	0.0700974
ENSG00000135205	coiled-coil domain containing 146 [Source:HGNC Symbol;Acc:29296]	CCDC146		protein_coding	chr7	+	76751751-76958850					0.227133	Insufficient Expression	Insufficient Expression	0.865464	1	0.208166
ENSG00000131981	lectin, galactoside-binding, soluble, 3 [Source:HGNC Symbol;Acc:6563]	LGALS3	extracellular|nucleus	splicing regulator|protein_coding	chr14	+	55590828-55612148	skeletal system development // mRNA processing // RNA splicing // cell differentiation // extracellular matrix organization // innate immune response	protein binding // IgE binding // carbohydrate binding	proteinaceous extracellular matrix // nucleus // spliceosomal complex // cytoplasm // mitochondrial inner membrane // plasma membrane // extracellular matrix	AGE/RAGE pathway:WP2324 // Spinal Cord Injury:WP2431	4.51961	0.0186736	1.01303	0.982921	1	4.50094
ENSG00000188021	ubiquilin 2 [Source:HGNC Symbol;Acc:12509]	UBQLN2	nucleus	protein_coding	chrX	+	56590026-56593443	nucleotide-excision repair // cell death // proteasomal ubiquitin-dependent protein catabolic process	damaged DNA binding // binding // protein binding	nucleus // cytoplasm // plasma membrane		0.0270615	Insufficient Expression	Insufficient Expression	0.390173	1	0.0775422
ENSG00000188026	Rab interacting lysosomal protein-like 1 [Source:HGNC Symbol;Acc:26814]	RILPL1	nucleus	protein_coding	chr12	-	123955925-124018500		protein binding	nucleus // cytoplasm // cytosol // plasma membrane		0.0202422	Insufficient Expression	Insufficient Expression	0.975669	1	0.019016
ENSG00000244242	interferon induced transmembrane protein 10 [Source:HGNC Symbol;Acc:40022]	IFITM10	transmembrane	protein_coding	chr11	-	1753640-1771821	response to biotic stimulus		plasma membrane // integral to membrane		0.173764	Insufficient Expression	Insufficient Expression	0.858825	1	0.161971
ENSG00000240747	KRAB box domain containing 1 [Source:HGNC Symbol;Acc:38708]	KRBOX1		protein_coding	chr3	+	42850938-43097363	regulation of transcription, DNA-dependent	nucleic acid binding	intracellular		0.0170005	Insufficient Expression	Insufficient Expression	1	1	0.0170005
ENSG00000084652	taxilin alpha [Source:HGNC Symbol;Acc:30685]	TXLNA	extracellular	protein_coding	chr1	+	32645287-32663886	exocytosis // cell proliferation // B cell activation	cytokine activity // protein binding // syntaxin binding // high molecular weight B cell growth factor receptor binding	extracellular region // cytoplasm		3.49645	0.0988015	1.07088	0.633206	1	3.39765
ENSG00000214694	Rho guanine nucleotide exchange factor (GEF) 33 [Source:HGNC Symbol;Acc:37252]	ARHGEF33		protein_coding	chr2	+	39117021-39202590	regulation of Rho protein signal transduction	Rho guanyl-nucleotide exchange factor activity	intracellular		0.00656933	Insufficient Expression	Insufficient Expression	0.721643	1	0.0207309
ENSG00000172167	Mdm2, transformed 3T3 cell double minute 2, p53 binding protein (mouse) binding protein, 104kDa [Source:HGNC Symbol;Acc:7417]	MTBP		protein_coding	chr8	+	121457640-121554373	cell cycle arrest // traversing start control point of mitotic cell cycle // negative regulation of cell proliferation	protein binding			1.64871	-0.352945	-1.27717	0.468909	1	2.00165
ENSG00000172164	syntrophin, beta 1 (dystrophin-associated protein A1, 59kDa, basic component 1) [Source:HGNC Symbol;Acc:11168]	SNTB1		protein_coding	chr8	-	121547985-121825513	muscle contraction	actin binding // protein binding // calmodulin binding // phospholipid binding // PDZ domain binding	cytoplasm // cytoskeleton // dystrophin-associated glycoprotein complex // cell junction // sarcolemma // protein complex // synapse		2.78281	-0.375589	-1.29737	0.122192	0.85714	3.1584
ENSG00000264222		RP11-757O6.1		lincRNA	chr18	+	14244624-14252139					1.803	Insufficient Expression	Insufficient Expression	0.661187	1	1.88566
ENSG00000148384	inositol polyphosphate-5-phosphatase, 72 kDa [Source:HGNC Symbol;Acc:21474]	INPP5E		protein_coding	chr9	-	139323071-139334274	phospholipid metabolic process // phosphatidylinositol biosynthetic process // biological_process // small molecule metabolic process // phosphatidylinositol metabolic process // inositol phosphate dephosphorylation // phosphatidylinositol dephosphorylation	phosphatidylinositol-4,5-bisphosphate 5-phosphatase activity // inositol-polyphosphate 5-phosphatase activity	Golgi membrane // cytosol // cytoskeleton // Golgi cisterna membrane // cilium axoneme		2.22018	0.182562	1.1349	0.517452	1	2.03762
ENSG00000020426	menage a trois homolog 1, cyclin H assembly factor (Xenopus laevis) [Source:HGNC Symbol;Acc:7181]	MNAT1		transcription regulator|protein_coding	chr14	+	61201460-61436671	regulation of cyclin-dependent protein kinase activity // G1 phase of mitotic cell cycle // G1/S transition of mitotic cell cycle // S phase of mitotic cell cycle // G2/M transition of mitotic cell cycle // mitotic cell cycle // nucleotide-excision repair, DNA damage removal // DNA repair // transcription-coupled nucleotide-excision repair // nucleotide-excision repair // regulation of transcript…	protein kinase activity // protein binding // DNA-dependent ATPase activity // zinc ion binding // RNA polymerase II carboxy-terminal domain kinase activity // protein N-terminus binding	nucleus // nucleoplasm // holo TFIIH complex // cytoplasm // intracellular membrane-bounded organelle	G1 to S cell cycle control:WP45 // Eukaryotic Transcription Initiation:WP405	2.20627	-0.511467	-1.4255	0.14414	0.899259	2.71774
ENSG00000229154	KCNQ5 antisense RNA 1 [Source:HGNC Symbol;Acc:40323]	KCNQ5-AS1		antisense	chr6	-	73844526-73853237					0.0313438	Insufficient Expression	Insufficient Expression	1	1	0.0313438
ENSG00000101871	midline 1 (Opitz/BBB syndrome) [Source:HGNC Symbol;Acc:7095]	MID1		protein_coding	chrX	-	10413350-10851773	microtubule cytoskeleton organization // pattern specification process // positive regulation of stress-activated MAPK cascade	protein binding // zinc ion binding // ligase activity // ubiquitin protein ligase binding	intracellular // spindle // microtubule associated complex // cytoplasmic microtubule		0.00328906	Insufficient Expression	Insufficient Expression	0.977869	1	0.0022564
ENSG00000138115	cytochrome P450, family 2, subfamily C, polypeptide 8 [Source:HGNC Symbol;Acc:2622]	CYP2C8		protein_coding	chr10	-	96796530-96829254	organic acid metabolic process // xenobiotic metabolic process // drug metabolic process // arachidonic acid metabolic process // epoxygenase P450 pathway // exogenous drug catabolic process // small molecule metabolic process // oxidation-reduction process // oxidative demethylation	monooxygenase activity // iron ion binding // electron carrier activity // oxidoreductase activity, acting on paired donors, with incorporation or reduction of molecular oxygen // heme binding // caffeine oxidase activity // aromatase activity	endoplasmic reticulum // endoplasmic reticulum membrane	Arachidonate Epoxygenase / Epoxide Hydrolase:WP678 // Tamoxifen metabolism:WP691 // Cytochrome P450:WP43 // metapathway biotransformation:WP702	0.045194	Insufficient Expression	Insufficient Expression	0.300096	1	0.110081
ENSG00000138111	transmembrane protein 180 [Source:HGNC Symbol;Acc:26196]	TMEM180	transmembrane	protein_coding	chr10	+	104221149-104239484			integral to membrane		1.49771	Insufficient Expression	Insufficient Expression	0.969062	1	1.50466
ENSG00000122335	serine active site containing 1 [Source:HGNC Symbol;Acc:21061]	SERAC1	extracellular|transmembrane	protein_coding	chr6	-	158530536-158589312	GPI anchor metabolic process // intracellular protein transport // phospholipid biosynthetic process // extracellular matrix organization	binding // hydrolase activity, acting on ester bonds	mitochondrion // endoplasmic reticulum // integral to membrane // extracellular matrix		0.775581	Insufficient Expression	Insufficient Expression	0.3962	1	0.940758
ENSG00000172785	COBW domain containing 1 [Source:HGNC Symbol;Acc:17134]	CBWD1		protein_coding	chr9	-	121041-188979		ATP binding			5.12752	0.0832264	1.05938	0.773405	1	5.04429
ENSG00000138119	myoferlin [Source:HGNC Symbol;Acc:3656]	MYOF	extracellular|transmembrane	protein_coding	chr10	-	95066186-95242074	plasma membrane repair // muscle contraction // blood circulation // regulation of vascular endothelial growth factor receptor signaling pathway // cellular response to heat	protein binding // phospholipid binding	nuclear envelope // plasma membrane // caveola // integral to membrane // cytoplasmic vesicle membrane // cytoplasmic vesicle // nuclear membrane // intracellular membrane-bounded organelle // extracellular vesicular exosome		1.14174	-0.585272	-1.50032	0.364529	1	1.72701
ENSG00000172780	RAB43, member RAS oncogene family [Source:HGNC Symbol;Acc:19983]	RAB43		splicing regulator|protein_coding	chr3	-	128806412-128841644	GTP catabolic process // intracellular protein transport // nucleocytoplasmic transport // Golgi organization // signal transduction // small GTPase mediated signal transduction // protein transport // retrograde transport, plasma membrane to Golgi // phagosome maturation	GTPase activity // GTP binding	intracellular // Golgi apparatus // membrane // phagocytic vesicle membrane // phagocytic vesicle		0.102623	Insufficient Expression	Insufficient Expression	0.17854	0.961293	0.0307288
ENSG00000150201	FXYD domain containing ion transport regulator 4 [Source:HGNC Symbol;Acc:4028]	FXYD4	transmembrane	protein_coding	chr10	+	43867090-43871783	ion transport // ion transmembrane transport // transmembrane transport // potassium ion transmembrane transport	ion channel activity // potassium channel activity // protein binding // ATPase binding	plasma membrane // membrane // integral to membrane		0.044575	Insufficient Expression	Insufficient Expression	1	1	0.044575
ENSG00000144724	protein tyrosine phosphatase, receptor type, G [Source:HGNC Symbol;Acc:9671]	PTPRG		protein_coding	chr3	+	61547243-62283288	protein dephosphorylation // transmembrane receptor protein tyrosine kinase signaling pathway // dephosphorylation // peptidyl-tyrosine dephosphorylation	protein tyrosine phosphatase activity // transmembrane receptor protein tyrosine phosphatase activity // protein binding // phosphatase activity // identical protein binding	integral to plasma membrane		0.217207	Insufficient Expression	Insufficient Expression	0.771641	1	0.184195
ENSG00000174788	Purkinje cell protein 2 [Source:HGNC Symbol;Acc:30209]	PCP2		protein_coding	chr19	-	7696497-7698634	rhodopsin mediated signaling pathway	guanyl-nucleotide exchange factor activity // GTPase regulator activity	neuronal cell body		2.69553	Insufficient Expression	Insufficient Expression	0.0842526	0.750324	1.49603
ENSG00000196923	PDZ and LIM domain 7 (enigma) [Source:HGNC Symbol;Acc:22958]	PDLIM7		protein_coding	chr5	-	176910395-176924607	ossification // receptor-mediated endocytosis // multicellular organismal development // actin cytoskeleton organization // cell differentiation // positive regulation of osteoblast differentiation	protein binding // zinc ion binding	stress fiber // ruffle // cytoplasm // focal adhesion // actin cytoskeleton // cell junction	EBV LMP1 signaling:WP262 // miR-targeted genes in muscle cell - TarBase:WP2005 // miR-targeted genes in squamous cell - TarBase:WP2006 // miR-targeted genes in lymphocytes - TarBase:WP2004 // miR-targeted genes in epithelium - TarBase:WP2002	5.5854	0.683538	1.60607	0.254295	1	4.90186
ENSG00000196922	zinc finger protein 252, pseudogene [Source:HGNC Symbol;Acc:13046]	ZNF252P		unitary_pseudogene|processed_transcript|retained_intron	chr8	-	146198975-146228281					0.525691	Insufficient Expression	Insufficient Expression	0.37871	1	0.442298
ENSG00000174780	signal recognition particle 72kDa [Source:HGNC Symbol;Acc:11303]	SRP72		protein_coding	chr4	+	57333081-57369839	translation // SRP-dependent cotranslational protein targeting to membrane // gene expression // response to drug // cellular protein metabolic process	signal recognition particle binding // protein binding // 7S RNA binding	nucleolus // cytoplasm // endoplasmic reticulum // signal recognition particle, endoplasmic reticulum targeting // cytosol // plasma membrane // signal recognition particle		5.61397	-0.322807	-1.25076	0.272528	1	5.93678
ENSG00000233695	GAS6 antisense RNA 1 [Source:HGNC Symbol;Acc:39826]	GAS6-AS1		antisense	chr13	+	114518603-114542321					2.21064	Insufficient Expression	Insufficient Expression	0.154127	0.911038	1.51013
ENSG00000117877	CD3e molecule, epsilon associated protein [Source:HGNC Symbol;Acc:24219]	CD3EAP		protein_coding	chr19	+	45909467-45914024	transmembrane receptor protein tyrosine kinase signaling pathway // rRNA transcription	DNA-directed RNA polymerase activity // protein binding	RNA polymerase I transcription factor complex // nucleus // chromosome // nucleolus // DNA-directed RNA polymerase I complex // cytoplasm // mitochondrion		1.83298	-0.0611111	-1.04327	0.869329	1	1.89409
ENSG00000232125	dystrotelin [Source:HGNC Symbol;Acc:23279]	DYTN		protein_coding	chr2	-	207516345-207583120		calcium ion binding // zinc ion binding	plasma membrane		0.016368	Insufficient Expression	Insufficient Expression	1	1	0.016368
ENSG00000174255	zinc finger protein 80 [Source:HGNC Symbol;Acc:13155]	ZNF80	nucleus	transcription regulator|protein_coding	chr3	-	113953483-113956425	transcription, DNA-dependent // regulation of transcription, DNA-dependent	DNA binding // sequence-specific DNA binding transcription factor activity // zinc ion binding	nucleus		0.0119378	Insufficient Expression	Insufficient Expression	1	1	0.0119378
ENSG00000116473	RAP1A, member of RAS oncogene family [Source:HGNC Symbol;Acc:9855]	RAP1A		protein_coding	chr1	+	112084840-112259313	activation of MAPKK activity // energy reserve metabolic process // GTP catabolic process // intracellular protein transport // nucleocytoplasmic transport // signal transduction // small GTPase mediated signal transduction // blood coagulation // cell proliferation // protein transport // platelet activation // small molecule metabolic process // nerve growth factor receptor signaling pathway //…	GTPase activity // protein binding // GTP binding // protein transporter activity // Ras GTPase binding // protein complex binding	intracellular // cytosol // plasma membrane // membrane // guanyl-nucleotide exchange factor complex	BDNF signaling pathway:WP2380 // Serotonin Receptor 4/6/7 and NR3C Signaling:WP734 // Focal Adhesion:WP306 // Integrated Pancreatic Cancer Pathway:WP2377 // MAPK Signaling Pathway:WP382 // EGF/EGFR Signaling Pathway:WP437 // Interferon type I:WP585 // Integrin-mediated Cell Adhesion:WP185 // TSH signaling pathway:WP2032 // Signaling of Hepatocyte Growth Factor Receptor:WP313 // Integrated Breast …	3.90875	0.186229	1.13779	0.138353	0.890123	3.72252
ENSG00000112996	mitochondrial ribosomal protein S30 [Source:HGNC Symbol;Acc:8769]	MRPS30		protein_coding	chr5	+	44809027-44820530	translation // apoptosis	structural constituent of ribosome	mitochondrion // ribosome		3.03245	-0.309232	-1.23905	0.603867	1	3.34169
ENSG00000112992	nicotinamide nucleotide transhydrogenase [Source:HGNC Symbol;Acc:7863]	NNT	transmembrane	protein_coding	chr5	+	43602794-43707507	tricarboxylic acid cycle // proton transport // small molecule metabolic process // oxidation-reduction process // reactive oxygen species metabolic process	NAD(P)+ transhydrogenase (B-specific) activity // NAD(P)+ transhydrogenase activity // NAD(P)+ transhydrogenase (AB-specific) activity // oxidoreductase activity // NADP binding // NAD binding	mitochondrion // mitochondrial inner membrane // mitochondrial respiratory chain // integral to membrane		5.4349	0.167349	1.12299	0.724462	1	5.26755
ENSG00000116478	histone deacetylase 1 [Source:HGNC Symbol;Acc:4852]	HDAC1		transcription regulator|protein_coding	chr1	+	32757687-32799236	negative regulation of transcription from RNA polymerase II promoter // mitotic cell cycle // chromatin remodeling // transcription, DNA-dependent // transcription initiation from RNA polymerase II promoter // protein deacetylation // transforming growth factor beta receptor signaling pathway // Notch signaling pathway // blood coagulation // positive regulation of cell proliferation // epidermal…	core promoter binding // RNA polymerase II repressing transcription factor binding // RNA polymerase II transcription corepressor activity // sequence-specific DNA binding transcription factor activity // histone deacetylase activity // protein binding // transcription factor binding // enzyme binding // NAD-dependent histone deacetylase activity (H3-K14 specific) // protein deacetylase activity …	histone deacetylase complex // nuclear chromatin // nucleus // nucleoplasm // cytoplasm // cytosol // Sin3 complex // NuRD complex	RB in Cancer:WP2446 // Notch Signaling Pathway:WP268 // Androgen receptor signaling pathway:WP138 // Notch Signaling Pathway:WP61 // Cell Cycle:WP179 // IL-6 signaling pathway:WP364 // Neural Crest Differentiation:WP2064 // Integrated Breast Cancer Pathway:WP1984 // SIDS Susceptibility Pathways:WP706 // TWEAK Signaling Pathway:WP2036	6.82333	0.243258	1.18366	0.28917	1	6.58008
ENSG00000223653		RP11-131L23.1		processed_transcript	chr1	+	85742398-85913807					0.0762733	Insufficient Expression	Insufficient Expression	0.43571	1	0.0361682
ENSG00000151151	inositol polyphosphate multikinase [Source:HGNC Symbol;Acc:20739]	IPMK		protein_coding	chr10	-	59951278-60027694	neural tube formation // inositol phosphate biosynthetic process // inositol phosphate metabolic process // small molecule metabolic process	inositol trisphosphate 6-kinase activity // inositol tetrakisphosphate 3-kinase activity // ATP binding // inositol trisphosphate 3-kinase activity	nucleus // nucleoplasm		0.8116	Insufficient Expression	Insufficient Expression	0.473508	1	0.738604
ENSG00000151150	ankyrin 3, node of Ranvier (ankyrin G) [Source:HGNC Symbol;Acc:494]	ANK3		protein_coding	chr10	-	61788159-62493248	cytokinesis after mitosis // plasma membrane organization // signal transduction // axonogenesis // axon guidance // positive regulation of gene expression // positive regulation of sodium ion transport // regulation of action potential in neuron // Golgi to plasma membrane protein transport // regulation of potassium ion transport // establishment of protein localization // positive regulation o…	structural constituent of cytoskeleton // protein binding // cytoskeletal protein binding // spectrin binding // protein binding, bridging // ion channel binding // cadherin binding	lysosome // plasma membrane // tight junction // basal plasma membrane // cell surface // intercalated disc // spectrin-associated cytoskeleton // membrane // basolateral plasma membrane // lateral plasma membrane // T-tubule // axon // node of Ranvier // paranode region of axon // sarcolemma // costamere // initial segment // synapse // postsynaptic membrane		0.0105824	Insufficient Expression	Insufficient Expression	0.625701	1	0.0297996
ENSG00000099864	paralemmin [Source:HGNC Symbol;Acc:8594]	PALM		protein_coding	chr19	+	708953-748329	cellular component movement // cytoskeleton organization // negative regulation of adenylate cyclase activity // protein localization // regulation of cell shape // negative regulation of cAMP biosynthetic process // positive regulation of filopodium assembly // synapse maturation // negative regulation of dopamine receptor signaling pathway // positive regulation of dendritic spine development /…	protein binding // D3 dopamine receptor binding	cytoplasm // plasma membrane // integral to plasma membrane // membrane // cytoplasmic membrane-bounded vesicle // basolateral plasma membrane // apicolateral plasma membrane // filopodium // axon // filopodium membrane // dendrite membrane // dendritic spine membrane // neuron spine		0.214524	Insufficient Expression	Insufficient Expression	0.980841	1	0.212225
ENSG00000099860	growth arrest and DNA-damage-inducible, beta [Source:HGNC Symbol;Acc:4096]	GADD45B	nucleus	protein_coding	chr19	+	2476120-2478257	activation of MAPKKK activity // activation of MAPKK activity // negative regulation of protein kinase activity // apoptosis // response to stress // multicellular organismal development // cell differentiation // regulation of cell cycle	protein binding	nucleus	Adipogenesis:WP236 // miRNA Regulation of DNA Damage Response:WP1530 // DNA Damage Response:WP707	2.22319	-0.31994	-1.24828	0.271085	1	2.54313
ENSG00000021488	solute carrier family 7 (glycoprotein-associated amino acid transporter light chain, bo,+ system), member 9 [Source:HGNC Symbol;Acc:11067]	SLC7A9		protein_coding	chr19	-	33321415-33360672	amino acid transmembrane transport // protein complex assembly // cellular amino acid metabolic process // transport // ion transport // amino acid transport // blood coagulation // neutral amino acid transport // L-cystine transport // leukocyte migration // transmembrane transport	amino acid transmembrane transporter activity // neutral amino acid transmembrane transporter activity // L-cystine transmembrane transporter activity // peptide antigen binding	plasma membrane // integral to plasma membrane // membrane // integral to membrane		0.0775599	Insufficient Expression	Insufficient Expression	0.486457	1	0.113826
ENSG00000106245	BUD31 homolog (S. cerevisiae) [Source:HGNC Symbol;Acc:29629]	BUD31	nucleus	protein_coding	chr7	+	99006264-99017239	regulation of transcription from RNA polymerase II promoter	sequence-specific DNA binding transcription factor activity	nucleus		5.61459	0.0407512	1.02865	0.81911	1	5.57384
ENSG00000106244	PDGFA associated protein 1 [Source:HGNC Symbol;Acc:14634]	PDAP1		protein_coding	chr7	-	98989671-99006452	signal transduction // cell proliferation				5.33501	0.179366	1.13239	0.483592	1	5.15564
ENSG00000072210	aldehyde dehydrogenase 3 family, member A2 [Source:HGNC Symbol;Acc:403]	ALDH3A2	transmembrane	protein_coding	chr17	+	19551449-19580911	cellular aldehyde metabolic process // sesquiterpenoid metabolic process // central nervous system development // peripheral nervous system development // metabolic process // bioluminescence // epidermis development // phytol metabolic process // oxidation-reduction process	acyl-CoA dehydrogenase activity // aldehyde dehydrogenase (NAD) activity // aldehyde dehydrogenase [NAD(P)+] activity // oxidoreductase activity // long-chain-alcohol oxidase activity // long-chain-aldehyde dehydrogenase activity	mitochondrion // mitochondrial inner membrane // peroxisome // endoplasmic reticulum // endoplasmic reticulum membrane // integral to membrane // intracellular membrane-bounded organelle	Tryptophan metabolism:WP465	2.04845	-0.657018	-1.57682	0.05949	0.651065	2.70547
ENSG00000106246	pentatricopeptide repeat domain 1 [Source:HGNC Symbol;Acc:22198]	PTCD1		protein_coding	chr7	-	99014362-99063820	tRNA 3'-end processing	tRNA binding	mitochondrion // mitochondrial matrix		0.237507	Insufficient Expression	Insufficient Expression	0.954083	1	0.233718
ENSG00000266173	STE20-related kinase adaptor alpha [Source:HGNC Symbol;Acc:30172]	STRADA	nucleus	kinase|protein_coding	chr17	-	61780192-61819330	protein phosphorylation // protein export from nucleus // cell cycle arrest // insulin receptor signaling pathway // activation of protein kinase activity	protein kinase activity // protein serine/threonine kinase activity // protein tyrosine kinase activity // protein binding // ATP binding // transferase activity, transferring phosphorus-containing groups // kinase binding // protein kinase activator activity	nucleus // cytoplasm // cytosol	Integrated Pancreatic Cancer Pathway:WP2377 // AMPK Signaling:WP1403	1.44209	-0.290259	-1.22286	0.029877	0.501098	1.73235
ENSG00000269307	Uncharacterized protein [Source:UniProtKB/TrEMBL;Acc:M0QXG9]	CTD-2278I10.6		nonsense_mediated_decay	chr19	+	17378227-17393775	positive regulation of DNA repair		BRCA1-A complex // BRISC complex		0.213353	Insufficient Expression	Insufficient Expression	0.549683	1	0.281561
ENSG00000100836	poly(A) binding protein, nuclear 1 [Source:HGNC Symbol;Acc:8565]	PABPN1	nucleus	splicing regulator|protein_coding	chr14	+	23790498-23795394	nuclear mRNA splicing, via spliceosome // transcription from RNA polymerase II promoter // termination of RNA polymerase II transcription // RNA processing // muscle contraction // RNA splicing // gene expression // poly(A)+ mRNA export from nucleus // virus-host interaction // modulation by virus of host cellular process // viral infectious cycle // mRNA 3'-end processing // modification by viru…	nucleotide binding // nucleic acid binding // RNA binding // protein binding	nucleus // nucleoplasm // cytoplasm // ribonucleoprotein complex	mRNA Processing:WP411	3.62105	-0.042333	-1.02978	0.679761	1	3.66339
ENSG00000236809	sorting nexin 25 pseudogene 1 [Source:HGNC Symbol;Acc:41509]	SNX25P1		unprocessed_pseudogene	chr1	+	211590367-211591276					0.0410588	Insufficient Expression	Insufficient Expression	0.15353	0.910849	0.165003
ENSG00000182242	testis expressed 28 pseudogene 1 [Source:HGNC Symbol;Acc:33356]	TEX28P1	transmembrane	protein_coding	chrX	-	153461812-153482755	signal transduction // biological_process	molecular_function	integral to membrane		0.0235536	Insufficient Expression	Insufficient Expression	1	1	0.0235536
ENSG00000153790	chromosome 7 open reading frame 31 [Source:HGNC Symbol;Acc:21722]	C7orf31		protein_coding	chr7	-	25174316-25219975					0.844917	Insufficient Expression	Insufficient Expression	0.0185195	0.408403	1.25615
ENSG00000228124		RP1-122O8.7		antisense	chr6	+	90383188-90385502					0.221212	Insufficient Expression	Insufficient Expression	0.184258	0.970356	0.433894
ENSG00000228126	long intergenic non-protein coding RNA 568 [Source:HGNC Symbol;Acc:43713]	LINC00568		lincRNA	chr1	+	150488233-150490508					0.0898974	Insufficient Expression	Insufficient Expression	0.580218	1	0.138683
ENSG00000234405		LL0XNC01-250H12.3		antisense	chrX	+	102752451-102755245					0.0538901	Insufficient Expression	Insufficient Expression	1	1	0.0538901
ENSG00000234409	uncharacterized protein LOC388849 [Source:RefSeq peptide;Acc:NP_001230466]	AC006547.14		protein_coding	chr22	-	20135970-20138399					0.452537	Insufficient Expression	Insufficient Expression	0.619591	1	0.250784
ENSG00000142765	synaptotagmin-like 1 [Source:HGNC Symbol;Acc:15584]	SYTL1		protein_coding	chr1	+	27668513-27680421	intracellular protein transport // exocytosis	protein binding // Rab GTPase binding // neurexin binding	plasma membrane // membrane // extrinsic to plasma membrane // melanosome	Deregulation of Rab and Rab Effector Genes in Bladder Cancer:WP2291	5.03663	0.532705	1.44664	0.0532174	0.621778	4.50392
ENSG00000113643	arginyl-tRNA synthetase [Source:HGNC Symbol;Acc:9870]	RARS	nucleus	protein_coding	chr5	+	167913450-167946304	tRNA aminoacylation for protein translation // arginyl-tRNA aminoacylation // gene expression	tRNA binding // nucleotide binding // aminoacyl-tRNA ligase activity // arginine-tRNA ligase activity // protein binding // ATP binding // arginine binding	nucleus // cytoplasm // mitochondrion // cytosol // aminoacyl-tRNA synthetase multienzyme complex	miR-targeted genes in muscle cell - TarBase:WP2005 // miR-targeted genes in squamous cell - TarBase:WP2006 // miR-targeted genes in lymphocytes - TarBase:WP2004 // miR-targeted genes in epithelium - TarBase:WP2002	5.19551	-0.330015	-1.25703	0.22678	1	5.52553
ENSG00000113645	WW and C2 domain containing 1 [Source:HGNC Symbol;Acc:29435]	WWC1	nucleus	transcription regulator|protein_coding	chr5	+	167718656-167899308	transcription, DNA-dependent // regulation of transcription, DNA-dependent // cell migration // hippo signaling cascade // regulation of hippo signaling cascade // positive regulation of MAPKKK cascade	transcription coactivator activity // protein binding // protein binding, bridging	nucleus // cytoplasm // Golgi apparatus // cytosol // ruffle membrane // protein complex // perinuclear region of cytoplasm		1.52779	-0.354363	-1.27842	0.135068	0.883513	1.88216
ENSG00000113649	transcription elongation regulator 1 [Source:HGNC Symbol;Acc:15630]	TCERG1	nucleus	transcription regulator|protein_coding	chr5	+	145826874-145891524	negative regulation of transcription from RNA polymerase II promoter // transcription from RNA polymerase II promoter	RNA polymerase II repressing transcription factor binding // RNA polymerase II transcription corepressor activity // transcription coactivator activity // protein binding // proline-rich region binding	nucleus		4.04836	-0.118798	-1.08583	0.755642	1	4.16716
ENSG00000113648	H2A histone family, member Y [Source:HGNC Symbol;Acc:4740]	H2AFY		protein_coding	chr5	-	134669590-134735604	nucleosome assembly // dosage compensation // chromatin modification	DNA binding // chromatin binding // protein binding // protein heterodimerization activity	nucleosome // condensed chromosome // Barr body // nucleus		5.64039	0.267839	1.204	0.230544	1	5.37256
ENSG00000169432	sodium channel, voltage-gated, type IX, alpha subunit [Source:HGNC Symbol;Acc:10597]	SCN9A		protein_coding	chr2	-	167051695-167232503	ion transport // sodium ion transport // inflammatory response // response to toxin // post-embryonic development // regulation of action potential in neuron // behavioral response to pain // transmembrane transport	ion channel activity // voltage-gated sodium channel activity // protein binding // sodium ion binding	voltage-gated sodium channel complex // membrane // integral to membrane		0.00361472	Insufficient Expression	Insufficient Expression	0.523525	1	0.0326661
ENSG00000169435	Ras association (RalGDS/AF-6) domain family member 6 [Source:HGNC Symbol;Acc:20796]	RASSF6		protein_coding	chr4	-	74437267-74486348	apoptosis // signal transduction // regulation of apoptosis	protein binding			0.0054796	Insufficient Expression	Insufficient Expression	1	1	0.0054796
ENSG00000264769		RP11-498C9.12		antisense	chr17	+	79880775-79882387					2.07729	Insufficient Expression	Insufficient Expression	0.986764	1	2.08553
ENSG00000169436	collagen, type XXII, alpha 1 [Source:HGNC Symbol;Acc:22989]	COL22A1	extracellular	protein_coding	chr8	-	139600478-139926249	extracellular matrix organization	protein binding	extracellular region // collagen // endoplasmic reticulum lumen		0.0166019	Insufficient Expression	Insufficient Expression	0.760691	1	0.0047185
ENSG00000169439	syndecan 2 [Source:HGNC Symbol;Acc:10659]	SDC2		protein_coding	chr8	+	97505579-97624000	retinoid metabolic process // response to hypoxia // carbohydrate metabolic process // glycosaminoglycan biosynthetic process // glycosaminoglycan catabolic process // phototransduction, visible light // biological_process // glycosaminoglycan metabolic process // chondroitin sulfate metabolic process // response to caffeine // wound healing // small molecule metabolic process // dendrite morphog…	protein binding // cytoskeletal protein binding // PDZ domain binding	Golgi lumen // plasma membrane // integral to plasma membrane // membrane // integral to membrane // neuronal cell body // lysosomal lumen		6.15969	0.79585	1.7361	0.0706235	0.702394	5.36384
ENSG00000111644	acrosin binding protein [Source:HGNC Symbol;Acc:17195]	ACRBP	extracellular	protein_coding	chr12	-	6728849-6756626	biological_process	molecular_function	acrosomal vesicle // cellular_component // extracellular region		1.19921	-0.399287	-1.31886	0.12553	0.86376	1.5985
ENSG00000111647	UHRF1 binding protein 1-like [Source:HGNC Symbol;Acc:29102]	UHRF1BP1L		protein_coding	chr12	-	100422233-100536626					3.07971	-0.0698254	-1.04959	0.635577	1	3.14954
ENSG00000111641	NOP2 nucleolar protein [Source:HGNC Symbol;Acc:7867]	NOP2		protein_coding	chr12	-	6666029-6677857	rRNA processing // positive regulation of cell proliferation // methylation	RNA binding // protein binding // methyltransferase activity // S-adenosylmethionine-dependent methyltransferase activity	nucleus // nucleolus		4.46599	-0.582296	-1.49723	0.0166429	0.394661	5.04829
ENSG00000111640	glyceraldehyde-3-phosphate dehydrogenase [Source:HGNC Symbol;Acc:4141]	GAPDH	extracellular|nucleus	protein_coding|housekeeping	chr12	+	6643093-6693577	microtubule cytoskeleton organization // carbohydrate metabolic process // glucose metabolic process // gluconeogenesis // glycolysis // negative regulation of translation // peptidyl-cysteine S-trans-nitrosylation // small molecule metabolic process // protein stabilization // neuron apoptosis // oxidation-reduction process // cellular response to interferon-gamma	glyceraldehyde-3-phosphate dehydrogenase (NAD+) (phosphorylating) activity // protein binding // microtubule binding // oxidoreductase activity, acting on the aldehyde or oxo group of donors, NAD or NADP as acceptor // peptidyl-cysteine S-nitrosylase activity // NADP binding // NAD binding	nucleus // cytoplasm // lipid particle // cytosol // plasma membrane // microtubule cytoskeleton // ribonucleoprotein complex // perinuclear region of cytoplasm // extracellular vesicular exosome	Glycolysis and Gluconeogenesis:WP534 // Cori Cycle:WP1946 // Alzheimers Disease:WP2059 // SIDS Susceptibility Pathways:WP706	10.5425	0.0472759	1.03331	0.677387	1	10.4952
ENSG00000111642	chromodomain helicase DNA binding protein 4 [Source:HGNC Symbol;Acc:1919]	CHD4		transcription regulator|protein_coding	chr12	-	6679249-6716642	transcription, DNA-dependent // regulation of transcription, DNA-dependent // regulation of transcription from RNA polymerase II promoter // chromatin modification	RNA polymerase II repressing transcription factor binding // nucleic acid binding // DNA binding // ATP-dependent DNA helicase activity // helicase activity // protein binding // ATP binding // ATP-dependent helicase activity // transcription factor binding // zinc ion binding // hydrolase activity // hydrolase activity, acting on acid anhydrides, in phosphorus-containing anhydrides	nucleus // cytoplasm // centrosome // NuRD complex // protein complex		6.48733	0.292941	1.22514	0.0349355	0.524405	6.19439
ENSG00000267226		RP11-126O1.5		antisense	chr18	-	56337712-56339109					0.0462924	Insufficient Expression	Insufficient Expression	1	1	0.0462924
ENSG00000267225	WDR7 3'UTR-associated RNA 1 [Source:HGNC Symbol;Acc:45131]	WDR7-UA1		3prime_overlapping_ncrna	chr18	+	54695063-54706076					0.112605	Insufficient Expression	Insufficient Expression	0.304397	1	0.215957
ENSG00000103569	aquaporin 9 [Source:HGNC Symbol;Acc:643]	AQP9		protein_coding	chr15	+	58430368-58478110	transport // water transport // purine base transport // immune response // response to osmotic stress // excretion // metabolic process // response to organic substance // canalicular bile acid transport // polyol transport // glycerol transport // amine transport // pyrimidine base transport // water homeostasis // response to mercury ion // carboxylic acid transport // transmembrane transport …	transporter activity // amine transmembrane transporter activity // purine base transmembrane transporter activity // pyrimidine base transmembrane transporter activity // water transmembrane transporter activity // polyol transmembrane transporter activity // water channel activity // glycerol channel activity // porin activity // carboxylic acid transmembrane transporter activity	plasma membrane // integral to plasma membrane // membrane // integral to membrane // basolateral plasma membrane // intracellular membrane-bounded organelle		0.0109097	Insufficient Expression	Insufficient Expression	1	1	0.0109097
ENSG00000142494	solute carrier family 47, member 1 [Source:HGNC Symbol;Acc:25588]	SLC47A1	transmembrane	protein_coding	chr17	+	19398698-19482347	drug transmembrane transport // organic cation transport // drug transport // transmembrane transport	monovalent cation // drug transmembrane transporter activity // antiporter activity	plasma membrane // membrane // integral to membrane // membrane-bounded vesicle		0.00733688	Insufficient Expression	Insufficient Expression	0.797547	1	0.0172041
ENSG00000267228		IER3IP1		nonsense_mediated_decay	chr18	-	44661027-44702652	regulation of apoptosis		endoplasmic reticulum // endoplasmic reticulum membrane // Golgi apparatus // integral to membrane		0.34034	Insufficient Expression	Insufficient Expression	0.0908878	0.772217	0.0877465
ENSG00000114030	karyopherin alpha 1 (importin alpha 5) [Source:HGNC Symbol;Acc:6394]	KPNA1	nucleus	protein_coding	chr3	-	122140796-122233792	regulation of DNA recombination // DNA fragmentation involved in apoptotic nuclear change // protein import into nucleus // NLS-bearing substrate import into nucleus // apoptosis // cellular component disassembly involved in apoptosis // viral reproduction // viral infectious cycle // cytokine-mediated signaling pathway // positive regulation of protein import into nucleus	binding // protein binding // nuclear localization sequence binding // protein transporter activity	nucleus // nuclear pore // nucleoplasm // cytoplasm // cytosol // dendrite		2.97851	-0.255714	-1.19393	0.00989475	0.318095	3.23423
ENSG00000261684		RP11-265N6.1		antisense	chr15	-	42824065-42825038					0.0404872	Insufficient Expression	Insufficient Expression	1	1	0.0404872
ENSG00000156313	retinitis pigmentosa GTPase regulator [Source:HGNC Symbol;Acc:10295]	RPGR		protein_coding	chrX	-	38128416-38186817	intracellular protein transport // visual perception // intraflagellar transport // cilium assembly // eye photoreceptor cell development // response to stimulus	guanyl-nucleotide exchange factor activity // protein binding	photoreceptor outer segment // cytoplasm // Golgi apparatus // centrosome // cilium // cilium axoneme		1.19493	-0.139457	-1.10149	0.123107	0.858213	1.33438
ENSG00000064309	cell adhesion associated, oncogene regulated [Source:HGNC Symbol;Acc:17104]	CDON	transmembrane	protein_coding	chr11	-	125825691-125933230	cell fate specification // positive regulation of protein phosphorylation // lens development in camera-type eye // cell adhesion // smoothened signaling pathway // myoblast fusion // anterior/posterior pattern formation // embryonic body morphogenesis // satellite cell differentiation // cerebral cortex development // muscle cell differentiation // positive regulation of MAPKKK cascade // regula…	protein binding	plasma membrane // integral to membrane // extracellular matrix		0.0815069	Insufficient Expression	Insufficient Expression	0.790904	1	0.0921458
ENSG00000262332		RP11-517A5.7		antisense	chr16	+	16316884-16318118					0.140547	Insufficient Expression	Insufficient Expression	0.261208	1	0.32489
ENSG00000270441		RP11-694I15.7		unprocessed_pseudogene	chr3	-	49177519-49198284					0.0194368	Insufficient Expression	Insufficient Expression	1	1	0.0194368
ENSG00000109220	cysteine-rich hydrophobic domain 2 [Source:HGNC Symbol;Acc:1935]	CHIC2		protein_coding	chr4	-	54875956-54930857	biological_process	molecular_function // protein binding	cellular_component // Golgi apparatus // Golgi-associated vesicle // plasma membrane		2.3923	0.0819999	1.05848	0.669123	1	2.3103
ENSG00000262339		RP11-1197K16.2		antisense	chr17	+	80936401-80939614					0.0544812	Insufficient Expression	Insufficient Expression	1	1	0.0544812
ENSG00000012048	breast cancer 1, early onset [Source:HGNC Symbol;Acc:1100]	BRCA1		protein_coding	chr17	-	41196312-41322290	double-strand break repair via homologous recombination // DNA replication // DNA repair // postreplication repair // double-strand break repair // regulation of gene expression by genetic imprinting // regulation of transcription from RNA polymerase II promoter // regulation of transcription from RNA polymerase III promoter // fatty acid biosynthetic process // apoptosis // response to DNA damag…	DNA binding // damaged DNA binding // transcription coactivator activity // RNA binding // ubiquitin-protein ligase activity // protein binding // zinc ion binding // tubulin binding // enzyme binding // ubiquitin protein ligase binding // transcription regulatory region DNA binding // androgen receptor binding	ubiquitin ligase complex // condensed chromosome // condensed nuclear chromosome // ruffle // nucleus // nucleoplasm // chromosome // cytoplasm // plasma membrane // focal adhesion // gamma-tubulin ring complex // ribonucleoprotein complex // BRCA1-BARD1 complex // filamentous actin // protein complex // BRCA1-A complex	Signaling Pathways in Glioblastoma:WP2261 // RB in Cancer:WP2446 // Integrated Pancreatic Cancer Pathway:WP2377 // Androgen receptor signaling pathway:WP138 // miRNA Regulation of DNA Damage Response:WP1530 // DNA Damage Response:WP707	2.30768	-0.404774	-1.32388	0.525322	1	2.71246
ENSG00000225720		RP4-742C19.12		transcribed_unprocessed_pseudogene	chr22	+	39487591-39488860					0.0533118	Insufficient Expression	Insufficient Expression	1	1	0.0533118
ENSG00000225721		RP11-269F19.2		antisense	chr1	-	45224709-45241482					0.0849972	Insufficient Expression	Insufficient Expression	0.459759	1	0.0448043
ENSG00000229654		RP1-60O19.2		lincRNA	chr6	+	107143410-107147869					0.0807058	Insufficient Expression	Insufficient Expression	1	1	0.0807058
ENSG00000149716	oral cancer overexpressed 1 [Source:HGNC Symbol;Acc:17589]	ORAOV1		protein_coding	chr11	-	69467844-69490184	biological_process	molecular_function	cellular_component		1.62206	0.186376	1.1379	0.00452091	0.246218	1.43568
ENSG00000184254	aldehyde dehydrogenase 1 family, member A3 [Source:HGNC Symbol;Acc:409]	ALDH1A3	nucleus	protein_coding	chr15	+	101402129-101456831	optic cup morphogenesis involved in camera-type eye development // retinoic acid biosynthetic process // metabolic process // nucleus accumbens development // embryonic camera-type eye development // retinol metabolic process // retinoic acid metabolic process // retinal metabolic process // positive regulation of apoptosis // embryonic eye morphogenesis // oxidation-reduction process // olfactor…	aldehyde dehydrogenase (NAD) activity // aldehyde dehydrogenase [NAD(P)+] activity // oxidoreductase activity // oxidoreductase activity, acting on the aldehyde or oxo group of donors, NAD or NADP as acceptor // protein homodimerization activity // thyroid hormone binding // NAD+ binding	cytoplasm	Vitamin A and Carotenoid Metabolism:WP716	1.59458	-2.38883	-5.23732	0.00291095	0.196992	3.98341
ENSG00000138942	ring finger protein 185 [Source:HGNC Symbol;Acc:26783]	RNF185	transmembrane	protein_coding	chr22	+	31556168-31602999	autophagy // protein ubiquitination	protein binding // zinc ion binding // ligase activity	mitochondrial outer membrane // integral to membrane		2.06181	-0.0184028	-1.01284	0.954133	1	2.08022
ENSG00000204338	cytochrome P450, family 21, subfamily A, polypeptide 1 pseudogene [Source:HGNC Symbol;Acc:2599]	CYP21A1P		transcribed_unprocessed_pseudogene	chr6	+	31973413-31976228					0.0784693	Insufficient Expression	Insufficient Expression	0.61085	1	0.0416648
ENSG00000138944	KIAA1644 [Source:HGNC Symbol;Acc:29335]	KIAA1644	transmembrane	protein_coding	chr22	-	44639547-44708731			integral to membrane		0.0053821	Insufficient Expression	Insufficient Expression	1	1	0.0053821
ENSG00000134612	folate hydrolase 1B [Source:HGNC Symbol;Acc:13636]	FOLH1B		transcribed_unprocessed_pseudogene	chr11	+	89371683-89431886				One Carbon Metabolism:WP241	0.0132592	Insufficient Expression	Insufficient Expression	1	1	0.0132592
ENSG00000163170	bolA homolog 3 (E. coli) [Source:HGNC Symbol;Acc:24415]	BOLA3	extracellular	protein_coding	chr2	-	74362525-74375121	biological_process	molecular_function	cellular_component // extracellular region		4.58357	-0.166721	-1.1225	0.714288	1	4.75029
ENSG00000163171	CDC42 effector protein (Rho GTPase binding) 3 [Source:HGNC Symbol;Acc:16943]	CDC42EP3		protein_coding	chr2	-	37869032-37965611	signal transduction // regulation of cell shape	protein binding // cytoskeletal regulatory protein binding	cytoplasm // endomembrane system // actin cytoskeleton // membrane		0.951707	Insufficient Expression	Insufficient Expression	0.151155	0.907199	0.72517
ENSG00000187783	transmembrane protein 72 [Source:HGNC Symbol;Acc:31658]	TMEM72	transmembrane	protein_coding	chr10	+	45406648-45432450			integral to membrane		0.00820381	Insufficient Expression	Insufficient Expression	1	1	0.00820381
ENSG00000259315		RP11-752G15.9		processed_transcript|transcribed_processed_pseudogene	chr15	-	83394625-83407656					0.0972092	Insufficient Expression	Insufficient Expression	0.970176	1	0.0989032
ENSG00000008226	deleted in lung and esophageal cancer 1 [Source:HGNC Symbol;Acc:2899]	DLEC1		protein_coding	chr3	+	38080696-38165516	negative regulation of cell proliferation	molecular_function	cytoplasm		0.235463	Insufficient Expression	Insufficient Expression	0.610201	1	0.156478
ENSG00000187786	scleraxis homolog B (mouse) [Source:HGNC Symbol;Acc:32322]	SCXB		transcription regulator|protein_coding	chr8	+	145321517-145323045	mesoderm formation // tissue homeostasis // endochondral ossification // chondrocyte differentiation // heart valve morphogenesis // heart valve formation // transcription, DNA-dependent // positive regulation of cell proliferation // positive regulation of gene expression // cell differentiation // collagen fibril organization // BMP signaling pathway // positive regulation of collagen biosynthe…	DNA binding // bHLH transcription factor binding // sequence-specific DNA binding // protein heterodimerization activity // protein dimerization activity // E-box binding	nucleus // transcription factor complex		1.9917	Insufficient Expression	Insufficient Expression	0.625875	1	1.80717
ENSG00000182368	family with sequence similarity 27, member A [Source:HGNC Symbol;Acc:19729]	FAM27A		protein_coding	chr9	+	45727107-45728274					2.33815	Insufficient Expression	Insufficient Expression	0.229116	1	2.57031
ENSG00000166529	zinc finger and SCAN domain containing 21 [Source:HGNC Symbol;Acc:13104]	ZSCAN21	nucleus	transcription regulator|protein_coding	chr7	+	99647390-99662661	transcription, DNA-dependent // regulation of transcription, DNA-dependent // viral reproduction // positive regulation of transcription, DNA-dependent	DNA binding // sequence-specific DNA binding transcription factor activity // protein binding // zinc ion binding	nucleus		1.06929	Insufficient Expression	Insufficient Expression	0.592233	1	0.96269
ENSG00000166526	zinc finger protein 3 [Source:HGNC Symbol;Acc:13089]	ZNF3	nucleus	transcription regulator|protein_coding	chr7	-	99661464-99680171	transcription, DNA-dependent // regulation of transcription, DNA-dependent // multicellular organismal development // cell differentiation // leukocyte activation	nucleic acid binding // DNA binding // sequence-specific DNA binding transcription factor activity // protein binding // zinc ion binding // identical protein binding	intracellular // nucleus		1.75421	0.204591	1.15236	0.182597	0.967412	1.54962
ENSG00000166527	C-type lectin domain family 4, member D [Source:HGNC Symbol;Acc:14554]	CLEC4D	transmembrane	protein_coding	chr12	+	8662071-8674962	innate immune response	carbohydrate binding	integral to membrane		0.01734	Insufficient Expression	Insufficient Expression	1	1	0.01734
ENSG00000182362	ybeY metallopeptidase (putative) [Source:HGNC Symbol;Acc:1299]	YBEY	nucleus	protein_coding	chr21	+	47706251-47717665	rRNA processing	metalloendopeptidase activity // metal ion binding	nucleus // mitochondrion		2.6242	-0.268863	-1.20486	0.0369096	0.538059	2.89306
ENSG00000166523	C-type lectin domain family 4, member E [Source:HGNC Symbol;Acc:14555]	CLEC4E	transmembrane	protein_coding	chr12	-	8685901-8693559	immune response // positive regulation of cytokine secretion	receptor activity // protein binding // carbohydrate binding	integral to membrane		0.014461	Insufficient Expression	Insufficient Expression	1	1	0.014461
ENSG00000225891		RP3-476K8.3		antisense	chr1	-	26789247-26793773					0.0643749	Insufficient Expression	Insufficient Expression	1	1	0.0643749
ENSG00000114698	phospholipid scramblase 4 [Source:HGNC Symbol;Acc:16497]	PLSCR4	transmembrane	protein_coding	chr3	-	145910126-146097756	blood coagulation // phospholipid scrambling // cellular response to lipopolysaccharide	calcium ion binding // protein binding // SH3 domain binding // phospholipid scramblase activity // enzyme binding // CD4 receptor binding	plasma membrane // integral to membrane		0.00840344	Insufficient Expression	Insufficient Expression	1	1	0.00840344
ENSG00000229388		RP11-442N24__B.1		lincRNA	chr1	+	28969740-28975093					0.0351512	Insufficient Expression	Insufficient Expression	0.0205262	0.425156	0.190245
ENSG00000229389		CTD-2022H16.1		lincRNA	chr15	-	30345145-30365267					0.0493775	Insufficient Expression	Insufficient Expression	1	1	0.0493775
ENSG00000238405	RNA, 5S ribosomal pseudogene 311 [Source:HGNC Symbol;Acc:43211]	RNA5SP311		rRNA	chr10	+	46742028-46742143					0.272141	Insufficient Expression	Insufficient Expression	1	1	0.272141
ENSG00000260792		RP11-982M15.8		lincRNA	chr14	-	105127457-105131895					0.00928336	Insufficient Expression	Insufficient Expression	1	1	0.00928336
ENSG00000260793		RP5-882C2.2		antisense	chr17	+	42298769-42301078					0.0173063	Insufficient Expression	Insufficient Expression	1	1	0.0173063
ENSG00000184788	spermidine/spermine N1-acetyl transferase-like 1 [Source:HGNC Symbol;Acc:27992]	SATL1		protein_coding	chrX	-	84347293-84364054		N-acetyltransferase activity			0.115469	Insufficient Expression	Insufficient Expression	0.342461	1	0.015394
ENSG00000184787	ubiquitin-conjugating enzyme E2G 2 [Source:HGNC Symbol;Acc:12483]	UBE2G2		protein_coding	chr21	-	46188955-46221934	ubiquitin-dependent protein catabolic process // protein N-linked glycosylation via asparagine // ER-associated protein catabolic process // protein K48-linked ubiquitination	ubiquitin-protein ligase activity // protein binding // ATP binding // acid-amino acid ligase activity	endoplasmic reticulum // cytosol	Parkin-Ubiquitin Proteasomal System pathway:WP2359 // Parkinsons Disease Pathway:WP2371	3.49832	0.0596996	1.04225	0.449526	1	3.43862
ENSG00000251087	asparagine-linked glycosylation 1-like 3, pseudogene [Source:HGNC Symbol;Acc:44372]	ALG1L3P		unprocessed_pseudogene	chr4	-	9705374-9712436					0.0673442	Insufficient Expression	Insufficient Expression	0.552565	1	0.114306
ENSG00000181555	SET domain containing 2 [Source:HGNC Symbol;Acc:18420]	SETD2	nucleus	transcription regulator|protein_coding	chr3	-	47057919-47205457	angiogenesis // vasculogenesis // morphogenesis of a branching structure // neural tube closure // transcription, DNA-dependent // regulation of transcription, DNA-dependent // histone H3-K36 methylation // regulation of gene expression // peptidyl-lysine trimethylation // forebrain development // histone lysine methylation // cell migration involved in vasculogenesis // mesoderm morphogenesis //…	DNA binding // protein binding // oxidoreductase activity // histone-lysine N-methyltransferase activity // transition metal ion binding	nucleus // chromosome	Histone Modifications:WP2369	2.72103	0.0607227	1.04299	0.46779	1	2.6603
ENSG00000259250		RP11-50C13.1		antisense	chr15	+	58879706-58883875					0.0626328	Insufficient Expression	Insufficient Expression	1	1	0.0626328
ENSG00000168476	receptor accessory protein 4 [Source:HGNC Symbol;Acc:26176]	REEP4	transmembrane	protein_coding	chr8	-	21995533-21999464			integral to membrane		5.72995	0.152751	1.11169	0.427031	1	5.5772
ENSG00000168477	tenascin XB [Source:HGNC Symbol;Acc:11976]	TNXB	transmembrane	transcription regulator|protein_coding	chr6	-	32008931-32083111	lipid metabolic process // fatty acid metabolic process // triglyceride metabolic process // cell adhesion // cell-matrix adhesion // cell-cell adhesion // actin cytoskeleton organization // extracellular matrix organization // collagen fibril organization // collagen metabolic process // fibril organization // regulation of JUN kinase activity // elastic fiber assembly	integrin binding // protein binding // collagen binding // heparin binding	extracellular region // proteinaceous extracellular matrix // fibrillar collagen // extracellular space // intracellular // extracellular matrix		0.040975	Insufficient Expression	Insufficient Expression	0.701243	1	0.0585461
ENSG00000112697	transmembrane protein 30A [Source:HGNC Symbol;Acc:16667]	TMEM30A	transmembrane	protein_coding	chr6	-	75962640-75994684	positive regulation of protein exit from endoplasmic reticulum	protein binding	endoplasmic reticulum // membrane // integral to membrane		4.66526	0.230651	1.17336	0.27795	1	4.43461
ENSG00000112695	cytochrome c oxidase subunit VIIa polypeptide 2 (liver) [Source:HGNC Symbol;Acc:2288]	COX7A2		protein_coding	chr6	-	75947391-75960039		cytochrome-c oxidase activity // electron carrier activity	mitochondrion // mitochondrial inner membrane // mitochondrial respiratory chain	Electron Transport Chain:WP111	7.43703	0.125838	1.09114	0.597786	1	7.31119
ENSG00000112699	GDP-mannose 4,6-dehydratase [Source:HGNC Symbol;Acc:4369]	GMDS		protein_coding	chr6	-	1624041-2245926	Notch signaling pathway // GDP-mannose metabolic process // 'de novo' GDP-L-fucose biosynthetic process // cellular metabolic process // extracellular polysaccharide biosynthetic process	catalytic activity // GDP-mannose 4,6-dehydratase activity // dTDP-4-dehydrorhamnose reductase activity // coenzyme binding // NADP+ binding	intracellular // cytoplasm		3.83877	-0.195187	-1.14487	0.272826	1	4.03396
ENSG00000182093	tryptophan rich basic protein [Source:HGNC Symbol;Acc:12790]	WRB	transmembrane	protein_coding	chr21	+	40752170-40800454			nucleus // nucleolus // endoplasmic reticulum membrane // integral to membrane		2.33681	0.309075	1.23891	0.14172	0.895029	2.02774
ENSG00000182095	trinucleotide repeat containing 18 [Source:HGNC Symbol;Acc:11962]	TNRC18		protein_coding	chr7	-	5346421-5465045		DNA binding			3.91667	0.460794	1.3763	0.0337629	0.517832	3.45588
ENSG00000108578	bleomycin hydrolase [Source:HGNC Symbol;Acc:1059]	BLMH	nucleus	protein_coding	chr17	-	28575218-28619074	protein polyubiquitination // antigen processing and presentation of peptide antigen via MHC class I // proteolysis // response to toxin // response to drug	aminopeptidase activity // carboxypeptidase activity // cysteine-type endopeptidase activity // protein binding // peptidase activity // cysteine-type peptidase activity	nucleus // cytoplasm // cytosol		3.98896	-0.483012	-1.39766	0.0306723	0.50205	4.47198
ENSG00000108576	solute carrier family 6 (neurotransmitter transporter, serotonin), member 4 [Source:HGNC Symbol;Acc:11050]	SLC6A4		protein_coding	chr17	-	28521337-28563020	response to hypoxia // neurotransmitter transport // serotonin transport // brain development // response to nutrient // memory // circadian rhythm // response to toxin // response to organic substance // positive regulation of gene expression // monoamine transport // thalamus development // negative regulation of cerebellar granule cell precursor proliferation // negative regulation of synaptic…	neurotransmitter // serotonin // protein binding // monoamine transmembrane transporter activity // serotonin transmembrane transporter activity // myosin binding // syntaxin-1 binding // Rab GTPase binding // cocaine binding // protein homodimerization activity // nitric-oxide synthase binding // actin filament binding	cytosol // plasma membrane // integral to plasma membrane // endosome membrane // endomembrane system // integral to membrane // neuron projection // membrane raft	Serotonin Transporter Activity:WP1455 // Synaptic Vesicle Pathway:WP2267 // SIDS Susceptibility Pathways:WP706 // Monoamine Transport:WP727	0.00522019	Insufficient Expression	Insufficient Expression	1	1	0.00522019
ENSG00000254560		RP11-1L12.3		antisense	chr11	-	27068733-27241660					0.0264154	Insufficient Expression	Insufficient Expression	1	1	0.0264154
ENSG00000119514	UDP-N-acetyl-alpha-D-galactosamine:polypeptide N-acetylgalactosaminyltransferase 12 (GalNAc-T12) [Source:HGNC Symbol;Acc:19877]	GALNT12	transmembrane	protein_coding	chr9	+	101569981-101612363	O-glycan processing // post-translational protein modification // cellular protein metabolic process	polypeptide N-acetylgalactosaminyltransferase activity	Golgi membrane // integral to membrane		0.765839	Insufficient Expression	Insufficient Expression	0.952612	1	0.742502
ENSG00000227766	HLA complex group 4 pseudogene 5 [Source:HGNC Symbol;Acc:22925]	HCG4P5		unprocessed_pseudogene	chr6	-	29909852-29910844					0.0345609	Insufficient Expression	Insufficient Expression	0.4339	1	0.0803466
ENSG00000258610		RP11-488C13.7		lincRNA	chr14	+	77245295-77248592					0.183097	Insufficient Expression	Insufficient Expression	0.221051	1	0.0473625
ENSG00000074527	netrin 4 [Source:HGNC Symbol;Acc:13658]	NTN4	extracellular	protein_coding	chr12	-	96051583-96184930	axon guidance // neuron remodeling // regulation of branching involved in salivary gland morphogenesis by extracellular matrix-epithelial cell signaling	protein binding // laminin-1 binding	basement membrane // plasma membrane		0.00855146	Insufficient Expression	Insufficient Expression	1	1	0.00855146
ENSG00000258615		RP11-725G5.3		unprocessed_pseudogene	chr14	+	95665376-95665682					0.180715	Insufficient Expression	Insufficient Expression	1	1	0.180715
ENSG00000050130	JNK1/MAPK8-associated membrane protein [Source:HGNC Symbol;Acc:20184]	JKAMP	transmembrane	protein_coding	chr14	+	59951161-59972128	response to unfolded protein // ER-associated protein catabolic process	ubiquitin protein ligase binding	endoplasmic reticulum membrane // integral to membrane		2.45051	-0.196258	-1.14572	0.147663	0.904391	2.64676
ENSG00000169989	tigger transposable element derived 4 [Source:HGNC Symbol;Acc:18335]	TIGD4	nucleus	transcription regulator|protein_coding	chr4	-	153690506-153700916	regulation of transcription, DNA-dependent	nucleic acid binding // DNA binding // chromatin binding	chromosome, centromeric region // nucleus		0.0141527	Insufficient Expression	Insufficient Expression	1	1	0.0141527
ENSG00000154269	ectonucleotide pyrophosphatase/phosphodiesterase 3 [Source:HGNC Symbol;Acc:3358]	ENPP3	extracellular	protein_coding	chr6	+	131949582-132068553	phosphate metabolic process // immune response // metabolic process // nucleoside triphosphate catabolic process	nucleic acid binding // catalytic activity // phosphodiesterase I activity // nucleotide diphosphatase activity // scavenger receptor activity // hydrolase activity // polysaccharide binding // NADH pyrophosphatase activity // metal ion binding // nucleoside-triphosphate diphosphatase activity	extracellular region // integral to plasma membrane // perinuclear region of cytoplasm	IL-3 Signaling Pathway:WP286	0.00858132	Insufficient Expression	Insufficient Expression	1	1	0.00858132
ENSG00000169981	zinc finger protein 35 [Source:HGNC Symbol;Acc:13099]	ZNF35	nucleus	transcription regulator|protein_coding	chr3	+	44690219-44702283	transcription, DNA-dependent // regulation of transcription, DNA-dependent // spermatogenesis // cellular response to retinoic acid	nucleic acid binding // DNA binding // sequence-specific DNA binding transcription factor activity // zinc ion binding // sequence-specific DNA binding	cell // nucleus // perinuclear region of cytoplasm		0.0131718	Insufficient Expression	Insufficient Expression	1	1	0.0131718
ENSG00000154262	ATP-binding cassette, sub-family A (ABC1), member 6 [Source:HGNC Symbol;Acc:36]	ABCA6	transmembrane	protein_coding	chr17	-	67074843-67138029	transport	nucleotide binding // ATP binding // ATPase activity // nucleoside-triphosphatase activity	integral to membrane		0.120046	Insufficient Expression	Insufficient Expression	0.183397	0.969412	0.254742
ENSG00000154263	ATP-binding cassette, sub-family A (ABC1), member 10 [Source:HGNC Symbol;Acc:30]	ABCA10	transmembrane	protein_coding	chr17	-	67143355-67240987	transport	nucleotide binding // ATP binding // ATPase activity // nucleoside-triphosphatase activity	integral to membrane		0.0169148	Insufficient Expression	Insufficient Expression	0.370222	1	0.0543979
ENSG00000154265	ATP-binding cassette, sub-family A (ABC1), member 5 [Source:HGNC Symbol;Acc:35]	ABCA5	transmembrane	protein_coding	chr17	-	67240452-67323385	negative regulation of macrophage derived foam cell differentiation // cholesterol efflux // high-density lipoprotein particle remodeling // reverse cholesterol transport	nucleotide binding // GTPase activity // ATP binding // GTP binding // ATPase activity // nucleoside-triphosphatase activity	Golgi membrane // lysosome // lysosomal membrane // late endosome // Golgi apparatus // integral to membrane // late endosome membrane		0.277821	Insufficient Expression	Insufficient Expression	0.395058	1	0.338339
ENSG00000180209	myosin light chain, phosphorylatable, fast skeletal muscle [Source:HGNC Symbol;Acc:29824]	MYLPF		protein_coding	chr16	+	30382255-30389312	immune response // skeletal muscle tissue development	calcium ion binding // structural constituent of muscle	muscle myosin complex		0.94935	Insufficient Expression	Insufficient Expression	0.272284	1	0.751952
ENSG00000164961	KIAA0196 [Source:HGNC Symbol;Acc:28984]	KIAA0196		protein_coding	chr8	-	126036502-126104082	cell death // endosome transport		endosome // WASH complex		5.18346	-0.755907	-1.68869	0.000770852	0.147719	5.93937
ENSG00000187257	round spermatid basic protein 1-like [Source:HGNC Symbol;Acc:24765]	RSBN1L	nucleus	protein_coding	chr7	+	77325760-77409008			nucleus		2.61424	0.29932	1.23056	0.00627986	0.262216	2.31492
ENSG00000242870		CTB-104F4.2		processed_transcript	chr7	-	91321323-91510004					0.815378	Insufficient Expression	Insufficient Expression	0.570027	1	1.00709
ENSG00000227494	ubiquitin specific peptidase 9, Y-linked pseudogene 14 [Source:HGNC Symbol;Acc:38748]	USP9YP14		unprocessed_pseudogene	chrY	+	20642973-20649286					0.0906691	Insufficient Expression	Insufficient Expression	0.527128	1	0.0605575
ENSG00000227495		AC109333.10		antisense	chr17	-	4922509-4923388					0.140698	Insufficient Expression	Insufficient Expression	0.943544	1	0.132904
ENSG00000242875	RNA binding motif protein, Y-linked, family 1, member B [Source:HGNC Symbol;Acc:23914]	RBMY1B	nucleus	splicing regulator|protein_coding	chrY	+	23673224-23687672	mRNA processing // spermatogenesis // RNA splicing // male gonad development	nucleotide binding // nucleic acid binding // RNA binding // protein binding	nucleus		0.0182009	Insufficient Expression	Insufficient Expression	1	1	0.0182009
ENSG00000164967	ribonuclease P/MRP 25kDa subunit-like [Source:HGNC Symbol;Acc:19909]	RPP25L	nucleus	protein_coding	chr9	-	34610483-34612101		nucleic acid binding	nucleus		2.33208	Insufficient Expression	Insufficient Expression	0.431196	1	2.44096
ENSG00000245479		RP11-387D10.3		sense_overlapping	chr15	+	91203465-91208198					0.22281	Insufficient Expression	Insufficient Expression	0.256674	1	0.14118
ENSG00000123444	kelch repeat and BTB (POZ) domain containing 4 [Source:HGNC Symbol;Acc:23761]	KBTBD4		protein_coding	chr11	-	47593749-47600567		protein binding			2.43224	Insufficient Expression	Insufficient Expression	0.0474798	0.590602	2.21615
ENSG00000165389	serine palmitoyltransferase, small subunit A [Source:HGNC Symbol;Acc:20361]	SPTSSA	transmembrane	protein_coding	chr14	-	34901995-34931562	sphingolipid biosynthetic process	serine C-palmitoyltransferase activity // protein binding	integral to membrane // serine C-palmitoyltransferase complex		2.66827	0.102681	1.07377	0.545586	1	2.56559
ENSG00000165388	zinc finger protein 488 [Source:HGNC Symbol;Acc:23535]	ZNF488	nucleus	transcription regulator|protein_coding	chr10	+	48355024-48373866	regulation of transcription from RNA polymerase II promoter // transcription from RNA polymerase II promoter // oligodendrocyte development // negative regulation of transcription, DNA-dependent // positive regulation of oligodendrocyte differentiation	sequence-specific DNA binding RNA polymerase II transcription factor activity // DNA binding // protein binding // zinc ion binding	nucleus		0.0095946	Insufficient Expression	Insufficient Expression	1	1	0.0095946
ENSG00000183576	SET domain containing 3 [Source:HGNC Symbol;Acc:20493]	SETD3		transcription regulator|protein_coding	chr14	-	99864083-99947216	transcription, DNA-dependent // histone H3-K36 methylation // peptidyl-lysine trimethylation // peptidyl-lysine monomethylation // peptidyl-lysine dimethylation // positive regulation of transcription, DNA-dependent // positive regulation of transcription from RNA polymerase II promoter // positive regulation of muscle cell differentiation // histone H3-K4 methylation	RNA polymerase II activating transcription factor binding // transcription coactivator activity // protein binding // histone methyltransferase activity (H3-K4 specific) // histone methyltransferase activity (H3-K36 specific)	nuclear chromatin	Histone Modifications:WP2369	3.99195	0.164867	1.12106	0.0853406	0.75486	3.82708
ENSG00000183570	poly(rC) binding protein 3 [Source:HGNC Symbol;Acc:8651]	PCBP3	nucleus	protein_coding	chr21	+	47063608-47362368	mRNA metabolic process	DNA binding // RNA binding	nucleus // mitochondrion // cytosol // ribonucleoprotein complex // intracellular membrane-bounded organelle		0.0647638	Insufficient Expression	Insufficient Expression	0.373561	1	0.0258589
ENSG00000183571	pyroglutamyl-peptidase I-like [Source:HGNC Symbol;Acc:27080]	PGPEP1L		protein_coding	chr15	-	99511459-99551024	proteolysis	cysteine-type peptidase activity			0.022039	Insufficient Expression	Insufficient Expression	1	1	0.022039
ENSG00000183578	tumor necrosis factor, alpha-induced protein 8-like 3 [Source:HGNC Symbol;Acc:20620]	TNFAIP8L3		protein_coding	chr15	-	51348795-51397473					0.0436324	Insufficient Expression	Insufficient Expression	0.221571	1	0.191714
ENSG00000183579	zinc and ring finger 3 [Source:HGNC Symbol;Acc:18126]	ZNRF3		protein_coding	chr22	+	29279580-29453476	ubiquitin-dependent protein catabolic process // protein ubiquitination // negative regulation of Wnt receptor signaling pathway // canonical Wnt receptor signaling pathway // Wnt receptor signaling pathway, planar cell polarity pathway // stem cell proliferation // negative regulation of canonical Wnt receptor signaling pathway // negative regulation of non-canonical Wnt receptor signaling pathw…	ubiquitin-protein ligase activity // frizzled binding // protein binding // zinc ion binding	integral to plasma membrane		0.77563	Insufficient Expression	Insufficient Expression	0.697609	1	0.843357
ENSG00000250021	C15orf38-AP3S2 readthrough [Source:HGNC Symbol;Acc:38824]	C15orf38-AP3S2		protein_coding	chr15	-	90377540-90456114	transport // intracellular protein transport // vesicle-mediated transport	protein transporter activity	membrane coat // AP-3 adaptor complex		0.00684062	Insufficient Expression	Insufficient Expression	1	1	0.00684062
ENSG00000257038		RP11-800A3.7		antisense	chr11	-	73018280-73020406					0.0204818	Insufficient Expression	Insufficient Expression	0.504178	1	0.053523
ENSG00000116863	ADP-ribosylhydrolase like 2 [Source:HGNC Symbol;Acc:21304]	ADPRHL2	nucleus	protein_coding	chr1	+	36554476-36559533		poly(ADP-ribose) glycohydrolase activity // metal ion binding	nucleus // mitochondrial matrix		3.72982	-0.18773	-1.13897	0.121356	0.85714	3.91756
ENSG00000255769		RP11-152F13.3		transcribed_unprocessed_pseudogene	chr15	-	82765134-82798350					0.980838	Insufficient Expression	Insufficient Expression	0.528254	1	1.22072
ENSG00000255760		RP11-428G5.5		lincRNA	chr12	-	32030013-32040137					0.0402074	Insufficient Expression	Insufficient Expression	1	1	0.0402074
ENSG00000255767	Uncharacterized protein [Source:UniProtKB/TrEMBL;Acc:H0YFU0]	RP13-512J5.1		protein_coding	chr2	-	3579574-3595547		nucleic acid binding // ribonuclease H activity			0.568839	Insufficient Expression	Insufficient Expression	0.817212	1	0.544735
ENSG00000006756	arylsulfatase D [Source:HGNC Symbol;Acc:717]	ARSD		protein_coding	chrX	-	2822011-2847392	sphingolipid metabolic process // glycosphingolipid metabolic process // metabolic process // post-translational protein modification // cellular protein metabolic process // small molecule metabolic process	catalytic activity // arylsulfatase activity // sulfuric ester hydrolase activity // metal ion binding	lysosome // endoplasmic reticulum lumen	Estrogen metabolism:WP697	2.10429	-0.103982	-1.07474	0.6644	1	2.20827
ENSG00000006757	patatin-like phospholipase domain containing 4 [Source:HGNC Symbol;Acc:24887]	PNPLA4		protein_coding	chrX	-	7866288-7895780	lipid metabolic process // biological_process // metabolic process // lipid catabolic process	molecular_function // triglyceride lipase activity // hydrolase activity // retinyl-palmitate esterase activity	cellular_component		1.64866	Insufficient Expression	Insufficient Expression	0.545387	1	1.77745
ENSG00000154889	metallophosphoesterase 1 [Source:HGNC Symbol;Acc:15988]	MPPE1	transmembrane	protein_coding	chr18	-	11882621-11909222	GPI anchor biosynthetic process // ER to Golgi vesicle-mediated transport	phosphoric diester hydrolase activity // hydrolase activity // manganese ion binding // GPI anchor binding	ER-Golgi intermediate compartment // Golgi apparatus // cis-Golgi network // integral to membrane // ER-Golgi intermediate compartment membrane // endoplasmic reticulum exit site		2.37366	0.187861	1.13907	0.235422	1	2.1858
ENSG00000242294		CTB-161A2.3		transcribed_unprocessed_pseudogene	chr7	+	99933748-99938951					0.386473	Insufficient Expression	Insufficient Expression	0.366631	1	0.458698
ENSG00000159459	ubiquitin protein ligase E3 component n-recognin 1 [Source:HGNC Symbol;Acc:16808]	UBR1		protein_coding	chr15	-	43235095-43398311	ubiquitin-dependent protein catabolic process // protein catabolic process // negative regulation of TOR signaling cascade // cellular response to leucine	ubiquitin-protein ligase activity // protein binding // zinc ion binding // leucine binding	ubiquitin ligase complex // proteasome complex // cytosol		2.45861	-0.186574	-1.13806	0.0171996	0.398545	2.64518
ENSG00000211930	immunoglobulin heavy diversity 3-3 [Source:HGNC Symbol;Acc:5498]	IGHD3-3		IG_D_gene	chr14	-	106322220-107114034					0.0200754	Insufficient Expression	Insufficient Expression	1	1	0.0200754
ENSG00000155130	myristoylated alanine-rich protein kinase C substrate [Source:HGNC Symbol;Acc:6759]	MARCKS		protein_coding	chr6	+	114178526-114184648	energy reserve metabolic process // small molecule metabolic process // regulation of insulin secretion	protein kinase C binding // protein binding // calmodulin binding // actin filament binding	cytoplasm // centrosome // plasma membrane // cell cortex // actin cytoskeleton // membrane // germinal vesicle	BDNF signaling pathway:WP2380	0.00829585	Insufficient Expression	Insufficient Expression	1	1	0.00829585
ENSG00000100483	methyltransferase like 21D [Source:HGNC Symbol;Acc:20352]	METTL21D		protein_coding	chr14	-	50575350-50583318	peptidyl-lysine trimethylation	protein binding // protein-lysine N-methyltransferase activity	cellular_component		1.63227	Insufficient Expression	Insufficient Expression	0.275159	1	1.89517
ENSG00000165685	transmembrane protein 52B [Source:HGNC Symbol;Acc:26438]	TMEM52B	transmembrane	protein_coding	chr12	+	10323141-10344400			integral to membrane		0.040725	Insufficient Expression	Insufficient Expression	0.170015	0.944435	0.158023
ENSG00000100485	son of sevenless homolog 2 (Drosophila) [Source:HGNC Symbol;Acc:11188]	SOS2		protein_coding	chr14	-	50583847-50698276	apoptosis // small GTPase mediated signal transduction // axon guidance // regulation of Rho protein signal transduction // nerve growth factor receptor signaling pathway // regulation of small GTPase mediated signal transduction	DNA binding // guanyl-nucleotide exchange factor activity // Ras guanyl-nucleotide exchange factor activity // Rho guanyl-nucleotide exchange factor activity // protein binding // phospholipid binding // protein heterodimerization activity	intracellular // cytosol	Insulin Signaling:WP481 // MAPK Signaling Pathway:WP382 // Regulation of Actin Cytoskeleton:WP51 // EGF/EGFR Signaling Pathway:WP437 // DNA Damage Response (only ATM dependent):WP710	2.42538	-0.0782411	-1.05573	0.774088	1	2.50362
ENSG00000211938	immunoglobulin heavy variable 3-7 [Source:HGNC Symbol;Acc:5620]	IGHV3-7		IG_V_gene	chr14	-	106053224-106518932		protein binding			0.052876	Insufficient Expression	Insufficient Expression	0.414728	1	0.20076
ENSG00000129562	defender against cell death 1 [Source:HGNC Symbol;Acc:2664]	DAD1	transmembrane	protein_coding	chr14	-	23033805-23058175	blastocyst development // protein glycosylation // apoptosis // response to nutrient // protein N-linked glycosylation via asparagine // response to drug // negative regulation of apoptosis // post-translational protein modification // cellular protein metabolic process	oligosaccharyl transferase activity // dolichyl-diphosphooligosaccharide-protein glycotransferase activity	endoplasmic reticulum membrane // oligosaccharyltransferase complex // integral to membrane		5.6337	-0.171965	-1.12659	0.441097	1	5.80566
ENSG00000107651	SEC23 interacting protein [Source:HGNC Symbol;Acc:17018]	SEC23IP		protein_coding	chr10	+	121652223-121702014	intracellular protein transport // Golgi organization	protein binding // metal ion binding	cytoplasm // endoplasmic reticulum // ER-Golgi intermediate compartment // ER to Golgi transport vesicle membrane // intracellular membrane-bounded organelle		4.22994	0.0918377	1.06573	0.188024	0.9764	4.1381
ENSG00000006282	spermatogenesis associated 20 [Source:HGNC Symbol;Acc:26125]	SPATA20	extracellular	protein_coding	chr17	+	48620419-48633213	mannose metabolic process // multicellular organismal development // spermatogenesis // cell differentiation	catalytic activity // mannose-6-phosphate isomerase activity	extracellular region		3.09307	0.113193	1.08162	0.854947	1	2.97988
ENSG00000217442	synaptonemal complex central element protein 3 [Source:HGNC Symbol;Acc:35245]	SYCE3		protein_coding	chr22	-	50989541-51001334	apoptosis // synaptonemal complex assembly // reciprocal meiotic recombination // spermatogenesis // cell division	protein binding	central element // nucleus // chromosome		0.412406	Insufficient Expression	Insufficient Expression	0.47122	1	0.266744
ENSG00000253641		RP11-981G7.2		lincRNA	chr8	+	10332075-10339484					0.302216	Insufficient Expression	Insufficient Expression	0.216505	1	0.161073
ENSG00000253649	protease, serine, 51 [Source:HGNC Symbol;Acc:37321]	PRSS51		antisense	chr8	-	10340388-10405095					0.0277938	Insufficient Expression	Insufficient Expression	0.706287	1	0.0429008
ENSG00000174004	leucine rich repeat containing 33 [Source:HGNC Symbol;Acc:24613]	LRRC33	transmembrane	protein_coding	chr3	+	196366557-196388875		protein binding	integral to membrane		0.0341069	Insufficient Expression	Insufficient Expression	0.734201	1	0.0485352
ENSG00000237133		AC020594.5		antisense	chr2	-	33780114-33788614					0.265468	Insufficient Expression	Insufficient Expression	0.749015	1	0.307947
ENSG00000198718	family with sequence similarity 179, member B [Source:HGNC Symbol;Acc:19959]	FAM179B		protein_coding	chr14	+	45431411-45543634		binding			0.784293	Insufficient Expression	Insufficient Expression	0.227495	1	0.674744
ENSG00000242128		AC079767.2		processed_transcript	chr2	+	208461889-208464480					0.381786	Insufficient Expression	Insufficient Expression	0.290376	1	0.484562
ENSG00000164035	endomucin [Source:HGNC Symbol;Acc:16041]	EMCN	extracellular|transmembrane	protein_coding	chr4	-	101316498-101801283			extracellular region // plasma membrane // integral to membrane		0.00686439	Insufficient Expression	Insufficient Expression	1	1	0.00686439
ENSG00000164032	H2A histone family, member Z [Source:HGNC Symbol;Acc:4741]	H2AFZ	nucleus	protein_coding	chr4	-	100869243-100871545	nucleosome assembly	DNA binding // protein heterodimerization activity	nucleosome // nucleus	Proteasome Degradation:WP183	7.68511	-0.178187	-1.13146	0.805656	1	7.8633
ENSG00000164031	DnaJ (Hsp40) homolog, subfamily B, member 14 [Source:HGNC Symbol;Acc:25881]	DNAJB14	transmembrane	protein_coding	chr4	-	100817405-100867883			integral to membrane		0.992657	Insufficient Expression	Insufficient Expression	0.942794	1	0.985273
ENSG00000198715	chromosome 1 open reading frame 85 [Source:HGNC Symbol;Acc:29436]	C1orf85	transmembrane|nucleus	protein_coding	chr1	-	156259880-156265463	intracellular receptor mediated signaling pathway // positive regulation of transcription from RNA polymerase II promoter	protein binding transcription factor activity // sequence-specific DNA binding transcription factor activity // ligand-dependent nuclear receptor activity // transcription regulatory region DNA binding	nucleus // lysosome // lysosomal membrane // cytosol // integral to membrane		3.47206	0.665894	1.58655	0.00114515	0.153658	2.80616
ENSG00000164038	solute carrier family 9, subfamily B (NHA2, cation proton antiporter 2), member 2 [Source:HGNC Symbol;Acc:25143]	SLC9B2	transmembrane	protein_coding	chr4	-	103941025-104006986	cation transport // sodium ion transport // ion transmembrane transport // transmembrane transport	solute // oxidoreductase activity	mitochondrial inner membrane // integral to membrane		1.98285	-0.38639	-1.30712	0.00206081	0.172287	2.36924
ENSG00000164039	3-hydroxybutyrate dehydrogenase, type 2 [Source:HGNC Symbol;Acc:32389]	BDH2		protein_coding	chr4	-	104000592-104021040	fatty acid beta-oxidation // metabolic process // siderophore biosynthetic process // heme metabolic process // iron ion homeostasis	3-hydroxybutyrate dehydrogenase activity // 2,3-dihydro-2,3-dihydroxybenzoate dehydrogenase activity // oxidoreductase activity // oxidoreductase activity, acting on the CH-CH group of donors, NAD or NADP as acceptor // NAD binding	cytoplasm		2.28736	-0.675569	-1.59723	0.000209198	0.106738	2.96293
ENSG00000100151	protein interacting with PRKCA 1 [Source:HGNC Symbol;Acc:9394]	PICK1		protein_coding	chr22	+	38452318-38471708	ATP catabolic process // protein phosphorylation // protein targeting // retrograde vesicle-mediated transport, Golgi to ER // activation of protein kinase C activity by G-protein coupled receptor protein signaling pathway // synaptic transmission // monoamine transport // DNA methylation involved in embryo development // DNA methylation involved in gamete generation // receptor clustering // neu…	protein kinase C binding // receptor binding // protein binding // protein C-terminus binding // ATPase activity // enzyme binding // protein domain specific binding // metal ion binding	cytoplasm // mitochondrion // Golgi apparatus // plasma membrane // cell junction // endocytic vesicle membrane // presynaptic membrane // synapse // perinuclear region of cytoplasm		2.55164	0.547802	1.46186	0.000487658	0.139004	2.00384
ENSG00000100150	DEP domain containing 5 [Source:HGNC Symbol;Acc:18423]	DEPDC5		protein_coding	chr22	+	32149944-32303001	intracellular signal transduction		cytosol // perinuclear region of cytoplasm		3.06609	0.0689003	1.04892	0.378723	1	2.99719
ENSG00000100156	solute carrier family 16, member 8 (monocarboxylic acid transporter 3) [Source:HGNC Symbol;Acc:16270]	SLC16A8		protein_coding	chr22	-	38474141-38480100	pyruvate metabolic process // blood coagulation // organic anion transport // lactate transport // lactate transmembrane transport // small molecule metabolic process // leukocyte migration // transmembrane transport	lactate transmembrane transporter activity // symporter activity // secondary active monocarboxylate transmembrane transporter activity	plasma membrane // integral to plasma membrane // membrane // integral to membrane		0.0158658	Insufficient Expression	Insufficient Expression	1	1	0.0158658
ENSG00000120063	guanine nucleotide binding protein (G protein), alpha 13 [Source:HGNC Symbol;Acc:4381]	GNA13		protein_coding	chr17	-	63006833-63052957	angiogenesis // patterning of blood vessels // in utero embryonic development // cellular component movement // signal transduction // G-protein coupled receptor protein signaling pathway // activation of adenylate cyclase activity by G-protein signaling pathway // intracellular protein kinase cascade // Rho protein signal transduction // blood coagulation // regulation of cell shape // cell diff…	G-protein-coupled receptor binding // GTPase activity // signal transducer activity // protein binding // GTP binding // guanyl nucleotide binding // G-protein beta/gamma-subunit complex binding // type 1 angiotensin receptor binding // D5 dopamine receptor binding // metal ion binding	heterotrimeric G-protein complex // plasma membrane // extrinsic to internal side of plasma membrane // brush border membrane // melanosome	miR-targeted genes in leukocytes - TarBase:WP2003 // miR-targeted genes in muscle cell - TarBase:WP2005 // G Protein Signaling Pathways:WP35 // Regulation of Actin Cytoskeleton:WP51 // G13 Signaling Pathway:WP524 // TSH signaling pathway:WP2032 // miR-targeted genes in lymphocytes - TarBase:WP2004 // miR-targeted genes in epithelium - TarBase:WP2002	1.49911	-0.255938	-1.19411	0.11766	0.846426	1.75505
ENSG00000161609	coiled-coil domain containing 155 [Source:HGNC Symbol;Acc:26520]	CCDC155	transmembrane	protein_coding	chr19	+	49891475-49921251	protein dephosphorylation	calcium ion binding // protein binding // protein tyrosine/serine/threonine phosphatase activity	chromosome, telomeric region // nuclear outer membrane // Golgi apparatus // integral to membrane // intracellular membrane-bounded organelle		0.100458	Insufficient Expression	Insufficient Expression	0.260352	1	0.0456346
ENSG00000120068	homeobox B8 [Source:HGNC Symbol;Acc:5119]	HOXB8	nucleus	transcription regulator|protein_coding	chr17	-	46688739-46692478	transcription, DNA-dependent // regulation of transcription, DNA-dependent // multicellular organismal development // grooming behavior // adult locomotory behavior // anterior/posterior pattern formation // sensory perception of pain // dorsal spinal cord development // negative regulation of myeloid cell differentiation // embryonic skeletal system morphogenesis // skeletal system morphogenesis	transcription regulatory region sequence-specific DNA binding // DNA binding // sequence-specific DNA binding transcription factor activity // sequence-specific DNA binding	nucleus		0.0165197	Insufficient Expression	Insufficient Expression	1	1	0.0165197
ENSG00000230773		AC079807.4		lincRNA	chr2	-	48168835-48468122					0.0122495	Insufficient Expression	Insufficient Expression	1	1	0.0122495
ENSG00000230772	vomeronasal 1 receptor 108 pseudogene [Source:HGNC Symbol;Acc:37432]	VN1R108P		unprocessed_pseudogene	chr20	+	25714900-25715729					0.246113	Insufficient Expression	Insufficient Expression	0.0731382	0.711567	0.0412043
ENSG00000243452	neuroblastoma breakpoint family, member 15 [Source:HGNC Symbol;Acc:28791]	NBPF15		protein_coding	chr1	+	148555979-148596267			cytoplasm		3.24427	-0.0574731	-1.04064	0.62509	1	3.30174
ENSG00000125743	small nuclear ribonucleoprotein D2 polypeptide 16.5kDa [Source:HGNC Symbol;Acc:11159]	SNRPD2		splicing regulator|protein_coding	chr19	-	46190712-46195827	spliceosome assembly // spliceosomal snRNP assembly // nuclear mRNA splicing, via spliceosome // RNA splicing // gene expression // RNA metabolic process // ncRNA metabolic process	protein binding	nucleoplasm // spliceosomal complex // U12-type spliceosomal complex // cytosol // small nuclear ribonucleoprotein complex // catalytic step 2 spliceosome	mRNA Processing:WP411	7.17876	-0.362196	-1.28538	0.278393	1	7.54095
ENSG00000125741	optic atrophy 3 (autosomal recessive, with chorea and spastic paraplegia) [Source:HGNC Symbol;Acc:8142]	OPA3		protein_coding	chr19	-	46030685-46105470	visual perception // regulation of lipid metabolic process // growth // response to stimulus // neuromuscular process // mitochondrion morphogenesis		mitochondrion		0.459547	Insufficient Expression	Insufficient Expression	0.912012	1	0.465806
ENSG00000125740	FBJ murine osteosarcoma viral oncogene homolog B [Source:HGNC Symbol;Acc:3797]	FOSB	nucleus	protein_coding	chr19	+	45971253-45978437	negative regulation of transcription from RNA polymerase II promoter // regulation of transcription, DNA-dependent // multicellular organismal development // behavior // cellular response to calcium ion	DNA binding // sequence-specific DNA binding transcription factor activity // transcription factor binding // sequence-specific DNA binding	nucleus	EGF/EGFR Signaling Pathway:WP437 // Corticotropin-releasing hormone:WP2355	0.1483	Insufficient Expression	Insufficient Expression	0.510327	1	0.216381
ENSG00000125746	echinoderm microtubule associated protein like 2 [Source:HGNC Symbol;Acc:18035]	EML2		protein_coding	chr19	-	46110252-46148887	visual perception // sensory perception of sound	catalytic activity // receptor binding // protein binding // protein C-terminus binding	cytoplasm // microtubule // microtubule associated complex // intracellular membrane-bounded organelle		4.00405	0.116577	1.08416	0.337693	1	3.88747
ENSG00000125744	reticulon 2 [Source:HGNC Symbol;Acc:10468]	RTN2		protein_coding	chr19	-	45988547-46000319	signal transduction // cell death	signal transducer activity // protein binding	endoplasmic reticulum // integral to endoplasmic reticulum membrane		2.44893	0.0279782	1.01958	0.962258	1	2.42095
ENSG00000203546	Uncharacterized protein [Source:UniProtKB/TrEMBL;Acc:F8W1H4]	RP11-176H8.1		protein_coding	chr14	-	31803518-31926647	D-amino acid catabolic process	hydrolase activity, acting on ester bonds	cytoplasm		0.0483572	Insufficient Expression	Insufficient Expression	0.454018	1	0.081179
ENSG00000167608	transmembrane channel-like 4 [Source:HGNC Symbol;Acc:22998]	TMC4	transmembrane	protein_coding	chr19	-	54663846-54676944	ion transport		integral to membrane		0.791081	Insufficient Expression	Insufficient Expression	0.174819	0.953116	0.63842
ENSG00000124299	peptidase D [Source:HGNC Symbol;Acc:8840]	PEPD		protein_coding	chr19	-	33877856-34012700	proteolysis // cellular amino acid metabolic process // cellular process // collagen catabolic process	aminopeptidase activity // metallocarboxypeptidase activity // peptidase activity // hydrolase activity // dipeptidase activity // manganese ion binding			4.49842	-0.231421	-1.17399	0.0382217	0.547177	4.72984
ENSG00000167600	cytochrome P450, family 2, subfamily S, polypeptide 1 [Source:HGNC Symbol;Acc:15654]	CYP2S1		protein_coding	chr19	+	41698954-41713444	xenobiotic metabolic process // small molecule metabolic process // oxidation-reduction process	monooxygenase activity // iron ion binding // electron carrier activity // oxidoreductase activity, acting on paired donors, with incorporation or reduction of molecular oxygen // heme binding // aromatase activity	endoplasmic reticulum // endoplasmic reticulum membrane	Cytochrome P450:WP43 // metapathway biotransformation:WP702	0.379183	Insufficient Expression	Insufficient Expression	0.725911	1	0.320539
ENSG00000167601	AXL receptor tyrosine kinase [Source:HGNC Symbol;Acc:905]	AXL	extracellular	kinase|protein_coding	chr19	+	41725108-41767671	neuron migration // natural killer cell differentiation // positive regulation of cytokine-mediated signaling pathway // blood vessel remodeling // protein phosphorylation // phagocytosis // inflammatory response // signal transduction // enzyme linked receptor protein signaling pathway // spermatogenesis // forebrain cell migration // platelet activation // cellular response to extracellular sti…	phosphatidylserine binding // protein kinase activity // protein tyrosine kinase activity // transmembrane receptor protein tyrosine kinase activity // protein binding // ATP binding // transferase activity, transferring phosphorus-containing groups // protein heterodimerization activity	extracellular space // integral to plasma membrane // cell surface	miR-targeted genes in muscle cell - TarBase:WP2005 // miR-targeted genes in squamous cell - TarBase:WP2006 // miR-targeted genes in lymphocytes - TarBase:WP2004	2.55309	-0.172419	-1.12695	0.863266	1	2.7255
ENSG00000167604	nuclear factor of kappa light polypeptide gene enhancer in B-cells inhibitor, delta [Source:HGNC Symbol;Acc:15671]	NFKBID	nucleus	protein_coding	chr19	-	36378546-36393185	inflammatory response // negative regulation of NF-kappaB transcription factor activity // negative regulation of T cell differentiation in thymus // negative regulation of I-kappaB kinase/NF-kappaB cascade // positive regulation of thymocyte apoptosis	protein binding // NF-kappaB binding	nucleus		1.95449	0.121286	1.0877	0.844132	1	1.8332
ENSG00000247516		RP11-480D4.3		processed_transcript	chr5	+	8457606-8460776					0.0341894	Insufficient Expression	Insufficient Expression	1	1	0.0341894
ENSG00000256072		RP11-335I12.2		antisense	chr12	-	66645525-66651214					0.0650994	Insufficient Expression	Insufficient Expression	1	1	0.0650994
ENSG00000243989	aminoacylase 1 [Source:HGNC Symbol;Acc:177]	ACY1		protein_coding	chr3	+	52009066-52023213	proteolysis // cellular amino acid metabolic process // metabolic process	aminoacylase activity // metallopeptidase activity // hydrolase activity // metal ion binding	cytoplasm // cytosol	Urea cycle and metabolism of amino groups:WP497	0.358173	Insufficient Expression	Insufficient Expression	0.193947	0.983723	0.193773
ENSG00000042832	thyroglobulin [Source:HGNC Symbol;Acc:11764]	TG	extracellular	protein_coding	chr8	+	133879203-134147147	thyroid hormone generation // signal transduction // iodide transport // thyroid gland development // regulation of myelination // thyroid hormone metabolic process // hormone biosynthetic process	hormone activity	extracellular region // extracellular space		0.091556	Insufficient Expression	Insufficient Expression	0.627313	1	0.0667279
ENSG00000096717	sirtuin 1 [Source:HGNC Symbol;Acc:14929]	SIRT1	nucleus	transcription regulator|protein_coding	chr10	+	69644427-69678147	single strand break repair // negative regulation of transcription from RNA polymerase II promoter // chromatin silencing at rDNA // pyrimidine dimer repair by nucleotide-excision repair // DNA synthesis involved in DNA repair // angiogenesis // ovulation from ovarian follicle // cellular glucose homeostasis // positive regulation of protein phosphorylation // positive regulation of adaptive immu…	p53 binding // transcription corepressor activity // histone deacetylase activity // protein binding // protein C-terminus binding // NAD-dependent histone deacetylase activity // deacetylase activity // enzyme binding // protein domain specific binding // protein deacetylase activity // NAD-dependent protein deacetylase activity // histone binding // identical protein binding // HLH domain bindi…	chromatin // nuclear chromatin // nucleus // nuclear envelope // nuclear inner membrane // nucleoplasm // chromatin silencing complex // nuclear euchromatin // nuclear heterochromatin // nucleolus // cytoplasm // PML body // rDNA heterochromatin // ESC/E(Z) complex	Integrated Pancreatic Cancer Pathway:WP2377 // Androgen receptor signaling pathway:WP138 // SREBP signalling:WP1982 // SREBF and miR33 in cholesterol and lipid homeostasis:WP2011	2.04075	-0.393281	-1.31338	0.168559	0.939793	2.43403
ENSG00000178458	H3 histone, family 3A, pseudogene 6 [Source:HGNC Symbol;Acc:42982]	H3F3AP6	extracellular	processed_pseudogene	chr4	-	140619298-140619708					0.08185	Insufficient Expression	Insufficient Expression	1	1	0.08185
ENSG00000046647	gem (nuclear organelle) associated protein 8 [Source:HGNC Symbol;Acc:26044]	GEMIN8	nucleus	splicing regulator|protein_coding	chrX	-	14026398-14048012	spliceosomal snRNP assembly	protein binding	nucleus // spliceosomal complex // cytoplasm // Cajal body // SMN complex		1.99192	Insufficient Expression	Insufficient Expression	0.0520884	0.619379	1.74809
ENSG00000177335	chromosome 8 open reading frame 31 [Source:HGNC Symbol;Acc:26731]	C8orf31		protein_coding	chr8	+	144120626-144141359					0.0120252	Insufficient Expression	Insufficient Expression	1	1	0.0120252
ENSG00000177337	DLGAP1 antisense RNA 1 [Source:HGNC Symbol;Acc:31676]	DLGAP1-AS1		antisense	chr18	+	3593730-3598350					0.494624	Insufficient Expression	Insufficient Expression	0.231116	1	0.221893
ENSG00000249375		RP11-1136L8.1		processed_transcript	chr8	-	128698588-128746213					0.0190146	Insufficient Expression	Insufficient Expression	0.721904	1	0.0337083
ENSG00000127241	mannan-binding lectin serine peptidase 1 (C4/C2 activating component of Ra-reactive factor) [Source:HGNC Symbol;Acc:6901]	MASP1	extracellular	protein_coding	chr3	-	186935942-187009810	complement activation, lectin pathway // proteolysis // complement activation // innate immune response // negative regulation of complement activation	catalytic activity // serine-type endopeptidase activity // calcium ion binding // protein binding // peptidase activity // protein homodimerization activity // calcium-dependent protein binding	extracellular region // extracellular space	Complement Activation, Classical Pathway:WP545 // Complement and Coagulation Cascades:WP558	0.00411438	Insufficient Expression	Insufficient Expression	1	1	0.00411438
ENSG00000249379		RP1-27K12.4		antisense	chr6	+	53367983-53371717					0.0621841	Insufficient Expression	Insufficient Expression	1	1	0.0621841
ENSG00000127249	ATPase type 13A4 [Source:HGNC Symbol;Acc:25422]	ATP13A4	transmembrane	protein_coding	chr3	-	193119866-193310900	cation transport	nucleotide binding // ATP binding // ATPase activity // cation-transporting ATPase activity // metal ion binding	integral to membrane		0.00593864	Insufficient Expression	Insufficient Expression	0.370618	1	0.0568938
ENSG00000136425	calcium and integrin binding family member 2 [Source:HGNC Symbol;Acc:24579]	CIB2		protein_coding	chr15	-	78396948-78423886	integrin-mediated signaling pathway // photoreceptor cell maintenance // calcium ion homeostasis	calcium ion binding // protein binding	photoreceptor inner segment		0.455625	Insufficient Expression	Insufficient Expression	0.915644	1	0.470465
ENSG00000196235	suppressor of Ty 5 homolog (S. cerevisiae) [Source:HGNC Symbol;Acc:11469]	SUPT5H		transcription regulator|protein_coding	chr19	+	39926796-39967310	negative regulation of transcription from RNA polymerase II promoter // chromatin remodeling // transcription elongation, DNA-dependent // regulation of transcription from RNA polymerase II promoter // transcription from RNA polymerase II promoter // transcription elongation from RNA polymerase II promoter // mRNA capping // cell cycle // response to organic substance // gene expression // viral …	chromatin binding // protein binding // enzyme binding // protein heterodimerization activity	nucleus // nucleoplasm // DSIF complex	mRNA Processing:WP411	5.928	-0.0279937	-1.01959	0.90733	1	5.95599
ENSG00000158195	WAS protein family, member 2 [Source:HGNC Symbol;Acc:12733]	WASF2		protein_coding	chr1	-	27730730-27816669	angiogenesis // ameboidal cell migration // endocytosis // cellular component movement // G-protein signaling, coupled to cAMP nucleotide second messenger // Rac protein signal transduction // lamellipodium assembly // actin cytoskeleton organization // actin filament-based movement // megakaryocyte development // innate immune response // lamellipodium morphogenesis	actin binding // protein binding	ruffle // intracellular // early endosome // cytosol // actin cytoskeleton // lamellipodium	Regulation of Actin Cytoskeleton:WP51	3.02686	-0.243606	-1.18395	0.418896	1	3.27047
ENSG00000060642	phosphatidylinositol glycan anchor biosynthesis, class V [Source:HGNC Symbol;Acc:26031]	PIGV	transmembrane	protein_coding	chr1	+	27113963-27124889	C-terminal protein lipidation // GPI anchor biosynthetic process // preassembly of GPI anchor in ER membrane // post-translational protein modification // cellular protein metabolic process	mannosyltransferase activity // transferase activity, transferring hexosyl groups	endoplasmic reticulum membrane // integral to membrane		1.22219	Insufficient Expression	Insufficient Expression	0.454794	1	1.15224
ENSG00000128656	chimerin 1 [Source:HGNC Symbol;Acc:1943]	CHN1		protein_coding	chr2	-	175664091-175870097	signal transduction // small GTPase mediated signal transduction // motor axon guidance // regulation of Rac GTPase activity // intracellular signal transduction // ephrin receptor signaling pathway // regulation of axonogenesis // regulation of small GTPase mediated signal transduction	SH3/SH2 adaptor activity // GTPase activator activity // protein binding // metal ion binding // ephrin receptor binding	intracellular // cytosol		0.289074	Insufficient Expression	Insufficient Expression	0.0530993	0.621382	0.103269
ENSG00000128654	metaxin 2 [Source:HGNC Symbol;Acc:7506]	MTX2		protein_coding	chr2	+	177134123-177202753	protein targeting to mitochondrion // mitochondrial transport // cellular protein metabolic process		mitochondrion // mitochondrial outer membrane		4.86085	-0.26317	-1.20011	0.408017	1	5.12402
ENSG00000128655	phosphodiesterase 11A [Source:HGNC Symbol;Acc:8773]	PDE11A		protein_coding	chr2	-	178491779-178973066	cAMP catabolic process // signal transduction // blood coagulation // cGMP catabolic process	catalytic activity // cyclic-nucleotide phosphodiesterase activity // 3',5'-cyclic-nucleotide phosphodiesterase activity // cGMP-stimulated cyclic-nucleotide phosphodiesterase activity // protein binding // cAMP binding // cGMP binding // metal ion binding // 3',5'-cyclic-GMP phosphodiesterase activity	cellular_component // cytosol // perikaryon		0.00467953	Insufficient Expression	Insufficient Expression	0.853064	1	0.0116166
ENSG00000122034	general transcription factor IIIA [Source:HGNC Symbol;Acc:4662]	GTF3A		transcription regulator|protein_coding	chr13	+	27998681-28009958	regulation of transcription, DNA-dependent // transcription from RNA polymerase III promoter // rRNA transcription // gene expression	nucleic acid binding // DNA binding // RNA binding // zinc ion binding	nucleus // nucleoplasm	Adipogenesis:WP236	6.07861	-0.99579	-1.99417	0.08416	0.750324	7.0744
ENSG00000122035	RAS-like, family 11, member A [Source:HGNC Symbol;Acc:23802]	RASL11A		transcription regulator|protein_coding	chr13	+	27844464-27847827	GTP catabolic process // transcription, DNA-dependent // signal transduction // small GTPase mediated signal transduction // protein transport // positive regulation of transcription from RNA polymerase I promoter	GTPase activity // protein binding // GTP binding	intracellular // nucleolus // membrane		0.625333	Insufficient Expression	Insufficient Expression	0.0029667	0.198338	1.37925
ENSG00000157212	PAX interacting (with transcription-activation domain) protein 1 [Source:HGNC Symbol;Acc:8624]	PAXIP1		transcription regulator|protein_coding	chr7	-	154735397-154794794	positive regulation of histone H3-K36 methylation // vasculogenesis // DNA repair // DNA recombination // transcription, DNA-dependent // response to DNA damage stimulus // response to ionizing radiation // DNA damage response, signal transduction by p53 class mediator // positive regulation of protein ubiquitination // positive regulation of histone acetylation // endothelial cell migration // p…	protein binding	nucleus // nuclear matrix // histone methyltransferase complex		2.6215	-0.0683585	-1.04852	0.829244	1	2.68986
ENSG00000173546	chondroitin sulfate proteoglycan 4 [Source:HGNC Symbol;Acc:2466]	CSPG4	extracellular	protein_coding	chr15	-	75966663-76005189	activation of MAPK activity // angiogenesis // carbohydrate metabolic process // transmembrane receptor protein tyrosine kinase signaling pathway // cell proliferation // glial cell migration // glycosaminoglycan metabolic process // chondroitin sulfate metabolic process // chondroitin sulfate biosynthetic process // chondroitin sulfate catabolic process // dermatan sulfate biosynthetic process /…	signal transducer activity // protein kinase binding	extracellular region // Golgi lumen // plasma membrane // integral to plasma membrane // cell surface // apical plasma membrane // lamellipodium membrane // lysosomal lumen	Spinal Cord Injury:WP2431	2.20936	-0.114208	-1.08238	0.84508	1	2.32357
ENSG00000204099	sialidase 4 [Source:HGNC Symbol;Acc:21328]	NEU4		protein_coding	chr2	+	242749920-242758739	sphingolipid metabolic process // glycosphingolipid metabolic process // small molecule metabolic process	exo-alpha-sialidase activity // protein binding	mitochondrion // lysosome // organelle inner membrane // lysosomal lumen		0.0414177	Insufficient Expression	Insufficient Expression	0.790426	1	0.058779
ENSG00000173545	zinc finger protein 622 [Source:HGNC Symbol;Acc:30958]	ZNF622		protein_coding	chr5	-	16451628-16465901	induction of apoptosis by oxidative stress // positive regulation of kinase activity // positive regulation of apoptosis // positive regulation of MAPKKK cascade // positive regulation of JNK cascade	nucleic acid binding // protein binding // zinc ion binding	nucleolus // cytoplasm // Golgi apparatus	miR-targeted genes in muscle cell - TarBase:WP2005 // miR-targeted genes in lymphocytes - TarBase:WP2004 // miR-targeted genes in epithelium - TarBase:WP2002	4.78689	0.045859	1.0323	0.896687	1	4.74103
ENSG00000067141	neogenin 1 [Source:HGNC Symbol;Acc:7754]	NEO1		protein_coding	chr15	+	73344051-73597547	regulation of transcription, DNA-dependent // cell adhesion // axon guidance // myoblast fusion // muscle cell differentiation // positive regulation of muscle cell differentiation // iron ion homeostasis	receptor activity // protein binding // cadherin binding	plasma membrane // integral to plasma membrane // integral to membrane		0.0300095	Insufficient Expression	Insufficient Expression	0.38465	1	0.0772482
ENSG00000173548	sorting nexin 33 [Source:HGNC Symbol;Acc:28468]	SNX33		protein_coding	chr15	+	75940247-75954642	cell communication	protein binding // phosphatidylinositol binding			0.275432	Insufficient Expression	Insufficient Expression	0.214821	1	0.212111
ENSG00000235112		RP11-628K18.1		processed_pseudogene	chr1	+	21487968-21488574					0.112802	Insufficient Expression	Insufficient Expression	1	1	0.112802
ENSG00000174010	kelch-like family member 15 [Source:HGNC Symbol;Acc:29347]	KLHL15		protein_coding	chrX	-	24001837-24045303	protein ubiquitination	protein binding			0.273832	Insufficient Expression	Insufficient Expression	0.44926	1	0.343302
ENSG00000174013	F-box protein 45 [Source:HGNC Symbol;Acc:29148]	FBXO45		protein_coding	chr3	+	196295482-196315930	response to DNA damage stimulus // nervous system development // protein ubiquitination // protein ubiquitination involved in ubiquitin-dependent protein catabolic process // proteasomal ubiquitin-dependent protein catabolic process	protein binding	plasma membrane // postsynaptic density // cell junction // presynaptic membrane // synapse // postsynaptic membrane		0.999805	Insufficient Expression	Insufficient Expression	0.268737	1	1.16265
ENSG00000235111		RP1-29C18.8		sense_intronic	chr22	-	50006305-50009364					0.0480954	Insufficient Expression	Insufficient Expression	0.950108	1	0.0509436
ENSG00000158445	potassium voltage-gated channel, Shab-related subfamily, member 1 [Source:HGNC Symbol;Acc:6231]	KCNB1		protein_coding	chr20	-	47984946-48099184	energy reserve metabolic process // ion transport // potassium ion transport // synaptic transmission // small molecule metabolic process // regulation of insulin secretion // protein oligomerization // protein homooligomerization // transmembrane transport	ion channel activity // voltage-gated potassium channel activity // delayed rectifier potassium channel activity // protein binding // outward rectifier potassium channel activity // protein N-terminus binding	plasma membrane // voltage-gated potassium channel complex // membrane // dendrite // dendrite membrane // neuronal cell body membrane // neuronal cell body // postsynaptic membrane	Calcium Regulation in the Cardiac Cell:WP536	0.00498613	Insufficient Expression	Insufficient Expression	1	1	0.00498613
ENSG00000235119		RP11-9M16.2		lincRNA	chr9	-	117159004-117160783					2.04135	Insufficient Expression	Insufficient Expression	0.313974	1	1.63456
ENSG00000044090	cullin 7 [Source:HGNC Symbol;Acc:21024]	CUL7		protein_coding	chr6	-	43005355-43021683	vasculogenesis // proteolysis // ubiquitin-dependent protein catabolic process // activation of signaling protein activity involved in unfolded protein response // protein ubiquitination // virus-host interaction // endoplasmic reticulum unfolded protein response // cellular protein metabolic process	binding // protein binding // ubiquitin protein ligase binding	nucleus // anaphase-promoting complex // cytoplasm // Golgi apparatus // cytosol // cullin-RING ubiquitin ligase complex // perinuclear region of cytoplasm		3.31946	0.0826779	1.05898	0.849805	1	3.23678
ENSG00000268070		AC006539.3		processed_pseudogene	chr19	+	20144253-20145141					0.0594179	Insufficient Expression	Insufficient Expression	1	1	0.0594179
ENSG00000268076	Uncharacterized protein [Source:UniProtKB/TrEMBL;Acc:M0R1Q5]	AC087239.1		protein_coding	chr12	+	25381515-25390840					0.288112	Insufficient Expression	Insufficient Expression	1	1	0.288112
ENSG00000254009	immunoglobulin kappa variable 2D-38 (pseudogene) [Source:HGNC Symbol;Acc:5803]	IGKV2D-38		IG_V_pseudogene	chr2	+	89911273-89911512					0.137498	Insufficient Expression	Insufficient Expression	1	1	0.137498
ENSG00000254008	long intergenic non-protein coding RNA 51 [Source:HGNC Symbol;Acc:32028]	LINC00051		antisense	chr8	+	143279717-143290364					1.10706	Insufficient Expression	Insufficient Expression	0.171343	0.946083	0.701928
ENSG00000254003		CTB-167B5.1		antisense	chr7	+	87845975-87848541					0.0590142	Insufficient Expression	Insufficient Expression	1	1	0.0590142
ENSG00000254004	zinc finger protein 260 [Source:HGNC Symbol;Acc:13499]	ZNF260	nucleus	transcription regulator|protein_coding	chr19	-	37001597-37019562	transcription, DNA-dependent // regulation of transcription, DNA-dependent // multicellular organismal development	DNA binding // zinc ion binding	nucleus // cytoplasm		0.364626	Insufficient Expression	Insufficient Expression	0.616901	1	0.400958
ENSG00000254006		RP11-1D12.2		lincRNA	chr8	-	65713793-65730130					3.71996	0.380272	1.30159	0.729461	1	3.33969
ENSG00000120337	tumor necrosis factor (ligand) superfamily, member 18 [Source:HGNC Symbol;Acc:11932]	TNFSF18	extracellular|transmembrane	protein_coding	chr1	-	173009100-173020103	T cell proliferation involved in immune response // immune response // signal transduction // cell-cell signaling // tumor necrosis factor-mediated signaling pathway // regulation of T cell proliferation // negative regulation of apoptosis // positive regulation of NF-kappaB transcription factor activity	receptor binding // cytokine activity // tumor necrosis factor receptor binding // protein binding // tumor necrosis factor receptor superfamily binding	extracellular space // plasma membrane // cell surface // membrane // integral to membrane		0.0173484	Insufficient Expression	Insufficient Expression	0.592323	1	0.0408181
ENSG00000135535	CD164 molecule, sialomucin [Source:HGNC Symbol;Acc:1632]	CD164	extracellular	protein_coding	chr6	-	109687717-109703762	immune response // cell adhesion // heterophilic cell-cell adhesion // negative regulation of cell adhesion // signal transduction // multicellular organismal development // muscle organ development // negative regulation of cell proliferation // hemopoiesis	protein binding	extracellular region // lysosome // lysosomal membrane // endosome // plasma membrane // integral to plasma membrane // endosome membrane	miR-targeted genes in leukocytes - TarBase:WP2003 // miR-targeted genes in muscle cell - TarBase:WP2005 // miR-targeted genes in lymphocytes - TarBase:WP2004 // miR-targeted genes in epithelium - TarBase:WP2002	5.56387	0.342212	1.2677	0.413723	1	5.22165
ENSG00000154743	tRNA splicing endonuclease 2 homolog (S. cerevisiae) [Source:HGNC Symbol;Acc:28422]	TSEN2	nucleus	splicing regulator|protein_coding	chr3	+	12525931-12581122	tRNA splicing, via endonucleolytic cleavage and ligation // mRNA processing	tRNA-intron endonuclease activity // nucleic acid binding	tRNA-intron endonuclease complex // nucleus // cytoplasm // centrosome		2.40706	-0.0233713	-1.01633	0.923914	1	2.43043
ENSG00000269676	mucin 8 [Source:HGNC Symbol;Acc:7519]	MUC8		protein_coding	chr12	-	133049334-133050726					0.0372485	Insufficient Expression	Insufficient Expression	1	1	0.0372485
ENSG00000159714	zinc finger, DHHC-type containing 1 [Source:HGNC Symbol;Acc:17916]	ZDHHC1	transmembrane	protein_coding	chr16	-	67428322-67450736	biological_process // protein palmitoylation	DNA binding // zinc ion binding // palmitoyltransferase activity	cellular_component // integral to membrane		0.23479	Insufficient Expression	Insufficient Expression	0.811786	1	0.28716
ENSG00000159713	tubulin polymerization-promoting protein family member 3 [Source:HGNC Symbol;Acc:24162]	TPPP3		protein_coding	chr16	-	67423712-67427438	microtubule bundle formation	tubulin binding	cytoplasm // microtubule	miR-targeted genes in muscle cell - TarBase:WP2005 // miR-targeted genes in lymphocytes - TarBase:WP2004 // miR-targeted genes in epithelium - TarBase:WP2002	0.0954839	Insufficient Expression	Insufficient Expression	0.393511	1	0.255784
ENSG00000159712	ankyrin repeat domain 18C, pseudogene [Source:HGNC Symbol;Acc:43601]	ANKRD18CP		unprocessed_pseudogene	chr9	-	99918852-100000982					0.0342883	Insufficient Expression	Insufficient Expression	0.624413	1	0.0145711
ENSG00000234241		RP4-775C13.1		processed_pseudogene	chr20	+	6194346-6196028					0.0638897	Insufficient Expression	Insufficient Expression	0.942619	1	0.0596176
ENSG00000234245		RP11-94I2.4		lincRNA	chr1	+	145952372-145956451					0.339471	Insufficient Expression	Insufficient Expression	0.11656	0.842378	0.158126
ENSG00000234248		RP11-799O21.2		lincRNA	chr10	-	6933419-6962434					0.112071	Insufficient Expression	Insufficient Expression	1	1	0.112071
ENSG00000170222	ADP-ribose/CDP-alcohol diphosphatase, manganese-dependent [Source:HGNC Symbol;Acc:30925]	ADPRM		protein_coding	chr17	+	10600911-10614550		hydrolase activity // metal ion binding // ADP-ribose diphosphatase activity // CDP-glycerol diphosphatase activity			1.98951	Insufficient Expression	Insufficient Expression	0.968114	1	1.98273
ENSG00000121073	solute carrier family 35, member B1 [Source:HGNC Symbol;Acc:20798]	SLC35B1	transmembrane	protein_coding	chr17	-	47778305-47786376	transport // transmembrane transport // UDP-galactose transmembrane transport	UDP-galactose transmembrane transporter activity	endoplasmic reticulum membrane // membrane // integral to membrane // intracellular membrane-bounded organelle		4.22082	-0.148469	-1.10839	0.240542	1	4.36929
ENSG00000171570	RAB4B-EGLN2 readthrough (non-protein coding) [Source:HGNC Symbol;Acc:44465]	RAB4B-EGLN2		processed_transcript|retained_intron|nonsense_mediated_decay	chr19	+	41284147-41314103	GTP catabolic process // intracellular protein transport // nucleocytoplasmic transport // signal transduction // small GTPase mediated signal transduction // protein transport // vesicle-mediated transport	GTPase activity // GTP binding	intracellular // nucleus // cytoplasm // plasma membrane // membrane		0.469548	Insufficient Expression	Insufficient Expression	0.461507	1	0.36383
ENSG00000120306	cysteine-rich transmembrane module containing 1 [Source:HGNC Symbol;Acc:30239]	CYSTM1	transmembrane	protein_coding	chr5	+	139554227-139663119			integral to membrane		2.23639	Insufficient Expression	Insufficient Expression	0.943098	1	2.25425
ENSG00000231141	testis-specific transcript, Y-linked 3 (non-protein coding) [Source:HGNC Symbol;Acc:16480]	TTTY3		lincRNA	chrY	+	27874637-27879535					0.0978066	Insufficient Expression	Insufficient Expression	1	1	0.0978066
ENSG00000171574	zinc finger protein 584 [Source:HGNC Symbol;Acc:27318]	ZNF584	nucleus	transcription regulator|protein_coding	chr19	+	58912871-58929694	transcription, DNA-dependent // regulation of transcription, DNA-dependent	nucleic acid binding // DNA binding // zinc ion binding	intracellular // nucleus		1.60571	Insufficient Expression	Insufficient Expression	0.764111	1	1.64538
ENSG00000175054	ataxia telangiectasia and Rad3 related [Source:HGNC Symbol;Acc:882]	ATR		protein_coding	chr3	-	142168077-142297668	cell cycle checkpoint // DNA damage checkpoint // DNA replication // DNA repair // protein phosphorylation // response to DNA damage stimulus // cell cycle // multicellular organismal development // negative regulation of DNA replication // peptidyl-serine phosphorylation // cellular response to UV // regulation of protein binding // positive regulation of DNA damage response, signal transduction…	DNA binding // protein kinase activity // protein serine/threonine kinase activity // binding // protein binding // ATP binding // transferase activity, transferring phosphorus-containing groups // phosphotransferase activity, alcohol group as acceptor // MutLalpha complex binding // MutSalpha complex binding	XY body // nucleoplasm // chromosome // PML body	Cell Cycle:WP179 // miRNA Regulation of DNA Damage Response:WP1530 // DNA Damage Response:WP707	2.13575	-0.402748	-1.32202	0.171028	0.945683	2.5385
ENSG00000135502	solute carrier family 26, member 10 [Source:HGNC Symbol;Acc:14470]	SLC26A10	transmembrane	protein_coding	chr12	+	58013310-58019934	sulfate transport	sulfate transmembrane transporter activity // antiporter activity	integral to membrane		0.0224053	Insufficient Expression	Insufficient Expression	0.932051	1	0.0189915
ENSG00000135503	activin A receptor, type IB [Source:HGNC Symbol;Acc:172]	ACVR1B		kinase|receptor|protein_coding	chr12	+	52345451-52390862	G1/S transition of mitotic cell cycle // in utero embryonic development // hair follicle development // regulation of transcription, DNA-dependent // protein phosphorylation // induction of apoptosis // signal transduction // transmembrane receptor protein serine/threonine kinase signaling pathway // central nervous system development // embryo development // regulation of signal transduction // …	protein kinase activity // protein serine/threonine kinase activity // transmembrane receptor protein serine/threonine kinase activity // receptor signaling protein serine/threonine kinase activity // protein tyrosine kinase activity // transforming growth factor beta receptor activity // protein binding // ATP binding // activin receptor activity, type I // transferase activity, transferring pho…	plasma membrane // integral to plasma membrane // cell surface // membrane	miR-targeted genes in muscle cell - TarBase:WP2005 // MAPK Signaling Pathway:WP382	1.71752	0.428845	1.34616	0.00128688	0.153658	1.28867
[truncated: 21,216 more rows]

## Sheet: sh64vNT - day 12
Ensembl_gene	Definition	Symbol	Select Cellular Compartments	Select Protein Classes	Chromosome	Strand	Genomic Gene Corrdinates	GO-Biological Process	GO-Molecular Function	GO-Cellular Component	WikiPathways	avg-shMBNL1	log_fold-shMBNL1_vs_shNT	fold-shMBNL1_vs_shNT	rawp-shMBNL1_vs_shNT	adjp-shMBNL1_vs_shNT	avg-shNT
[truncated: 40,664 more rows]
