# Supplementary material for: MBNL1 regulates essential alternative RNA splicing patterns in MLL-rearranged leukemia
Source: Nat Commun. 2020 May 12;11:2369. doi: 10.1038/s41467-020-15733-8 (PMC7217953; doi:10.1038/s41467-020-15733-8)
Supplement: Supplementary file 7 — Supplementary Data 4 [file 41467_2020_15733_MOESM7_ESM.xlsx]

## Sheet: Sheet1
Name	Fluorophore	Company	Cat number
Anti-mouse CD45.1	eFlour 450	eBioscience	48-0453-80
Anti-mouse CD45.2	APC	eBioscience	17-0454-81
Ly-6G	APC	eBioscience	17-9668-80
CD3e	FITC	eBioscience	11-0033-81
B220	PE-Cy7	eBioscience	25-0452-82
B220	eFlour 450	eBioscience	48-0452-82
B220	PE	eBioscience	12-0452-82
CD11b	PE-Cy5	BioLegend	101209
Anti-human CD45	APC	BD	555485
Anti-human CD45	PE	BD	555483
Annexin V	APC	BD	550474
CD150	APC	eBioscience	17-1502-80
CD41	FITC	eBioscience	11-0411-81
CD48	FITC	eBioscience	11-0481-81
CD117	PE	BD	553355
Sca-1	PerCP-Cy5.5	eBioscience	45-5981-80
Streptavidin	eFluor450	eBioscience	48-4317-82
