# Supplementary material for: MBNL1 regulates essential alternative RNA splicing patterns in MLL-rearranged leukemia
Source: Nat Commun. 2020 May 12;11:2369. doi: 10.1038/s41467-020-15733-8 (PMC7217953; doi:10.1038/s41467-020-15733-8)
Supplement: Supplementary file 8 — Supplementary Data 5 [file 41467_2020_15733_MOESM8_ESM.xlsx]

## Sheet: Sheet1
Gene/target name	Primer	Sequence
hMBNL1	Forward	CTGCCGAACATCTGACTAGC
	Reverse	TTGTGTGTGTTGCTTGACGA
hMBNL2	Forward	TCAAAGAGGAACATGCTGCTCACG
	Reverse	AACGGCCCTTTAGGGAATCAA
hACTB	Forward	CTCTTCCAGCCTTCCTTCCT
	Reverse	AGCACTGTGTTGGCGTACAG
hMBNL1 E4-E6	Forward	GCTGCCCAATACCAGGTCAAC
	Reverse	TGGTGGGAGAAATGCTGTATGC
hCD47	Forward	AAGCTGTAGAGGAACCCCTTAATG
	Reverse	GGTCTCATAGGTGACAACCAGTT
hATP2A1	Forward	AGTTCGTTGCTCGGAACTACC
	Reverse	GCCTGAAGATGTGTCACTATCG
hINF2	Forward	GAAGCGAAGGAAGAAGCGT
	Reverse	TTTAGGAAGCAGGTGGGAGG
mMbnl1	Forward	GCTTTGATTCACTGAAAGGTCG
	Reverse	GAAAACATTGGCACGGGCTG
mMbnl2	Forward	CCTCAAGGGCCGCTGTTCA
	Reverse	ATGGTGGGACCTACAGGAAAAG
mMbnl3	Forward	TGTTTTGATTCACTAAAGGGTCGG
	Reverse	GATGACATCTGAGCGTTCTGC
mActb	Forward	GCTCTTTTCCAGCCTTCCTT
	Reverse	CTTCTGCATCCTGTCAGCAA
DOT1L E27-I27	Forward	GCACAGTTGGAGGTAGGCAG
	Reverse	GACGCGGTTACAACCAGAGA
DOT1L I27	Forward	GGGCCACCAGAGCATTACTT
	Reverse	AAAAAGGGAAGCGAAACGGC
SETD1A E14-E15	Forward	TGACTGGCTCAACGACACTC
	Reverse	TGCTGATGGGGTAGTAGCCT
