# Supplementary material for: MBNL1 regulates essential alternative RNA splicing patterns in MLL-rearranged leukemia
Source: Nat Commun. 2020 May 12;11:2369. doi: 10.1038/s41467-020-15733-8 (PMC7217953; doi:10.1038/s41467-020-15733-8)
Supplement: Supplementary file 10 — Source data [file 41467_2020_15733_MOESM10_ESM.xlsx]

## Sheet: Fig 1D
			Same samples and membrane; cut and stained/imaged separately

## Sheet: Fig 2A
			Merge					MBNL1				Actin
		MBNL1 (Millipore 4A8)		1:3000
		Actin (CST 13E5)		1:6000

## Sheet: Fig 7C
			Merge								MBNL1								Actin
		MBNL1 (Millipore 4A8)		1:3000
		Actin (CST 13E5)		1:6000
		Cut from membrane above, left half								Cut from membrane above, right half
		DOT1L (CST D1W4Z)		1:1000						SETD1A (CST D3V9S)
